# Supplementary material for: Proteomics of the astrocyte secretome reveals changes in their response to soluble oligomeric Aβ
Source: J Neurochem. 2023 Jun 11;166(2):346–66. doi: 10.1111/jnc.15875 (PMC10952722; doi:10.1111/jnc.15875)
Supplement: Supplementary file 1 — Supplementary Tables. [file JNC-166-346-s001.xlsx]

## Sheet: Supp Table 1
Supplementary Table 1. List of all identified proteins in the astrocyte secretome upon treatment with APPswe_NCM or WT_NCM, after excluding outliers. In bold, those proteins with WT_ACM vs APPSWE_ACM p value <0.05 who were not found in either APPswe_NCM or WT_NCM. Thick border shows those proteins that were only found in ACM but not in NCM; dottled border highlights those proteins that were found…
T: Protein IDs	T: Majority protein IDs	T: Protein names	T: Gene names	APPswe_NCM: secretome from APPswe neurons (LFQ intensity)									APPswe_ACM-secretome from astrocytes treated with APPswe_NCM (LFQ intensity)								WT_ACM: secretome from astrocytes treated with WT_NCM (LFQ intensity)							WT_NCM: secretome from WT neurons (LFQ intensity)								C: Student's T-test	C: Student's T-test Significant WT_ACM vs APPSwe_ACM FDR<0.05	C: Student's T-test Significant WT_ACM vs APPSwe_ACM_ pvalue<0.05	N: Peptides	N: Sequence coverage [%]	N: Unique sequence coverage [%]	N: Mol. weight [kDa]	N: Score	N: Intensity	N: MS/MS count	N: -Log Student's T-test p-value WT_CM_TG_CM	N: Student's T-test q-value (FDR) WT_CM_TG_CM	LOG2 ratio WT_CM/TG_CM	N: Student's T-test Test statistic WT_CM_TG_CM
Q9QUR6	Q9QUR6	Prolyl endopeptidase	Prep	-0.654988	-0.169569	-0.654988	-0.654988	-0.654988	-0.306444	-0.345249	0.872792	-0.654988	1.49969	1.62606	-0.654988	-0.654988	1.5704	1.58999	2.20196	2.776	-0.654988	-0.654988	-0.654988	-0.654988	-0.654988	-0.654988	-0.654988	-0.423096	-0.155066	-0.654988	0.0836228	0.127209	0.186496	-0.654988	-0.654988	WT_CM_TG_CM		+	27	49.4	49.4	80.751	250.06	12305000000	100	2.82449	0.197	-1.89925	-4.00497
P27773;F6Q404	P27773	Protein disulfide-isomerase A3	Pdia3	0.241735	-0.119768	-0.480423	-0.0260721	-0.724042	-0.667185	-0.500132	0.139342	0.113057	-0.00985833	0.626683	-0.530612	-0.597793	2.09142	1.98566	3.76447	1.27959	-0.534748	-0.656199	-0.601654	-0.700738	-0.58622	-0.700749	-0.64185	0.16085	0.11418	-0.593851	-0.680037	0.119324	-0.615135	-0.3356	-0.33364	WT_CM_TG_CM		+	52	69.3	69.3	56.678	323.31	129710000000	380	1.97523	0.2215	-1.70793	-2.98262
P60710;E9Q1F2;E9Q5F4;G3UZ07;E9Q606;E9Q2D1;F6WX90;V9GXQ2	P60710;E9Q1F2;E9Q5F4	Actin, cytoplasmic 1;Actin, cytoplasmic 1, N-terminally processed	Actb	-0.354984	-0.78523	-0.602624	-0.78523	-0.457912	-0.78523	-0.115811	0.188297	0.143727	0.143054	0.433957	1.27029	0.671607	3.08999	2.45976	1.81174	0.732502	-0.363354	-0.78523	-0.78523	0.0940812	1.08112	-0.78523	-0.78523	-0.463421	-0.43548	-0.78523	-0.78523	-0.591863	-0.560658	-0.559893	-0.547048	WT_CM_TG_CM		+	49	93.3	4.5	41.736	268.94	9635900000	38	2.44771	0.159636	-1.65934	-3.54846
P62911;P17932	P62911	60S ribosomal protein L32	Rpl32	-0.838849	-0.838849	-0.838849	-0.279366	-0.838849	-0.838849	-0.838849	0.957881	0.752423	1.55572	-0.838849	0.936959	1.0914	0.962653	0.700301	2.56273	2.25028	-0.60921	-0.838849	-0.838849	0.13513	0.533842	-0.838849	-0.838849	-0.838849	-0.838849	0.772611	0.206797	-0.0962247	0.148802	-0.838849	-0.838849	WT_CM_TG_CM		+	12	59.3	59.3	15.86	137.5	15770000000	43	2.54016	0.1538	-1.62345	-3.65979
O09114-2;O09114	O09114-2;O09114	Prostaglandin-H2 D-isomerase	Ptgds	-0.393336	-0.393336	-0.393336	-0.393336	-0.393336	-0.393336	-0.393336	-0.393336	-0.393336	-0.393336	-0.393336	-0.393336	0.728891	3.24609	3.02953	1.66606	1.9495	-0.393336	-0.393336	-0.393336	-0.393336	-0.393336	-0.393336	-0.393336	-0.393336	-0.393336	-0.393336	-0.393336	-0.393336	-0.393336	-0.393336	-0.393336	WT_CM_TG_CM		+	2	19	19	13.941	8.4679	20372000	6	1.76299	0.256162	-1.57334	-2.72766
P70296;D3Z1V4;D6RHS6;E9QLE5;Q8VIN1-2;Q8VIN1	P70296;D3Z1V4;D6RHS6	Phosphatidylethanolamine-binding protein 1;Hippocampal cholinergic neurostimulating peptide	Pebp1	-0.461667	-0.739969	-0.627037	-0.491618	-0.505838	-0.522135	-0.370398	0.583501	1.39059	2.77238	2.4419	-0.267911	-0.0324202	2.75991	-0.208217	0.624405	0.850888	-0.172959	-0.267817	-0.313272	-0.739969	-0.396421	-0.501457	-0.51511	-0.376025	-0.069264	-0.739969	-0.739969	-0.739969	-0.342486	-0.5417	-0.739969	WT_CM_TG_CM		+	16	84	84	20.83	323.31	24935000000	106	1.98519	0.244286	-1.5329	-2.99455
P68033;P68134;A0A1D5RM20	P68033;P68134	Actin, alpha cardiac muscle 1;Actin, alpha skeletal muscle	Actc1;Acta1	-0.486335	-0.486335	-0.486335	-0.486335	-0.486335	-0.486335	-0.486335	-0.486335	-0.33945	-0.486335	-0.486335	1.29847	1.58452	1.78707	4.01698	1.06092	1.02394	-0.340318	-0.486335	-0.486335	0.291572	-0.486335	-0.116371	-0.0542987	-0.486335	-0.486335	-0.486335	-0.486335	-0.486335	-0.486335	-0.486335	-0.486335	WT_CM_TG_CM		+	44	85.1	8.8	42.019	323.31	194150000000	342	1.70849	0.254619	-1.46468	-2.66183
P08226;A0A1B0GX15;G3UWN5;G3UZM8	P08226;A0A1B0GX15;G3UWN5	Apolipoprotein E	Apoe	-0.795006	-0.714792	-0.647893	-0.761142	-0.753633	-0.727226	-0.728537	-0.759395	-0.764611	1.05888	1.35066	1.38028	1.78644	2.26775	1.23281	1.95552	1.1722	0.435682	-0.368086	0.669381	0.431255	0.340495	-0.472065	-0.542502	-0.735624	-0.765476	-0.754419	-0.718753	-0.773719	-0.740751	-0.795006	-0.762706	WT_CM_TG_CM	+	+	45	80.4	80.4	35.866	323.31	141410000000	515	4.36141	0.016	-1.45497	-6.01326
Q01149;E0CXI2	Q01149	Collagen alpha-2(I) chain	Col1a2	-0.414175	-0.414175	-0.414175	-0.414175	-0.396776	-0.414175	-0.414175	-0.414175	-0.414175	-0.0440946	-0.0295174	-0.414175	-0.414175	1.64147	0.855751	3.45555	3.40463	-0.353556	-0.349423	-0.334711	-0.414175	-0.414175	-0.414175	-0.408572	0.172427	0.256151	-0.414175	-0.414175	-0.414175	-0.414175	-0.414175	-0.414175	WT_CM_TG_CM		+	52	49.1	48.4	129.56	323.31	11749000000	331	1.44659	0.32871	-1.44104	-2.34191
O09164	O09164	Extracellular superoxide dismutase [Cu-Zn]	Sod3	-0.547233	-0.547233	-0.547233	-0.547233	-0.547233	-0.547233	-0.547233	-0.547233	-0.547233	0.887891	1.27681	-0.295681	-0.0352195	1.11397	1.71064	1.95297	3.72137	-0.547233	0.507389	0.535957	-0.547233	-0.0819528	-0.349478	-0.547233	-0.547233	-0.547233	-0.547233	-0.547233	-0.547233	-0.547233	-0.547233	-0.547233	WT_CM_TG_CM		+	12	55.4	55.4	27.392	323.31	5488200000	91	1.86043	0.25	-1.43871	-2.84494
A0A0G2JE29;D3YUE2;Q61398;D3YWH0;D3YZE3	A0A0G2JE29;D3YUE2;Q61398;D3YWH0;D3YZE3	Procollagen C-endopeptidase enhancer 1	Pcolce	-0.346415	-0.346415	-0.346415	-0.346415	-0.346415	-0.346415	-0.346415	-0.346415	-0.346415	-0.346415	1.70539	-0.346415	-0.346415	4.17554	-0.346415	1.85824	1.96045	-0.346415	-0.346415	-0.346415	-0.346415	-0.346415	-0.346415	-0.346415	-0.346415	-0.346415	-0.346415	-0.346415	-0.346415	-0.346415	-0.346415	-0.346415	WT_CM_TG_CM		+	3	19.9	19.9	26.424	9.3638	93988000	8	1.32236	0.354578	-1.38566	-2.18719
P24369	P24369	Peptidyl-prolyl cis-trans isomerase B	Ppib	-0.418775	-0.434295	-0.416708	-0.579138	-0.401067	-0.345732	-0.0805946	-0.431369	-0.539098	0.391937	0.216682	-0.321007	-0.280894	1.0708	1.24128	3.63231	3.26462	-0.311053	-0.376331	-0.163724	-0.223777	-0.151163	-0.23041	-0.0926053	-0.579138	-0.537002	-0.439772	-0.490223	-0.475991	-0.437924	-0.480692	-0.579138	WT_CM_TG_CM		+	15	56.9	56.9	23.713	163.55	25631000000	114	1.46538	0.330475	-1.37326	-2.36512
E9Q1G8;E9Q9F5;O55131;S4R2P6;Q9DA97	E9Q1G8;E9Q9F5;O55131	Septin-7	Septin 7	-0.631137	-0.631137	0.936934	-0.631137	-0.631137	-0.631137	-0.631137	1.07561	-0.631137	2.16347	2.73083	-0.631137	-0.269986	0.778375	1.45002	0.682862	1.49824	-0.631137	-0.631137	-0.631137	-0.631137	1.62011	-0.631137	-0.631137	-0.631137	-0.631137	-0.631137	-0.631137	0.587412	-0.631137	-0.631137	-0.631137	WT_CM_TG_CM		+	36	66.6	64.5	50.648	323.31	42288000000	204	1.63597	0.2755	-1.35987	-2.5739
Q8R0Y6;A0A0N4SW56;A0A0N4SVT2	Q8R0Y6	Cytosolic 10-formyltetrahydrofolate dehydrogenase	Aldh1l1	-0.833964	-0.833964	-0.833964	-0.833964	-0.26826	-0.066758	-0.334266	-0.122315	-0.199119	0.111024	0.0609355	-0.278396	-0.272544	2.67047	3.27166	0.989761	0.841865	-0.833964	1.23526	-0.332002	-0.585104	-0.833964	-0.833964	-0.833964	0.692262	-0.230154	-0.833964	-0.833964	0.514376	1.09638	-0.105352	-0.35008	WT_CM_TG_CM		+	53	66.9	63.6	98.708	323.31	43011000000	194	1.44324	0.325333	-1.35545	-2.33777
P11087;P11087-2;CON__Q862S4	P11087;P11087-2	Collagen alpha-1(I) chain	Col1a1	-0.526713	-0.383181	-0.526713	-0.526713	-0.526713	-0.526713	-0.455743	-0.399593	-0.526713	0.533338	0.707348	-0.292357	-0.526713	3.2408	3.35947	0.973939	1.24316	0.0589766	0.469152	0.473108	-0.526713	-0.526713	-0.526713	-0.526713	-0.526713	-0.526713	-0.526713	-0.526713	-0.241974	-0.332325	-0.526713	-0.526713	WT_CM_TG_CM		+	55	48.9	46.8	138.03	323.31	20068000000	431	1.39368	0.307553	-1.31282	-2.2763
Q6IRU2	Q6IRU2	Tropomyosin alpha-4 chain	Tpm4	-0.549134	-0.549134	-0.540318	-0.549134	-0.549134	-0.549134	0.745766	-0.173601	-0.549134	0.372989	1.57861	-0.284876	-0.244329	1.85505	-0.444234	3.18951	2.9385	-0.0831557	-0.35318	0.351932	-0.338528	-0.377902	-0.0939748	-0.448602	-0.549134	-0.522647	-0.537395	-0.549134	-0.549134	-0.549134	-0.549134	-0.549134	WT_CM_TG_CM		+	50	95.2	95.2	28.467	323.31	98037000000	329	1.42154	0.302	-1.31207	-2.3109
P70399-6;P70399-5;P70399;F6ZRL3	P70399-6;P70399-5;P70399;F6ZRL3	Tumor suppressor p53-binding protein 1	Tp53bp1;Trp53bp1	-1.15841	-1.15841	0.3	0.409301	-1.15841	-1.15841	-0.247476	-0.216587	-1.15841	0.00993681	-0.267189	1.06934	0.46756	2.46676	0.437639	1.73219	1.81834	-1.15841	-1.15841	-1.15841	0.580206	0.178906	0.072068	0.248869	-0.107901	-0.335411	1.01864	0.684403	1.04021	0.224316	-1.15841	-1.15841	WT_CM_TG_CM		+	4	5	5	109.74	15.077	1059400000	6	1.87132	0.26131	-1.30899	-2.85801
Q9EPC1;Q3UF75;D6RHM9;F2Z417	Q9EPC1;Q3UF75	Alpha-parvin	Parva	0.470287	-0.451003	0.46575	-0.451003	-0.451003	-0.451003	-0.451003	-0.451003	-0.451003	-0.451003	-0.451003	-0.451003	-0.451003	0.783695	1.66419	3.24081	2.94864	-0.451003	-0.451003	-0.451003	-0.451003	-0.451003	-0.451003	-0.451003	-0.451003	1.7017	-0.451003	-0.451003	-0.451003	-0.451003	-0.451003	-0.451003	WT_CM_TG_CM		+	15	39	37.1	42.329	323.31	7150400000	50	1.30865	0.355638	-1.30517	-2.16996
P35700;B1AXW5;B1AXW6;B1AXW4	P35700;B1AXW5;B1AXW6;B1AXW4	Peroxiredoxin-1	Prdx1	-0.735937	-0.735937	-0.735937	-0.735937	-0.691545	-0.735937	-0.735937	-0.6508	-0.570801	1.01946	-0.604133	1.09266	3.09809	1.76599	0.198929	0.914629	1.24765	-0.735937	-0.511489	-0.205175	1.35751	-0.564871	0.138386	-0.510801	-0.686934	-0.735937	0.873067	-0.0880999	-0.735937	1.45255	-0.714903	-0.735937	WT_CM_TG_CM		+	23	73.9	73.9	22.176	323.31	124670000000	271	1.62657	0.26813	-1.23914	-2.56248
P20152;A0A0A6YWC8;A2AKJ2;G5E846;A0A2R8W6R6;G3X981;P15331-3;P15331;P15331-2;D3YZ35;A0A0R4J036;P46660;P08553;P08551	P20152;A0A0A6YWC8	Vimentin	Vim	-0.570836	-0.568333	-0.618152	-0.631799	-0.634389	-0.608541	-0.637791	-0.578048	-0.626614	0.0181088	0.103957	0.536071	0.928731	1.32427	0.608833	2.73724	3.62932	0.125567	0.288639	0.681051	0.0793225	-0.166514	-0.441207	-0.180789	-0.554123	-0.578464	-0.628427	-0.635486	-0.627488	-0.620732	-0.527635	-0.625733	WT_CM_TG_CM		+	84	94	89.7	53.687	323.31	453720000000	1104	1.43146	0.309882	-1.18066	-2.32319
P17742;A0A1L1SST0;F8VPN3;A0A1L1SRX5;V9GXC1;V9GX31	P17742;A0A1L1SST0;F8VPN3	Peptidyl-prolyl cis-trans isomerase A;Peptidyl-prolyl cis-trans isomerase A, N-terminally processed;Peptidyl-prolyl cis-trans isomerase	Ppia;Gm5160	-0.879756	-0.694988	-1.00711	-0.707163	-0.718143	-0.688193	-0.098843	0.377941	-0.589973	-0.306136	0.311685	0.83695	1.01826	0.973394	0.972482	3.22008	2.81802	0.0318754	-0.352132	0.331631	0.525365	-0.046304	0.271258	-0.180231	-0.563987	-0.366981	-0.532558	-0.527115	-0.724813	-0.927827	-0.82083	-0.955859	WT_CM_TG_CM		+	20	93.9	93.9	17.971	323.31	258160000000	445	1.54003	0.294431	-1.14753	-2.45687
P63260;B1ATY1;G3UYG0	P63260	Actin, cytoplasmic 2;Actin, cytoplasmic 2, N-terminally processed	Actg1	-0.99796	-0.924124	-0.992334	-0.942652	-0.646455	-0.969474	-0.306963	-0.151483	-0.646385	0.612286	1.02155	0.501279	0.475866	1.35318	2.39234	2.11095	2.15935	0.984237	-0.355074	0.0809281	0.907536	0.089014	-0.232227	0.492615	-0.798689	-0.699059	-0.694289	-0.571522	-0.823951	-0.844189	-0.751802	-0.832488	WT_CM_TG_CM		+	49	93.3	4.5	41.792	323.31	1109000000000	1465	1.94548	0.229231	-1.04734	-2.94697
Q91WP6;Q03734	Q91WP6	Serine protease inhibitor A3N	Serpina3n	-0.706856	-0.706856	-0.706856	-0.706856	-0.706856	-0.706856	-0.706856	-0.706856	-0.706856	1.8694	1.73568	0.302172	-0.147048	0.227706	0.703679	2.4076	2.91776	0.726117	-0.114006	0.108487	0.520966	0.34787	0.219898	0.190268	-0.706856	-0.706856	-0.706856	-0.706856	-0.706856	-0.706856	-0.706856	-0.706856	WT_CM_TG_CM		+	17	40.9	7.7	46.717	224.21	4019300000	93	1.33012	0.360115	-0.966462	-2.19693
A0A2I3BQZ9;P12023;A0A2I3BPT1;Q3TWF3;P12023-3;P12023-2;A0A2I3BR03	A0A2I3BQZ9;P12023;A0A2I3BPT1;Q3TWF3;P12023-3;P12023-2;A0A2I3BR03	Amyloid beta A4 protein;N-APP;Soluble APP-alpha;Soluble APP-beta;C99;Beta-amyloid protein 42;Beta-amyloid protein 40;C83;P3(42);P3(40);C80;Gamma-secretase C-terminal fragment 59;Gamma-secretase C-terminal fragment 57;Gamma-secretase C-terminal fragment 50;C31	App	-0.145688	0.524083	0.785708	0.671964	1.46352	1.29397	0.749683	1.56152	1.37257	1.11989	1.14118	0.414117	0.414495	0.335138	0.664028	1.20189	1.16599	-1.00878	-0.87014	-0.894829	-1.00343	-1.03729	-0.798266	-0.795935	-1.15611	-1.22395	-0.950681	-0.924418	-1.09301	-1.05653	-0.968744	-0.951941	WT_CM_TG_CM	+	+	27	35	33.8	84.688	323.31	83556000000	724	7.41492	0.004	-1.72262	-11.4025
Q8VIJ6	Q8VIJ6	Splicing factor, proline- and glutamine-rich	Sfpq	0.458891	-0.454435	0.186861	0.0757103	-0.37351	-0.416852	1.57724	0.214976	1.59811	0.910449	2.1923	-0.487854	0.468529	2.25326	1.33794	1.45063	-1.00842	-0.333475	-1.22296	-1.20107	-0.399972	-0.383433	-0.903313	-0.771546	-0.984779	-1.14831	-0.795761	-0.525379	-0.671032	-0.523782	-0.485516	0.366503	WT_CM_TG_CM		+	30	41.2	40.1	75.441	323.31	41664000000	136	2.40135	0.157833	-1.63471	-3.49276
Q3U1J4	Q3U1J4	DNA damage-binding protein 1	Ddb1	-0.625548	-0.625548	-0.625548	-0.625548	-0.625548	-0.625548	-0.625548	0.441228	0.322567	1.76824	-0.0960218	0.103043	0.294366	-0.29697	-0.252163	2.91839	3.41709	-0.625548	-0.625548	-0.625548	-0.625548	-0.625548	-0.625548	-0.625548	0.658886	0.199309	-0.625548	-0.625548	0.237671	-0.271897	0.503816	0.0612082	WT_CM_TG_CM		+	40	38.9	38.9	126.85	323.31	11932000000	131	1.83283	0.242882	-1.60754	-2.81176
P59999;Q3TX55;E9PWA7	P59999	Actin-related protein 2/3 complex subunit 4	Arpc4	-0.526863	-0.526863	-0.526863	-0.526863	-0.526863	-0.526863	-0.526863	1.33191	-0.526863	1.01142	1.45205	-0.526863	-0.526863	-0.526863	1.45219	2.33957	3.1743	-0.526863	-0.526863	-0.526863	-0.526863	-0.526863	-0.526863	-0.526863	0.958436	0.924825	-0.526863	-0.526863	-0.526863	-0.526863	-0.526863	-0.526863	WT_CM_TG_CM		+	7	35.7	35.7	19.667	19.976	15746000000	41	1.83598	0.247697	-1.50798	-2.81556
E9Q9H2;E9Q9H3;P54103;Q3TRX6	E9Q9H2;E9Q9H3;P54103;Q3TRX6	DnaJ homolog subfamily C member 2;DnaJ homolog subfamily C member 2, N-terminally processed	Dnajc2	-1.18296	0.404341	-1.18296	0.412948	0.415653	0.815398	-0.364827	0.561239	-0.961776	-1.18296	-1.18296	0.320113	0.149198	1.51123	1.61231	1.46906	1.46832	-1.18296	-1.18296	-1.18296	-0.347428	-0.412683	-1.18296	-1.18296	-1.18296	0.334991	0.64768	0.787117	-0.207142	0.814046	0.963443	1.43635	WT_CM_TG_CM		+	3	11.7	11.7	63.44	15.818	7449700000	12	2.08493	0.203059	-1.4741	-3.1139
Q6P5E4;G3UYG7;G3UZU8;G3UY73;G3UY35;G3UXP5	Q6P5E4	UDP-glucose:glycoprotein glucosyltransferase 1	Uggt1	-0.0965862	0.220812	0.33686	0.193286	0.140386	-0.194706	0.93863	0.94823	1.34024	0.601099	0.683342	-0.573722	-0.747728	0.520413	0.861836	0.179276	0.428572	-1.792	-2.17724	-1.71915	0.472936	-0.217641	-2.17724	-0.812847	-1.42007	-0.299598	0.717069	1.1205	1.39239	1.33998	-0.101879	-0.105459	WT_CM_TG_CM		+	37	28.9	28.4	176.43	323.31	17118000000	83	2.30539	0.170923	-1.44745	-3.37769
P09528	P09528	Ferritin heavy chain;Ferritin heavy chain, N-terminally processed	Fth1	-0.355437	-0.355437	-0.355437	-0.355437	-0.355437	-0.355437	-0.355437	-0.355437	-0.355437	-0.355437	2.54237	1.90777	1.69679	-0.355437	-0.355437	3.80529	-0.355437	-0.355437	-0.355437	-0.355437	-0.355437	-0.355437	-0.355437	-0.355437	-0.355437	-0.355437	-0.355437	-0.355437	-0.355437	-0.355437	-0.355437	-0.355437	WT_CM_TG_CM		+	11	61.5	61.5	21.066	323.31	5398500000	42	1.39665	0.305493	-1.42175	-2.28
P62746	P62746	Rho-related GTP-binding protein RhoB	Rhob	0.0492346	0.366794	-0.634902	0.48831	0.297169	0.511619	0.348948	-0.889975	-0.889975	-0.00811915	-0.889975	1.17379	0.513863	1.85732	3.14836	-0.889975	-0.889975	-0.889975	-0.889975	-0.889975	-0.889975	-0.889975	-0.889975	-0.889975	0.649784	-0.665547	-0.889975	0.577166	0.87108	1.32512	-0.145873	0.845565	WT_CM_TG_CM		+	8	37.2	24	22.123	24.763	3712000000	20	1.55386	0.28796	-1.39188	-2.4738
Q921M7;A0A2I3BRN5;A0A2I3BPH9;A0A2I3BQK1	Q921M7;A0A2I3BRN5	Protein FAM49B	Fam49b	-1.1197	-1.1197	-1.1197	-1.1197	-0.212538	0.265601	1.32281	1.47122	1.23031	0.90644	1.29667	0.00177406	-1.1197	1.36098	1.23198	1.59324	1.42128	-1.1197	-1.1197	-1.1197	-0.0714849	-0.0757014	-0.194094	0.0606168	0.681198	0.711915	-0.404283	-1.1197	-0.0782219	-1.1197	-0.202998	-1.1197	WT_CM_TG_CM		+	10	39.2	32.4	36.776	111.68	3935100000	31	2.27374	0.167286	-1.35655	-3.33979
P55302;F6WMD1	P55302	Alpha-2-macroglobulin receptor-associated protein	Lrpap1	-0.834235	0.610711	-0.834235	-0.834235	-0.834235	-0.154611	1.16953	2.08346	1.25576	-0.834235	-0.834235	0.377536	-0.834235	2.18156	1.05703	1.02808	1.81411	-0.834235	-0.834235	-0.834235	-0.834235	-0.834235	-0.834235	-0.834235	-0.834235	-0.834235	0.109251	0.771655	0.730448	0.739828	-0.347744	-0.0788297	WT_CM_TG_CM		+	26	58.9	58.9	42.215	323.31	11582000000	67	1.87025	0.252933	-1.32869	-2.85673
P53986	P53986	Monocarboxylate transporter 1	Slc16a1	-0.469749	-0.469749	-0.469749	-0.469749	-0.469749	-0.469749	-0.469749	1.70778	1.89792	-0.469749	-0.469749	-0.469749	-0.469749	1.92069	1.92937	2.46445	2.29327	-0.469749	-0.469749	-0.469749	-0.469749	-0.469749	-0.469749	-0.469749	-0.469749	-0.469749	-0.469749	-0.469749	-0.469749	-0.469749	-0.469749	-0.469749	WT_CM_TG_CM		+	11	22.1	22.1	53.267	323.31	4125200000	41	1.52914	0.298302	-1.31085	-2.44353
Q8R2Q8	Q8R2Q8	Bone marrow stromal antigen 2	Bst2	-0.440873	-0.440873	-0.440873	-0.440873	-0.440873	-0.440873	0.790912	1.95655	-0.440873	-0.440873	-0.440873	-0.440873	-0.440873	2.02981	3.51274	1.59803	1.57467	-0.440873	-0.440873	-0.440873	-0.440873	-0.440873	-0.440873	-0.440873	-0.440873	-0.440873	-0.440873	-0.440873	-0.440873	-0.440873	-0.440873	-0.440873	WT_CM_TG_CM		+	4	17.4	17.4	19.152	65.629	705930000	14	1.38468	0.305432	-1.30984	-2.2651
Q8CDJ8;D3Z0U0	Q8CDJ8	Stonin-1	Ston1	-0.694183	-0.694183	-0.694183	-0.694183	0.326594	0.371719	-0.694183	-0.694183	-0.694183	-0.694183	2.00443	-0.694183	-0.694183	-0.694183	1.65206	2.04681	2.77909	-0.694183	-0.694183	-0.694183	0.104628	-0.694183	-0.694183	-0.694183	0.811505	1.06942	0.659109	-0.694183	0.367301	-0.694183	0.325001	0.671821	WT_CM_TG_CM		+	11	17	17	81.792	28.874	2063300000	28	1.31744	0.353913	-1.29327	-2.18101
Q6P9R2;D6RFV0;F7AVI9	Q6P9R2	Serine/threonine-protein kinase OSR1	Oxsr1	-0.415318	-0.415318	-0.415318	-0.415318	-0.415318	-0.415318	-0.415318	2.71865	-0.415318	-0.415318	-0.415318	-0.415318	-0.415318	2.90501	1.75516	1.71821	2.11657	-0.415318	-0.415318	-0.415318	-0.415318	-0.415318	-0.415318	-0.415318	-0.415318	-0.415318	-0.415318	-0.415318	-0.415318	-0.415318	-0.415318	-0.415318	WT_CM_TG_CM		+	7	13.5	11.6	58.213	8.5646	1086500000	16	1.4778	0.327193	-1.26953	-2.38042
Q05186	Q05186	Reticulocalbin-1	Rcn1	0.627803	-0.606857	0.338677	1.28546	-0.606857	-0.606857	-0.606857	1.83746	1.20361	-0.606857	-0.606857	-0.606857	-0.606857	0.967828	1.86157	2.1405	2.58325	-0.606857	-0.606857	-0.606857	-0.606857	-0.606857	-0.606857	-0.606857	0.504699	-0.606857	-0.606857	-0.606857	-0.606857	-0.606857	-0.606857	-0.606857	WT_CM_TG_CM		+	11	48.6	48.6	38.113	224.77	4951300000	56	1.44159	0.321375	-1.24757	-2.33573
Q8K354;A0A338P797	Q8K354	Carbonyl reductase [NADPH] 3	Cbr3	-0.948712	-0.948712	1.84336	-0.948712	0.956255	0.576861	-0.948712	-0.948712	-0.948712	-0.948712	-0.948712	0.469117	-0.948712	1.16933	1.55644	0.631078	1.30385	-0.948712	-0.948712	-0.948712	-0.948712	-0.948712	-0.948712	-0.948712	0.977892	0.965036	0.581957	0.617344	0.931013	1.04468	0.5892	0.965976	WT_CM_TG_CM		+	14	49.1	46.2	30.953	114.35	4461300000	34	1.99855	0.2437	-1.23417	-3.01054
Q08091;Q08091-2;A0A1L1SRV0;A0A1L1SUB2;A0A1L1SRL1	Q08091;Q08091-2;A0A1L1SRV0;A0A1L1SUB2	Calponin-1	Cnn1	-0.457839	-0.457839	-0.457839	-0.457839	-0.457839	-0.457839	1.21511	-0.457839	2.69261	-0.457839	1.56938	-0.457839	-0.457839	-0.457839	2.62312	1.55108	2.2525	-0.457839	-0.457839	-0.457839	-0.457839	-0.457839	-0.457839	-0.457839	-0.457839	-0.457839	-0.457839	-0.457839	-0.457839	-0.457839	-0.457839	-0.457839	WT_CM_TG_CM		+	28	89.2	84.5	33.355	323.31	61235000000	175	1.47882	0.331679	-1.22843	-2.38169
Q99JY0;D3YXU1	Q99JY0	Trifunctional enzyme subunit beta, mitochondrial;3-ketoacyl-CoA thiolase	Hadhb	0.491166	1.53874	0.675191	1.12402	0.194323	0.649744	-1.19003	0.824777	-1.19003	1.26979	1.8725	0.496444	0.270336	-1.19003	-1.19003	0.272993	0.571037	-1.19003	-1.19003	-1.19003	-0.635665	0.110884	-1.19003	-1.19003	-1.19003	-1.19003	0.746544	-0.592816	0.413005	1.0159	0.879348	0.902101	WT_CM_TG_CM		+	27	57.3	57.3	51.386	323.31	22770000000	110	1.7938	0.2536	-1.22162	-2.76479
Q61335	Q61335	B-cell receptor-associated protein 31	Bcap31	-0.678923	-0.678923	-0.678923	-0.678923	-0.678923	-0.678923	-0.678923	1.42058	0.374718	0.123705	-0.182473	-0.678923	-0.138343	1.81529	1.62328	2.44779	1.30221	-0.678923	-0.678923	-0.678923	-0.224674	-0.0207065	-0.678923	-0.00931106	1.89661	1.79195	-0.678923	-0.678923	-0.678923	-0.678923	-0.678923	-0.678923	WT_CM_TG_CM		+	15	37.6	37.6	27.956	323.31	6746100000	47	1.74037	0.244537	-1.21341	-2.70035
Q91Z25;Q9WV32;F6VVE6;D3Z6S0;F6THG2	Q91Z25;Q9WV32	Actin-related protein 2/3 complex subunit 1B	Arpc1b	-0.575369	-0.575369	-0.575369	-0.575369	-0.575369	-0.575369	-0.575369	1.85064	1.84903	-0.575369	-0.575369	-0.575369	-0.575369	2.41615	2.46194	1.10951	1.30952	-0.575369	-0.575369	-0.575369	-0.575369	-0.575369	-0.575369	-0.575369	0.883606	0.700178	-0.575369	-0.575369	-0.575369	-0.575369	0.652911	-0.575369	WT_CM_TG_CM		+	20	52.7	52.7	41.498	323.31	16397000000	94	1.42395	0.304113	-1.19982	-2.31389
O88983;Q9D0J1	O88983;Q9D0J1	Syntaxin-8	Stx8	-0.642286	-0.642286	-0.642286	-0.642286	-0.642286	-0.642286	0.291581	2.4442	2.44672	0.540472	0.564816	-0.642286	-0.642286	2.11262	1.59301	1.15572	1.04817	0.308684	-0.642286	-0.642286	-0.642286	-0.642286	-0.642286	-0.332379	0.672106	-0.642286	-0.642286	-0.642286	-0.642286	-0.642286	-0.642286	-0.642286	WT_CM_TG_CM		+	6	26.7	26.7	26.925	38.448	812350000	11	1.98119	0.236545	-1.17844	-2.98976
Q6NSR8;F6T2H5	Q6NSR8;F6T2H5	Probable aminopeptidase NPEPL1	Npepl1	-0.677098	-0.677098	-0.677098	-0.677098	-0.677098	-0.677098	0.831618	0.999588	1.25372	0.785402	1.02348	-0.677098	-0.677098	1.69162	2.01212	-0.677098	1.5864	-0.677098	0.408856	-0.677098	-0.677098	-0.677098	-0.677098	-0.677098	2.18491	1.44135	-0.677098	-0.677098	-0.677098	-0.677098	-0.677098	-0.677098	WT_CM_TG_CM		+	6	13.2	13.2	55.939	13.72	1233700000	11	1.58521	0.276612	-1.15543	-2.5121
Q9CX86	Q9CX86	Heterogeneous nuclear ribonucleoprotein A0	Hnrnpa0	-0.527339	-0.509711	-0.529911	-0.530017	-0.509752	-0.255265	1.25579	1.74852	2.36224	-0.446442	-0.45954	-0.509053	-0.526403	0.521266	1.71281	1.8866	2.80412	-0.533419	-0.521048	-0.533419	-0.524349	-0.522289	-0.528765	-0.527715	-0.533419	-0.443404	-0.515403	-0.510569	-0.533419	-0.526904	-0.342592	-0.391189	WT_CM_TG_CM		+	7	34.4	34.4	30.53	38.356	23696000000	25	1.38789	0.306177	-1.15021	-2.26911
Q60738	Q60738	Zinc transporter 1	Slc30a1	-0.503652	-0.503652	-0.503652	-0.503652	-0.503652	-0.503652	-0.503652	2.45259	-0.503652	2.41498	2.33487	-0.503652	-0.503652	-0.503652	-0.503652	1.22077	1.20557	-0.503652	-0.503652	-0.503652	-0.503652	-0.503652	-0.503652	-0.503652	1.59852	1.36399	-0.503652	-0.503652	-0.503652	-0.503652	-0.503652	-0.503652	WT_CM_TG_CM		+	8	22.5	22.5	54.716	144.73	873780000	16	1.42804	0.304829	-1.14885	-2.31896
P63085;A0A338P736;A0A338P781;E9PXX5;E9Q3I6;Q6P5G0;Q61532	P63085	Mitogen-activated protein kinase 1	Mapk1	-0.720453	-0.720453	-0.720453	-0.720453	-0.720453	-0.157095	-0.0187912	1.94975	1.77104	-0.720453	1.3941	-0.720453	-0.720453	1.31468	1.8012	1.33077	1.53856	-0.206368	0.734766	-0.720453	-0.720453	-0.720453	-0.720453	-0.720453	0.979709	1.25627	-0.720453	-0.720453	-0.720453	-0.720453	-0.720453	-0.720453	WT_CM_TG_CM		+	20	49.2	36	41.275	323.31	18671000000	99	1.40363	0.304811	-1.09137	-2.28868
Q8VCW8	Q8VCW8	Acyl-CoA synthetase family member 2, mitochondrial	Acsf2	-0.543747	-0.543747	-0.543747	-0.543747	-0.543747	-0.543747	-0.543747	0.702354	0.842551	1.2561	0.90166	-0.543747	-0.543747	-0.543747	-0.543747	2.06227	2.1088	-0.543747	-0.543747	-0.543747	-0.543747	-0.543747	-0.543747	-0.543747	0.616001	0.692843	-0.543747	-0.543747	-0.543747	-0.543747	-0.543747	3.3236	WT_CM_TG_CM		+	11	21.1	21.1	67.95	323.31	3701600000	32	1.43553	0.315667	-1.06298	-2.32823
Q6PDI5-2;Q6PDI5;A2ALV7;A2ALV6;A2ALW1;A2ALV8;A2ALV9	Q6PDI5-2;Q6PDI5;A2ALV7	Proteasome-associated protein ECM29 homolog	Ecm29;AI314180	0.220201	-0.0108063	-0.833272	-0.833272	-0.833272	-0.725454	0.556034	2.59359	2.37442	0.0690737	0.136918	-0.833272	0.17084	0.43413	0.205355	1.57749	1.57687	-0.244452	-0.721189	-0.174282	-0.833272	-0.833272	-0.833272	-0.833272	0.996147	1.43543	-0.833272	-0.833272	-0.833272	0.204356	-0.675401	-0.833272	WT_CM_TG_CM		+	17	12.1	12.1	203.91	177.71	7348800000	25	2.20828	0.176933	-1.05618	-3.26144
P58021;E9PZ69	P58021	Transmembrane 9 superfamily member 2	Tm9sf2	-0.729442	-0.729442	-0.729442	-0.729442	0.21746	0.219983	2.9915	1.14323	0.843546	-0.729442	-0.729442	0.105475	0.228308	0.843577	0.404027	2.03347	1.40754	-0.729442	-0.729442	-0.729442	-0.729442	-0.729442	0.133606	-0.729442	1.36496	1.19328	-0.729442	-0.729442	-0.729442	-0.729442	-0.729442	-0.729442	WT_CM_TG_CM		+	9	14.5	14.5	75.329	111.89	1723000000	24	1.76993	0.259	-1.05159	-2.73602
B7ZNM7;Q9Z2Q6;A0A338P6R8;A0A338P769;A0A338P729;A0A338P755	B7ZNM7;Q9Z2Q6;A0A338P6R8;A0A338P769;A0A338P729	Septin-5	Septin-5	-0.56113	-0.56113	-0.56113	-0.56113	-0.56113	-0.56113	2.4883	1.92776	1.97117	-0.56113	0.227524	-0.56113	-0.56113	1.87749	2.08588	1.28458	0.141804	-0.388274	-0.56113	-0.56113	-0.56113	-0.56113	-0.56113	-0.56113	-0.56113	0.728623	-0.56113	-0.56113	-0.56113	-0.56113	-0.56113	-0.56113	WT_CM_TG_CM		+	9	23.6	23.6	44.08	40.458	26251000000	27	1.52443	0.296556	-1.02817	-2.43775
Q60737;A2ANR6;Q6NSS6	Q60737	Casein kinase II subunit alpha	Csnk2a1	-0.878049	-0.878049	0.127321	-0.878049	1.08091	0.873321	-0.112946	1.95061	1.91667	-0.878049	-0.878049	1.48149	0.985313	0.549332	0.246134	-0.107862	-0.878049	-0.878049	-0.878049	-0.878049	-0.878049	-0.878049	-0.878049	-0.878049	1.16502	1.511	-0.878049	-0.878049	0.772151	-0.878049	0.528426	1.08189	WT_CM_TG_CM		+	14	45.5	45.5	45.133	323.31	6372200000	53	1.75969	0.252263	-0.943081	-2.72368
P08113;F7C312	P08113;F7C312	Endoplasmin	Hsp90b1	-0.297492	-1.13743	-0.563228	0.204102	-1.13743	-1.13743	-1.13743	3.1701	1.06401	-0.381079	-0.378537	0.429083	0.207806	0.732785	1.64055	0.671928	0.618551	-1.13743	-1.13743	-1.13743	0.207951	0.549489	-0.4041	-0.296112	-0.146585	-0.119643	0.00613694	-0.369968	-0.0533398	1.67279	-1.13743	0.934236	WT_CM_TG_CM		+	56	60.6	58.9	92.475	323.31	69977000000	294	1.69759	0.251953	-0.92193	-2.64863
P68040	P68040	Guanine nucleotide-binding protein subunit beta-2-like 1;Guanine nucleotide-binding protein subunit beta-2-like 1, N-terminally processed	Gnb2l1	-0.593932	-0.593932	-0.593932	-0.593932	-0.593932	-0.593932	1.57297	0.676958	0.407187	1.05132	-0.593932	1.12349	-0.593932	-0.593932	0.901548	1.68694	-0.593932	-0.593932	-0.593932	-0.593932	-0.593932	-0.593932	-0.593932	-0.593932	-0.593932	0.743064	-0.593932	-0.593932	3.32988	-0.593932	1.57315	-0.593932	WT_CM_TG_CM		+	19	72.6	72.6	35.076	323.31	19278000000	71	1.49158	0.3224	-0.892378	-2.39739
P80313;A0A0N4SV00;A0A0N4SUI8;A0A0N4SV22	P80313;A0A0N4SV00	T-complex protein 1 subunit eta	Cct7	1.53592	-0.389874	1.4266	1.4735	-0.605039	0.227983	0.205999	0.615921	2.71761	-0.702988	-0.625377	0.0258196	-0.1018	0.425949	0.821411	-0.63022	-0.890151	-0.934893	-1.14849	-1.14849	-1.14849	-0.973381	-1.14849	-1.14849	-0.632806	-0.774145	0.127001	0.0213877	1.04548	1.49431	0.468975	0.369286	WT_CM_TG_CM		+	25	48.5	48.5	59.652	323.31	26346000000	97	2.64264	0.197	-0.883294	-3.78365
A0A0R4J044;P57724;A0A087WSI1;A0A1L1SUS5;A0A1L1SRP9;A0A1L1SQ99;A0A087WRH3;A0A087WP16;A0A087WPG7;A0A1L1SQL8	A0A0R4J044;P57724;A0A087WSI1;A0A1L1SUS5;A0A1L1SRP9;A0A1L1SQ99;A0A087WRH3	Poly(rC)-binding protein 4	Pcbp4	-0.523233	-0.523233	1.40215	-0.523233	2.52784	-0.523233	-0.523233	3.05082	-0.523233	-0.523233	-0.523233	-0.523233	0.587578	1.46365	1.46603	0.964961	-0.523233	-0.523233	-0.523233	-0.523233	-0.523233	-0.523233	-0.523233	-0.523233	1.09455	-0.523233	-0.523233	-0.523233	-0.523233	-0.523233	-0.523233	-0.523233	WT_CM_TG_CM		+	3	8.2	6.2	41.38	0.15259	739170000	2	1.45108	0.3353	-0.821893	-2.34746
A2AE27;Q9DBT5	A2AE27;Q9DBT5	AMP deaminase 2	Ampd2	-0.811988	-0.811988	0.979253	1.11872	-0.811988	0.35951	-0.811988	1.56946	1.92918	-0.811988	-0.811988	-0.811988	-0.811988	1.26388	1.36814	0.576534	0.364907	-0.811988	-0.811988	-0.811988	-0.811988	-0.473821	-0.811988	-0.811988	2.12413	-0.811988	-0.811988	-0.811988	1.45196	0.510406	0.267081	0.394459	WT_CM_TG_CM		+	13	18.9	18.9	94.695	84.826	2395400000	28	1.3102	0.357333	-0.804367	-2.17191
Q3UQ44;Q3UQP1;F8VQ29	Q3UQ44	Ras GTPase-activating-like protein IQGAP2	Iqgap2	-0.514925	-0.514925	-0.514925	-0.514925	3.73741	2.96234	1.15253	0.197736	0.134151	-0.514925	-0.514925	-0.514925	-0.514925	0.551586	0.494041	0.446352	0.660089	-0.514925	-0.514925	-0.514925	-0.514925	-0.514925	-0.514925	-0.514925	0.185524	0.291654	-0.514925	-0.514925	-0.514925	-0.514925	-0.514925	-0.514925	WT_CM_TG_CM		+	27	19.3	17.7	180.53	125.91	3500900000	43	1.53366	0.294923	-0.526471	-2.44906
Q3UDE2;F2Z423	Q3UDE2	Tubulin--tyrosine ligase-like protein 12	Ttll12	-0.602211	-0.602211	3.00298	2.52909	-0.602211	2.60064	-0.602211	-0.602211	0.214603	0.118618	0.230102	-0.602211	-0.602211	0.257322	0.402394	-0.602211	0.363419	-0.106766	-0.602211	-0.602211	-0.602211	-0.602211	-0.602211	-0.602211	-0.602211	0.21714	0.582452	-0.602211	1.03002	-0.602211	-0.602211	-0.602211	WT_CM_TG_CM		+	22	40.7	40.7	74.042	323.31	6485400000	70	1.61439	0.272	-0.477086	-2.54765
P62908;D3YV43;A0A140LI77	P62908;D3YV43;A0A140LI77	40S ribosomal protein S3	Rps3	0.121212	-0.588694	-0.588694	4.19461	1.00784	1.05472	-0.588694	-0.588694	-0.588694	-0.588694	-0.588694	-0.588694	-0.588694	-0.588694	-0.588694	-0.588694	-0.588694	-0.588694	-0.588694	-0.588694	0.809007	0.619625	-0.588694	0.309995	-0.588694	-0.588694	0.599157	0.578161	-0.588694	0.564854	0.53824	1.37645	WT_CM_TG_CM		+	23	82.3	82.3	26.674	323.31	21789000000	122	1.34927	0.351667	0.500673	2.22091
Q9CRB9;Q9D9P1;D3Z0L4;S4R238;F6QFL0	Q9CRB9;Q9D9P1;D3Z0L4	MICOS complex subunit Mic19	Chchd3	-0.419117	-0.419117	-0.419117	-0.419117	0.321144	0.133797	-0.419117	-0.419117	-0.419117	0.138181	-0.419117	-0.419117	0.132655	-0.419117	-0.419117	-0.419117	-0.419117	0.715682	0.686943	0.966839	-0.0553789	0.0864604	0.102236	0.116352	5.03743	-0.419117	-0.419117	-0.419117	-0.419117	-0.419117	-0.419117	-0.419117	WT_CM_TG_CM		+	13	47.6	47.6	26.334	306.96	6258100000	33	2.66236	0.2304	0.654645	3.80755
Q9CQ75	Q9CQ75	NADH dehydrogenase [ubiquinone] 1 alpha subcomplex subunit 2	Ndufa2	-0.668925	-0.668925	-0.668925	-0.668925	-0.668925	-0.668925	-0.668925	-0.668925	2.45525	-0.668925	-0.668925	-0.668925	-0.668925	-0.668925	-0.668925	2.01249	-0.668925	-0.668925	0.786551	1.01514	0.887512	1.42416	0.782927	0.326791	1.52141	1.36177	1.47343	-0.668925	-0.668925	-0.668925	-0.668925	-0.668925	WT_CM_TG_CM		+	5	41.4	41.4	10.916	5.4068	1489100000	9	1.40538	0.307178	0.984341	2.29085
Q3TUQ7;Q5EG47	Q3TUQ7;Q5EG47	5-AMP-activated protein kinase catalytic subunit alpha-1	Prkaa1	-0.404451	-0.404451	-0.404451	-0.404451	-0.404451	-0.404451	-0.404451	3.43611	-0.404451	-0.404451	-0.404451	-0.404451	-0.404451	-0.404451	-0.404451	-0.404451	-0.404451	2.56439	1.90094	1.63269	-0.404451	-0.404451	-0.404451	-0.404451	1.38605	-0.404451	-0.404451	-0.404451	-0.404451	-0.404451	-0.404451	-0.404451	WT_CM_TG_CM		+	9	19.8	16.7	62.727	26.748	1173900000	28	1.35695	0.342482	1.04448	2.23052
Q8VDP4	Q8VDP4	Cell cycle and apoptosis regulator protein 2	Ccar2	-0.605972	-0.605972	-0.605972	-0.605972	-0.605972	-0.605972	-0.605972	-0.605972	-0.605972	1.85484	2.00658	-0.605972	-0.605972	-0.605972	-0.605972	-0.605972	-0.605972	1.51094	1.49748	1.73661	-0.605972	1.6184	1.70731	1.03262	0.972578	-0.605972	-0.605972	-0.605972	-0.605972	-0.605972	-0.605972	-0.605972	WT_CM_TG_CM		+	11	14.5	14.5	103	28.348	1403300000	24	1.34775	0.35	1.18571	2.21901
Q61361;A0A0A6YW95	Q61361	Brevican core protein	Bcan	-0.734128	-0.734128	-0.734128	-0.734128	0.185343	2.26557	1.08197	-0.734128	-0.734128	-0.734128	0.602763	-0.734128	-0.734128	-0.734128	-0.244201	0.838264	0.805497	1.91123	1.03925	0.932675	-0.734128	1.8738	1.27331	1.38297	-0.734128	-0.734128	-0.734128	-0.734128	-0.734128	-0.734128	-0.734128	-0.734128	WT_CM_TG_CM		+	8	9.5	9.5	95.814	39.515	1036700000	11	1.89478	0.255929	1.21379	2.88618
Q8BYI9-2;Q8BYI9	Q8BYI9-2;Q8BYI9	Tenascin-R	Tnr	-0.552804	-0.552804	-0.552804	-0.552804	-0.552804	-0.552804	-0.552804	1.15331	-0.552804	-0.552804	1.34974	-0.552804	-0.552804	-0.552804	-0.552804	-0.552804	-0.552804	2.27604	-0.552804	-0.552804	-0.552804	1.52878	1.73822	2.5045	-0.552804	1.4363	-0.552804	-0.552804	-0.552804	-0.552804	-0.552804	1.28042	WT_CM_TG_CM		+	2	1.7	1.7	139.73	0.91293	52528000	2	1.33552	0.356884	1.22772	2.20369
P70333	P70333	Heterogeneous nuclear ribonucleoprotein H2	Hnrnph2	-0.639977	-0.639977	1.17554	-0.639977	-0.639977	0.159622	0.672803	-0.639977	-0.639977	-0.639977	-0.639977	-0.639977	0.82768	-0.639977	-0.639977	-0.639977	-0.639977	1.31452	-0.639977	1.37629	1.99909	2.7603	-0.639977	-0.639977	-0.639977	1.75327	-0.639977	1.23016	0.170255	-0.639977	-0.639977	-0.639977	WT_CM_TG_CM		+	15	46.8	23.6	49.279	323.31	14981000000	68	1.43086	0.305681	1.24656	2.32245
Q8C605;Q9WUA3;Q9WUA3-2;F6YL81;D3YUA3	Q8C605;Q9WUA3;Q9WUA3-2	ATP-dependent 6-phosphofructokinase;ATP-dependent 6-phosphofructokinase, platelet type	Pfkp	-0.277139	0.0903413	-0.635585	-0.635585	-0.635585	-0.635585	-0.635585	-0.635585	0.0892884	-0.635585	0.165509	-0.635585	-0.635585	-0.19382	-0.635585	-0.635585	-0.580396	1.03501	0.450315	0.470797	-0.0984769	2.55782	-0.491721	2.3476	0.547119	1.10349	-0.635585	-0.635585	2.95363	-0.635585	-0.635585	-0.635585	WT_CM_TG_CM		+	36	43.5	37.6	85.546	323.31	29743000000	149	2.16815	0.176125	1.36924	3.21344
P12961	P12961	Neuroendocrine protein 7B2;N-terminal peptide;C-terminal peptide	Scg5	-1.48083	-1.36558	-0.633847	-0.863648	2.00578	0.737885	0.0836398	-0.537234	-0.838471	-1.88967	-1.88967	1.81277	0.665927	-0.641445	-0.108395	-0.665207	-0.162102	0.908169	0.974018	0.221893	0.690211	0.445288	1.28196	1.05432	-0.440024	-0.147279	0.828464	1.23741	-0.57716	-0.644574	0.089748	-0.152344	WT_CM_TG_CM		+	6	21.2	21.2	23.866	39.743	2630700000	44	1.47044	0.328103	1.15627	2.37135
A2A7A7;Q8CFX1	A2A7A7;Q8CFX1	GDH/6PGL endoplasmic bifunctional protein;Glucose 1-dehydrogenase;6-phosphogluconolactonase	H6pd	-0.315481	-0.315481	-0.315481	-0.315481	-0.315481	-0.315481	-0.315481	-0.315481	-0.315481	-0.315481	-0.315481	-0.315481	-0.315481	-0.315481	-0.315481	-0.315481	-0.315481	2.95776	2.7794	3.41178	-0.315481	-0.315481	-0.315481	-0.315481	-0.315481	-0.315481	-0.315481	-0.315481	-0.315481	-0.315481	-0.315481	-0.315481	WT_CM_TG_CM		+	2	2.4	2.4	89.909	0.73739	53055000	2	1.38698	0.30415	1.4422	2.26796
Q8VIM9	Q8VIM9	Immunity-related GTPase family Q protein	Irgq	-0.315712	-0.315712	-0.315712	-0.315712	-0.315712	-0.315712	-0.315712	-0.315712	-0.315712	-0.315712	-0.315712	-0.315712	-0.315712	-0.315712	-0.315712	-0.315712	-0.315712	3.13449	2.73012	3.29102	-0.315712	-0.315712	-0.315712	-0.315712	-0.315712	-0.315712	-0.315712	-0.315712	-0.315712	-0.315712	-0.315712	-0.315712	WT_CM_TG_CM		+	6	10.8	10.8	59.323	7.8074	575490000	11	1.38908	0.305179	1.44325	2.27059
A0A0N4SVX9;Q9ESD7-2;E9PXU9;A0A0N4SUJ2;A0A0N4SUN3;Q9ESD7-3;E9Q423;A0A0N4SV63;E9QL12;A0A0N4SWH3;Q9ESD7;A0A0N4SWG7	A0A0N4SVX9;Q9ESD7-2;E9PXU9;A0A0N4SUJ2;A0A0N4SUN3;Q9ESD7-3;E9Q423;A0A0N4SV63;E9QL12;A0A0N4SWH3;Q9ESD7;A0A0N4SWG7	Dysferlin	Dysf	0.118079	-0.787626	-0.573976	0.47582	1.97831	2.03261	-0.787626	-0.787626	-0.787626	-0.787626	-0.787626	-0.787626	-0.787626	-0.787626	-0.787626	0.428517	0.554942	2.24405	-0.787626	-0.080612	-0.787626	0.968176	1.25756	1.90101	-0.0605956	-0.359322	-0.787626	-0.787626	-0.425537	-0.787626	0.377026	0.978345	WT_CM_TG_CM		+	62	37.7	36.7	240.72	323.31	25579000000	221	1.43235	0.314149	1.14135	2.32429
Q60598	Q60598	Src substrate cortactin	Cttn	-0.409885	-0.350812	-0.355373	-0.219909	-0.609171	-0.609621	-0.514157	-0.467744	-0.617028	-0.235021	-0.237575	0.25624	-0.359752	-0.712447	-0.455286	-0.100256	-0.116341	-0.349261	-0.433441	-0.443542	1.78086	3.59354	2.48945	2.01476	-0.562152	-0.389277	-0.0672638	-0.241589	-0.170284	-0.345096	-0.561623	-0.200934	WT_CM_TG_CM		+	32	50.9	1.6	61.249	323.31	37210000000	124	1.5946	0.277833	1.48111	2.52355
Q8K2J7-2;Q8K2J7	Q8K2J7-2;Q8K2J7	RELT-like protein 1	Rell1	-0.455775	-0.455775	-0.455775	-0.455775	-0.455775	-0.455775	-0.455775	-0.455775	-0.455775	-0.455775	-0.455775	-0.455775	-0.455775	-0.455775	-0.455775	-0.455775	-0.455775	-0.455775	1.77093	2.00119	-0.455775	-0.455775	2.09579	2.87615	-0.455775	0.856777	2.24931	-0.455775	-0.455775	-0.455775	-0.455775	-0.455775	WT_CM_TG_CM		+	4	14.9	14.9	22.263	3.358	94015000	4	1.95327	0.2304	1.50959	2.95631
P26339	P26339	Chromogranin-A;Pancreastatin;Beta-granin;WE-14;Catestatin;GE-25;Serpinin-RRG;Serpinin;p-Glu serpinin precursor	Chga	0.144732	-0.188927	-0.695701	0.43313	0.819857	0.0370147	-0.695701	-0.695701	-0.695701	-0.695701	-0.695701	-0.695701	-0.695701	-0.695701	-0.695701	-0.204229	-0.695701	-0.695701	0.291565	3.21133	-0.695701	0.166393	1.14829	2.85907	-0.695701	-0.286423	-0.695701	1.06704	0.537775	-0.695701	0.180288	0.91431	WT_CM_TG_CM		+	3	6	6	51.789	28.971	233930000	17	1.75267	0.249179	1.53216	2.7152
Q9D8U8	Q9D8U8	Sorting nexin-5	Snx5	0.305344	-0.79136	-0.79136	-0.79136	0.60297	-0.79136	-0.79136	-0.111894	0.014819	-0.79136	0.247532	-0.79136	-0.79136	-0.79136	-0.360152	-0.79136	-0.79136	2.99609	-0.79136	-0.79136	1.05103	1.15048	1.98009	1.15281	1.16783	0.763687	0.030381	-0.79136	-0.79136	1.23616	-0.79136	0.434579	WT_CM_TG_CM		+	18	50.5	50.5	46.797	323.31	4683900000	52	2.08122	0.193889	1.57157	3.10946
Q9R0M6;A2AFP4;A2AFP5	Q9R0M6;A2AFP4;A2AFP5	Ras-related protein Rab-9A	Rab9a;Rab9	-0.316068	-0.316068	-0.316068	-0.316068	-0.316068	-0.316068	-0.316068	-0.316068	-0.316068	-0.316068	-0.316068	-0.316068	-0.316068	-0.316068	-0.316068	-0.316068	-0.316068	3.30049	2.99533	2.87014	-0.316068	-0.316068	-0.316068	-0.316068	-0.316068	-0.316068	-0.316068	-0.316068	-0.316068	-0.316068	-0.316068	-0.316068	WT_CM_TG_CM		+	2	12.4	12.4	22.909	54.459	582680000	7	1.39234	0.305662	1.44488	2.27464
Q3UV17	Q3UV17	Keratin, type II cytoskeletal 2 oral	Krt76	-0.592705	-0.947617	-0.718974	-0.947617	-0.00488466	0.0507973	-0.947617	-0.441812	-0.299006	0.50868	0.338888	-0.225749	-0.0369608	-0.947617	-0.947617	-0.947617	-0.947617	-0.524	2.12113	2.29112	-0.197495	-0.31756	1.45983	1.7996	-0.947617	-0.947617	-0.145194	-0.239271	0.204494	0.131794	1.7174	1.64844	WT_CM_TG_CM		+	5	5.6	1.5	62.844	2.9446	2641500000	30	1.75125	0.24375	1.34822	2.71349
Q9D1J3;A0A1W2P7G2;A0A1W2P6N2	Q9D1J3;A0A1W2P7G2;A0A1W2P6N2	SAP domain-containing ribonucleoprotein	Sarnp	-0.314773	-0.314773	-0.314773	-0.314773	-0.314773	-0.314773	-0.314773	-0.314773	-0.314773	-0.314773	-0.314773	-0.314773	-0.314773	-0.314773	-0.314773	-0.314773	-0.314773	-0.314773	3.34681	3.21642	-0.314773	-0.314773	2.56518	-0.314773	-0.314773	-0.314773	-0.314773	-0.314773	-0.314773	-0.314773	-0.314773	-0.314773	WT_CM_TG_CM		+	7	37.6	37.6	23.532	28.776	1538000000	15	1.38053	0.306537	1.43896	2.25994
F6SVV1;P62082	F6SVV1;P62082	40S ribosomal protein S7	Rps7	-0.539192	-0.539192	-0.539192	-0.539192	-0.539192	-0.539192	2.18384	-0.539192	-0.539192	-0.539192	-0.539192	-0.539192	-0.539192	-0.539192	-0.539192	1.20055	-0.539192	0.65851	1.12697	1.32258	0.301826	0.229095	2.53962	2.83842	-0.539192	-0.539192	-0.539192	-0.539192	-0.539192	-0.539192	-0.539192	-0.539192	WT_CM_TG_CM		+	11	53.6	53.6	21.882	273.18	11275000000	39	2.58219	0.200286	1.60987	3.71052
Q9JLB0;Q9JLB0-2;E9PWC5;Q9WV34;Q9WV34-2;E9Q2R8;REV__Q8C6L5	Q9JLB0;Q9JLB0-2;E9PWC5	MAGUK p55 subfamily member 6	Mpp6	-0.310831	-0.591257	-0.591257	-0.445417	0.210135	0.30434	-0.413296	-0.454507	-0.306214	-0.591257	-0.591257	-0.591257	-0.392307	-0.444522	-0.276377	-0.420073	-0.369551	2.00629	2.13545	1.69742	-0.401079	-0.359682	2.53221	2.70685	-0.444847	-0.458093	-0.442892	-0.591257	-0.591257	-0.331698	-0.591257	-0.591257	WT_CM_TG_CM		+	34	60.8	60.8	62.63	323.31	11166000000	103	2.96621	0.149333	1.9335	4.17908
F6SLR4;Q9ER58	F6SLR4;Q9ER58	Testican-2	Spock2	-0.73053	-0.73053	-0.73053	-0.73053	-0.155274	-0.73053	1.56729	0.643688	0.493546	-0.73053	-0.73053	-0.73053	-0.73053	0.385327	-0.73053	-0.73053	-0.73053	1.44525	2.27162	2.84488	-0.162797	-0.73053	0.987221	1.2953	-0.73053	-0.247187	0.4665	0.583638	-0.73053	-0.73053	-0.73053	-9.04236e-06	WT_CM_TG_CM		+	3	7.6	7.6	46.859	3.0366	291040000	12	2.56755	0.1815	1.7269	3.69284
P62983;A0A0A6YW67;E9Q9J0;E9Q5F6;Q5SX22;P0CG49;P0CG50	P62983;A0A0A6YW67;E9Q9J0;E9Q5F6;Q5SX22;P0CG49;P0CG50	Ubiquitin-40S ribosomal protein S27a;Ubiquitin;40S ribosomal protein S27a;Polyubiquitin-B;Ubiquitin;Polyubiquitin-C;Ubiquitin;Ubiquitin-related 1;Ubiquitin-related 2	Rps27a;Gm8797;Uba52;Ubc;Ubb	-0.0122953	-0.232768	0.369816	0.102578	0.599459	0.601027	-0.521429	-0.706554	-0.459851	-0.0211257	-0.56033	-0.341659	-0.258424	-0.958195	-1.17143	-0.414001	-1.90274	-1.58745	-0.334501	0.792788	0.417103	0.928118	2.27593	2.38383	-1.32225	-1.30425	0.0548995	-0.251291	1.03366	0.646485	1.20609	0.948757	WT_CM_TG_CM		+	13	72.4	26.3	17.951	323.31	17614000000	158	1.63422	0.270044	1.40003	2.57178
Q9DB25	Q9DB25	Dolichyl-phosphate beta-glucosyltransferase	Alg5	0.321241	0.419277	0.307881	-0.700533	0.515779	0.462947	2.79943	-0.700533	3.66126	0.0726182	0.0873903	-0.700533	-0.700533	-0.700533	-0.700533	-0.700533	-0.700533	0.413828	0.667617	0.713345	-0.0537917	0.197293	-0.700533	-0.700533	-0.199817	-0.700533	-0.700533	-0.336127	-0.700533	-0.700533	0.457821	-0.700533	WT_CM_TG_CM		+	4	14.8	14.8	36.79	3.1893	1613000000	7	1.43938	0.318708	0.582145	2.33299
Q8BFR4;A0A1W2P8D3	Q8BFR4	N-acetylglucosamine-6-sulfatase	Gns	-0.535197	1.85704	2.88162	2.09399	-0.535197	-0.535197	-0.535197	-0.535197	-0.535197	-0.535197	-0.535197	-0.535197	-0.535197	-0.535197	-0.535197	-0.535197	-0.535197	1.08956	1.311	0.526669	-0.535197	-0.535197	-0.535197	-0.535197	-0.535197	-0.535197	-0.535197	-0.535197	-0.535197	1.69579	-0.535197	1.38906	WT_CM_TG_CM		+	15	30.3	30.3	61.174	145.64	5187500000	45	1.32513	0.355775	0.647545	2.19066
A0A2R8VHV8;Q8BM06;Q61220	A0A2R8VHV8;Q8BM06;Q61220	Protein kinase C-binding protein NELL2	Nell2	1.48205	0.289109	1.14067	-0.849294	1.24605	0.766174	-0.168093	-0.752669	-0.924035	-0.645719	0.104612	-0.0105298	0.0157307	-0.761647	-2.001	-1.26845	-1.47708	-0.54988	-0.245078	0.520179	-0.431595	-0.0869545	0.436011	1.75285	-1.38977	-0.670633	2.08189	0.456323	1.46342	0.993541	-0.133415	-0.382778	WT_CM_TG_CM		+	5	5.6	5.6	90.086	21.942	1416400000	58	1.449	0.331738	0.954871	2.34489
Q9ET54-5	Q9ET54-5			-0.412028	-0.412028	-0.412028	-0.412028	-0.412028	2.35424	-0.412028	-0.412028	-0.412028	-0.412028	-0.412028	-0.412028	-0.412028	-0.412028	-0.412028	-0.412028	-0.412028	-0.412028	1.1816	-0.412028	2.35047	-0.412028	2.27836	-0.412028	-0.412028	-0.412028	-0.412028	-0.412028	2.96008	-0.412028	-0.412028	-0.412028	WT_CM_TG_CM		+	31	53.4	1.9	72.984	129.47	382470000	7	1.31938	0.354505	1.00664	2.18345
E9QAQ7;A2BH40-4;A2BH40-2;A2BH40;A2BH40-3	E9QAQ7;A2BH40-4;A2BH40-2;A2BH40;A2BH40-3	AT-rich interactive domain-containing protein 1A	Arid1a	1.03208	0.968997	1.55676	1.8293	-0.736658	-0.736658	-0.736658	-0.736658	-0.736658	-0.736658	-0.736658	-0.736658	-0.736658	-0.736658	-0.736658	-0.736658	-0.736658	-0.736658	-0.736658	-0.736658	0.573905	1.30082	1.106	1.47869	-0.736658	-0.736658	-0.736658	1.94222	0.935303	-0.736658	1.37616	0.632919	WT_CM_TG_CM		+	6	3.7	3.4	242.67	5.9052	411490000	7	1.92974	0.230519	1.05801	2.92811
Q9Z1T1;A0A338P6V5	Q9Z1T1	AP-3 complex subunit beta-1	Ap3b1	2.16068	2.89069	-0.539098	0.740153	-0.539098	-0.539098	-0.539098	-0.539098	-0.539098	-0.539098	-0.539098	-0.539098	-0.539098	-0.539098	-0.539098	-0.539098	-0.539098	-0.539098	-0.539098	-0.539098	1.12612	1.80267	1.35376	1.43189	-0.539098	-0.539098	-0.539098	-0.539098	1.43239	-0.539098	-0.539098	-0.539098	WT_CM_TG_CM		+	16	15.6	15.6	122.74	63.964	2715100000	40	1.97938	0.228696	1.12441	2.98759
Q6ZQ73	Q6ZQ73	Cullin-associated NEDD8-dissociated protein 2	Cand2	-0.542544	0.717664	-0.542544	-0.542544	-0.542544	-0.542544	-0.542544	-0.542544	-0.542544	-0.542544	-0.542544	-0.542544	-0.542544	-0.542544	-0.542544	-0.542544	-0.542544	-0.542544	-0.542544	-0.542544	1.86576	-0.542544	1.59352	2.93982	-0.542544	-0.542544	1.63758	-0.542544	1.35093	-0.542544	1.45966	1.45614	WT_CM_TG_CM		+	13	12.6	10.5	135.63	28.645	637270000	15	1.32592	0.358886	1.14667	2.19165
P47738;A0A0G2JEU1;A0A0G2JFQ0;A0A0G2JF60;D3YYF3;G3UWP3;Q9JHW9;Q62148	P47738;A0A0G2JEU1	Aldehyde dehydrogenase, mitochondrial	Aldh2	-0.752768	-0.752768	0.0107344	0.254954	-0.752768	2.68422	-0.752768	-0.752768	-0.752768	-0.0429313	-0.752768	-0.496624	-0.752768	-0.752768	-0.752768	-0.752768	-0.674366	-0.752768	-0.129719	-0.752768	1.76569	2.02719	0.800229	0.795943	-0.752768	-0.752768	0.817377	0.704225	1.07561	1.46628	0.98547	-0.752768	WT_CM_TG_CM		+	25	48.2	46.6	56.537	323.31	21966000000	76	1.85605	0.244	1.15848	2.83968
Q8CG76	Q8CG76	Aflatoxin B1 aldehyde reductase member 2	Akr7a2	0.546409	1.62128	1.50094	1.24154	0.0447545	-0.16405	-1.16666	-1.7766	-1.7766	0.512484	0.467249	-0.0189367	-0.418228	-1.7766	-1.7766	-0.908742	-1.03844	0.832782	-0.110746	1.88543	0.699927	0.52086	0.102275	0.689484	-0.807523	-0.659282	-0.210345	0.313787	0.555317	0.781209	0.101605	0.192018	WT_CM_TG_CM		+	9	31.3	31.3	40.612	179.95	7019800000	37	2.07518	0.189789	1.27973	3.10223
Q3TGU7;P50580;P50580-2	Q3TGU7;P50580;P50580-2	Proliferation-associated protein 2G4	Pa2g4	-0.64916	-0.64916	-0.64916	-0.64916	1.76857	1.80608	-0.64916	-0.64916	-0.64916	-0.204188	-0.115487	-0.64916	-0.64916	-0.64916	-0.64916	-0.64916	-0.64916	-0.288139	-0.231103	-0.0687868	1.70665	2.30117	1.25219	1.79235	-0.64916	-0.64916	-0.64916	-0.64916	-0.64916	-0.64916	1.31948	1.29526	WT_CM_TG_CM		+	19	45.9	45.9	43.698	193.55	8500200000	76	2.55995	0.162222	1.45031	3.68366
P26516	P26516	26S proteasome non-ATPase regulatory subunit 7	Psmd7	5.48008	-0.176777	-0.176777	-0.176777	-0.176777	-0.176777	-0.176777	-0.176777	-0.176777	-0.176777	-0.176777	-0.176777	-0.176777	-0.176777	-0.176777	-0.176777	-0.176777	-0.176777	-0.176777	-0.176777	-0.176777	-0.176777	-0.176777	-0.176777	-0.176777	-0.176777	-0.176777	-0.176777	-0.176777	-0.176777	-0.176777	-0.176777				9	40.8	40.8	36.539	106.71	25168000000	22	0	0.999426	0	0
P35441;Q80YQ1	P35441;Q80YQ1	Thrombospondin-1	Thbs1	0.845153	0.652087	0.498832	-0.864538	-0.946891	1.21243	-0.946891	-0.946891	-0.946891	-0.937471	-0.934667	0.712769	0.455321	0.549364	-0.946891	-0.938054	-0.927552	3.33866	-0.946891	-0.941109	0.331943	0.338556	-0.111659	-0.11751	1.29817	-0.946891	0.769614	0.785261	0.527839	-0.846496	0.495049	0.436245				42	32.1	12.1	129.65	323.31	50355000000	153	0.525808	0.585691	0.641182	1.08418
P47877;D3YU40	P47877;D3YU40	Insulin-like growth factor-binding protein 2	Igfbp2	-0.714232	-0.722768	-0.71639	-0.710826	-0.722768	-0.715394	-0.718795	-0.717584	-0.718079	0.38331	0.26668	0.170036	-0.141179	2.85323	2.96345	-0.0350629	0.503681	1.05648	1.11553	1.03029	0.201458	0.319477	1.03056	0.456855	-0.705387	-0.699037	-0.717262	-0.717329	-0.721233	-0.719368	-0.722768	-0.715575				36	82	82	32.846	323.31	208870000000	680	0.0934652	0.915915	-0.126138	-0.250163
A0A0A6YW77;P11672	A0A0A6YW77;P11672	Neutrophil gelatinase-associated lipocalin	Lcn2	-0.719661	-0.719661	-0.719661	-0.719661	-0.719661	-0.719661	-0.719661	-0.719661	-0.683312	2.18819	1.15739	1.14857	1.34156	-0.649741	-0.655655	1.94493	2.26212	0.479601	0.802808	0.885432	0.437255	1.09099	-0.417858	0.182291	-0.719661	-0.719661	-0.719661	-0.719661	-0.719661	-0.719661	-0.719661	-0.719661				6	15.5	15.5	31.006	75.351	19993000000	70	0.636041	0.540743	-0.597811	-1.2561
P01027;P01027-2;H3BL60;H3BKW9;B1AXF6;B1AXF5;E9Q7P8;P09242	P01027	Complement C3;Complement C3 beta chain;C3-beta-c;Complement C3 alpha chain;C3a anaphylatoxin;Acylation stimulating protein;Complement C3b alpha chain;Complement C3c alpha chain fragment 1;Complement C3dg fragment;Complement C3g fragment;Complement C3d fragment;Complement C3f fragment;Complement C3c alpha chain fragment 2	C3	-0.655975	-0.616914	-0.634969	-0.577456	-0.656059	-0.625818	-0.676448	-0.682025	-0.682025	0.276516	0.333169	1.46827	1.57882	-0.486998	-0.349386	2.55345	2.7227	0.215659	0.415022	0.796481	1.37868	1.15769	-0.406459	-0.425479	-0.682025	-0.682025	-0.681643	-0.682025	-0.682025	-0.682025	-0.682025	-0.646655				108	55.1	48.8	186.48	323.31	78203000000	792	0.506145	0.711568	-0.564696	-1.0524
Q5NCU4;A0A1L1SSH9;P07214;Q5NCU3	Q5NCU4;A0A1L1SSH9;P07214	SPARC	Sparc	-0.783571	-0.783571	-0.783571	-0.783571	-0.783571	-0.783571	-0.783571	-0.754509	-0.748868	0.613774	0.709454	0.658436	0.185144	2.32035	2.82797	0.632927	0.898884	0.0270401	0.304716	0.314959	0.633352	0.529075	0.817618	1.78324	-0.783571	-0.783571	-0.783571	-0.783571	-0.783571	-0.783571	-0.783571	-0.783571				22	46.2	46.2	34.322	323.31	118640000000	374	0.576802	0.56228	-0.475867	-1.16495
P80316;E0CZA1	P80316	T-complex protein 1 subunit epsilon	Cct5	-0.618482	-0.724936	-0.500948	-0.724936	-0.705486	-0.69406	0.29418	2.76049	-0.724936	-0.204659	0.680347	-0.706648	-0.724936	0.504493	0.200852	0.127202	-0.0379331	1.36915	-0.277053	0.996633	-0.724936	-0.694892	2.88773	0.650703	-0.0968861	1.68004	-0.706495	-0.717616	-0.709035	-0.706446	-0.710267	-0.440233				38	73.6	73.6	59.623	323.31	60788000000	175	0.63069	0.54027	0.621209	1.24798
P60202;P60202-2	P60202;P60202-2	Myelin proteolipid protein	Plp1	-0.0282473	0.846326	1.01643	0.698718	0.214822	0.376098	0.368948	0.855858	0.728296	0.756121	0.732922	0.088311	0.0885914	0.277832	-1.79968	0.0276839	0.240124	0.367126	1.96418	-1.79968	-1.10856	0.0515143	-1.79968	-1.79968	-1.79968	0.88081	-1.79968	0.0355339	0.304466	0.483194	0.184614	0.34638				3	11.6	11.6	30.077	88.53	17317000000	7	0.525078	0.585463	-0.640743	-1.08301
A0A0R4IZX5;P55066;A0A0U1RQ88	A0A0R4IZX5;P55066	Neurocan core protein	Ncan	-1.82201	-1.54296	-1.6524	-1.59241	-0.203864	-0.265122	0.54088	-0.502919	0.0541917	-0.184691	-0.197473	0.0810826	-0.0688068	1.16359	0.912046	1.53934	1.98672	0.778195	1.26464	1.30745	0.415108	0.667617	0.814853	0.753957	0.156088	-0.141762	-0.189032	0.303083	-1.31073	-1.00926	-1.04382	-1.01158				47	28.9	28.3	137.17	323.31	34811000000	480	0.24735	0.843646	0.203428	0.589266
Q9CXW4;E9PYL9;A2BH06	Q9CXW4;E9PYL9;A2BH06	60S ribosomal protein L11	Rpl11;Gm10036	-0.767292	-0.767292	-0.643527	-0.657831	-0.711306	-0.731756	2.25337	1.9057	0.931399	-0.431296	-0.530725	-0.767292	-0.575873	1.62677	1.00085	2.19711	2.14717	-0.181133	-0.243126	-0.331747	-0.483798	-0.500113	-0.767292	-0.615416	0.176172	0.4813	0.103593	-0.518754	-0.651719	-0.655509	-0.653622	-0.637017				12	59.6	59.6	20.252	47.197	84057000000	46	1.22905	0.36707	-1.02943	-2.06922
P14685;F7B7L8	P14685	26S proteasome non-ATPase regulatory subunit 3	Psmd3	-1.19619	0.325804	-0.486156	-0.483249	-0.232963	-0.298425	1.39221	-1.19619	-1.19619	1.15771	1.86629	-0.0452322	0.974672	0.942238	-1.19619	2.26897	-1.19619	-0.0788547	0.921497	1.1262	-0.22649	0.585206	-1.19619	-1.19619	-1.19619	1.09919	-0.499367	-0.418184	0.605815	0.0858888	-0.658813	-0.35444				26	44.7	44.7	60.718	223.91	23913000000	89	0.484794	0.721815	-0.605794	-1.01746
P21460;A2APX3	P21460;A2APX3	Cystatin-C	Cst3	-0.716224	-0.819094	-0.914243	-0.877527	-0.442848	-0.421507	-0.562143	-0.867792	-0.983799	0.204975	0.663164	1.17989	1.64574	2.4667	2.82018	0.417302	0.283373	0.0949142	-0.246114	-0.133701	1.15149	1.00781	-0.0445896	0.64853	-0.790161	-0.815013	-0.502474	-0.348902	-0.832971	-0.690584	-0.794003	-0.780379				15	66.4	66.4	15.531	323.31	88569000000	519	1.15442	0.36835	-0.856117	-1.97354
Q3TCD4;Q9WUR2-2;Q9WUR2;E9PYC6;E9Q858;E9PUY9;E9PYA9;E9PVM6;E9Q7A8;E9PY42;Q78JN3	Q3TCD4;Q9WUR2-2;Q9WUR2;E9PYC6;E9Q858;E9PUY9;E9PYA9;E9PVM6;E9Q7A8	Enoyl-CoA delta isomerase 2, mitochondrial	Eci2	-0.490371	-0.490371	-0.490371	-0.490371	3.14306	-0.490371	1.19828	2.59265	-0.490371	1.29208	1.20668	-0.490371	-0.490371	-0.490371	-0.490371	-0.490371	1.6413	1.10045	-0.490371	-0.490371	-0.471006	-0.424955	-0.490371	-0.490371	-0.490371	-0.490371	-0.490371	-0.490371	-0.490371	-0.490371	-0.490371	-0.490371				8	31.5	31.5	41.779	157.04	6370300000	23	0.526349	0.586183	-0.462024	-1.08505
P06801;Q3TQP6	P06801;Q3TQP6	NADP-dependent malic enzyme;Malic enzyme	Me1	-0.465179	-0.465179	-0.465179	-0.465179	0.652772	-0.139383	-0.465179	-0.4223	-0.465179	-0.465179	-0.465179	0.582699	0.440633	-0.405518	-0.465179	-0.465179	-0.465179	3.97632	0.00821228	3.07594	-0.465179	-0.465179	-0.465179	-0.465179	-0.465179	-0.465179	0.199877	0.258499	-0.465179	-0.465179	0.324662	0.285982				22	46.2	46.2	63.953	323.31	14122000000	61	0.711632	0.52406	0.956332	1.36879
A2AGI3;A2AGI2;Q8BYM5;A2AGI0	A2AGI3;A2AGI2;Q8BYM5;A2AGI0	Neuroligin-3	Nlgn3	-0.313792	-0.00567158	-0.313792	-0.000262334	-0.313792	-0.313792	1.19361	-0.313792	-0.313792	-0.313792	-0.313792	-0.313792	-0.313792	-0.313792	-0.313792	3.20458	-0.313792	-0.313792	4.08011	-0.313792	-0.313792	-0.313792	-0.313792	-0.313792	-0.313792	-0.313792	-0.313792	-0.313792	-0.313792	-0.313792	-0.313792	-0.313792				3	5.3	5.3	78.956	19.183	819570000	4	0.0934688	0.916309	0.187904	0.250172
P61082;F7CDT0;F6WMC0;G5E919	P61082;F7CDT0;F6WMC0	NEDD8-conjugating enzyme Ubc12	Ube2m	-0.496732	-0.496732	-0.496732	-0.496732	-0.496732	-0.496732	2.12166	-0.496732	2.68793	-0.496732	-0.496732	-0.496732	-0.496732	-0.496732	-0.496732	2.0706	-0.496732	1.1082	0.641012	-0.496732	-0.496732	-0.496732	-0.496732	-0.496732	1.87481	1.91408	-0.496732	-0.496732	-0.496732	-0.496732	-0.496732	-0.496732				8	32.2	32.2	20.9	67.849	6229100000	23	0.0611964	0.937559	0.0708946	0.16878
Q9EPL2-2	Q9EPL2-2	Calsyntenin-1;Soluble Alc-alpha;CTF1-alpha	Clstn1	-1.3063	-1.58212	-1.25602	-1.28106	-0.465571	-0.660873	0.0923115	1.0083	1.53635	-0.440946	-1.05255	0.485968	-0.415453	0.458915	1.67682	0.29018	1.44687	0.320702	0.525507	0.187517	-0.680313	-0.480832	2.13291	2.14644	0.160117	-0.328051	0.265208	-0.127755	-1.00977	-0.847244	-0.199376	-0.599882				28	28.7	0.9	107.75	315.97	14657000000	204	0.220585	0.845891	0.286907	0.5349
E9PUW7;Q9EPK7-2;Q9EPK7;A0A2I3BQV5	E9PUW7;Q9EPK7-2;Q9EPK7;A0A2I3BQV5	Exportin-7	Xpo7	-0.254046	-0.254046	-0.254046	-0.254046	-0.254046	-0.254046	-0.254046	-0.254046	-0.254046	-0.254046	-0.254046	-0.254046	-0.254046	-0.254046	-0.254046	-0.254046	-0.254046	-0.254046	3.9132	3.70819	-0.254046	-0.254046	-0.254046	-0.254046	-0.254046	-0.254046	-0.254046	-0.254046	-0.254046	-0.254046	-0.254046	-0.254046				12	11.8	11.8	123.9	99.877	1476300000	28	0.921191	0.44622	1.16135	1.66459
B9EKR1;B2RXS8;A0A0J9YVD2	B9EKR1;B2RXS8;A0A0J9YVD2	Receptor-type tyrosine-protein phosphatase zeta;Protein-tyrosine-phosphatase	Ptprz1	-0.699471	-0.808819	-0.85775	-1.32506	1.03358	0.49534	0.257382	-1.38884	-1.66378	-1.31567	-1.23575	0.625504	-0.369633	0.105085	0.216586	-0.504463	-1.0006	-1.5575	-0.196997	1.77677	-0.0402734	0.173996	1.47373	1.66957	0.245897	0.269825	1.11338	1.79124	0.400468	0.0781668	0.443896	0.794192				33	16.3	16.3	254.4	323.31	19084000000	234	1.00333	0.415284	0.906195	1.77538
O55135;A6PWZ2;D6RG53;D6RJJ3;B1AZQ4	O55135;A6PWZ2	Eukaryotic translation initiation factor 6	Eif6	-0.251463	-0.251463	-0.251463	-0.251463	-0.251463	-0.251463	-0.251463	-0.251463	-0.251463	-0.251463	3.20279	-0.251463	-0.251463	-0.251463	-0.251463	-0.251463	-0.251463	-0.251463	4.3411	-0.251463	-0.251463	-0.251463	-0.251463	-0.251463	-0.251463	-0.251463	-0.251463	-0.251463	-0.251463	-0.251463	-0.251463	-0.251463				4	22.9	22.9	26.511	119.62	3083500000	23	0.11101	0.905527	0.224298	0.292603
Q6PI17;P25785;B1AQJ3	Q6PI17;P25785;B1AQJ3	Metalloproteinase inhibitor 2	Timp2	-0.847565	-0.879232	-0.879232	-0.879232	-0.628443	-0.879232	-0.788566	-0.405553	-0.341125	0.574946	0.178411	0.348922	-0.278421	1.98725	2.29173	0.840118	2.99511	0.392301	-0.142701	1.06712	0.117971	-0.548193	1.02796	0.275337	-0.233931	0.20547	-0.490132	-0.700746	-0.849243	-0.879232	-0.879232	-0.772646				15	50.5	50.5	24.356	323.31	16625000000	108	0.910912	0.449413	-0.80443	-1.65055
Q5DTX6	Q5DTX6	Junctional protein associated with coronary artery disease	Jcad	-0.420107	-0.420107	-0.420107	-0.420107	-0.420107	-0.420107	-0.420107	-0.420107	-0.420107	2.12802	2.39705	-0.420107	-0.420107	-0.420107	-0.420107	-0.420107	-0.420107	2.81022	1.87604	2.13156	-0.420107	-0.420107	-0.420107	-0.420107	-0.420107	-0.420107	-0.420107	-0.420107	-0.420107	-0.420107	-0.420107	-0.420107				7	6.4	6.4	144.8	6.5971	906910000	10	0.2997	0.825171	0.483361	0.691305
P04925	P04925	Major prion protein	Prnp	-0.554824	-0.554824	-0.554824	-0.554824	-0.554824	-0.554824	-0.554824	1.82373	2.08965	-0.554824	0.945863	-0.554824	-0.304122	0.674338	-0.554824	3.09162	1.74842	-0.554824	-0.554824	-0.554824	-0.554824	-0.554824	0.442696	-0.554824	0.196035	1.4979	-0.554824	-0.554824	-0.554824	-0.554824	-0.554824	-0.554824				12	46.5	46.5	27.977	323.31	5465400000	50	1.06676	0.398277	-0.973777	-1.85937
Q64433	Q64433	10 kDa heat shock protein, mitochondrial	Hspe1	-0.412947	0.304569	-0.0233558	0.493168	-0.997275	-0.825005	-1.15898	-0.937273	-0.329553	1.72129	-0.371898	1.66949	1.03433	-1.36844	-0.728041	0.328028	-0.452769	0.208546	-1.22411	-1.36844	1.17794	1.19324	1.66209	1.82555	-1.36844	-0.719246	0.797044	0.795195	-0.744252	-0.472091	0.235318	0.0563047				15	90.2	90.2	10.963	39.525	27196000000	65	0.165784	0.875802	0.267405	0.418127
P70663;A0A0G2JFH7	P70663	SPARC-like protein 1	Sparcl1	-0.906837	-1.06673	-1.31963	-1.04981	1.03008	0.816934	0.603546	0.156981	-0.200824	-1.21094	-0.880568	-0.801283	-0.346321	-0.546633	-0.793006	1.28113	0.811416	-0.532	1.20784	2.81874	-0.0923909	-0.731953	0.107922	0.488996	-1.09216	-0.643911	0.639891	2.14032	-0.362274	0.617101	-0.391901	0.248261				23	42.9	42.9	72.286	323.31	16974000000	381	0.751381	0.509298	0.777513	1.42662
V9GXF0;V9GXP8;F8VPM7;Q99MI1;V9GXH3;V9GWT6;Q99MI1-2;V9GX53;Q99MI1-4;V9GXL1;Q3UHT7;Q6PH08;Q6PH08-3;Q6PH08-2;Q6PH08-4;A0A1B0GSQ8;A0A1B0GSU7;A0A1B0GS69	V9GXF0;V9GXP8;F8VPM7;Q99MI1;V9GXH3;V9GWT6;Q99MI1-2;V9GX53	ELKS/Rab6-interacting/CAST family member 1	Erc1	-0.523222	-0.523222	-0.523222	-0.523222	-0.523222	-0.523222	0.256115	-0.523222	-0.523222	1.34779	1.46213	1.19768	-0.523222	-0.523222	-0.523222	1.96706	-0.523222	-0.523222	2.59615	2.70426	-0.523222	1.02615	-0.523222	-0.523222	-0.523222	-0.523222	-0.523222	-0.523222	-0.523222	-0.523222	-0.523222	-0.523222				21	25.5	25.5	124.86	134.69	3212200000	38	0.0644429	0.938211	0.119588	0.177178
P0DP28;P0DP27;P0DP26;Q3UKW2;Q9D6P8;A0A1Y7VK66;P20801	P0DP28;P0DP27;P0DP26;Q3UKW2		Calm1	-0.209771	1.23316	0.379391	-0.579856	0.0467093	0.034164	0.264857	1.28613	0.279726	-0.640724	-0.527584	0.653063	1.03314	-1.15959	-0.419788	1.77679	1.74311	-0.981072	-1.56531	-0.0608546	-0.00974435	-0.265993	1.43737	1.70477	-0.954332	-1.42095	0.307139	0.351977	-1.98799	0.0771431	-0.814847	-1.01025				11	69.1	69.1	16.837	323.31	13094000000	126	0.179869	0.867899	-0.270277	-0.448904
Q4VA93;Q3TQ39;P68404;P68404-2	Q4VA93	Protein kinase C	Prkca	-0.644565	-0.644565	-0.247548	-0.644565	-0.644565	-0.644565	1.34238	0.380525	1.19945	0.951266	0.89963	-0.644565	-0.644565	0.562813	-0.644565	0.642672	-0.644565	3.86812	0.402841	1.27188	-0.644565	-0.644565	-0.644565	-0.644565	-0.644565	-0.644565	0.486455	-0.644565	-0.644565	0.486244	-0.644565	-0.644565				18	31.7	6.7	76.823	144.59	4881300000	38	0.227954	0.849399	0.363748	0.55003
Q3TWV4;P84091;A0A338P6T4	Q3TWV4;P84091	AP-2 complex subunit mu	Ap2m1	-0.119726	-0.986375	-0.986375	-0.986375	0.705087	-0.986375	0.255409	1.24683	2.84742	-0.986375	0.468746	0.0299346	0.588121	0.621846	0.585578	0.505415	2.00497	0.995362	0.726232	0.818307	0.538738	0.176303	0.00765207	-0.986375	-0.179347	-0.986375	-0.986375	-0.986375	-0.986375	-0.986375	-0.986375	-0.986375				20	46.2	43.6	49.389	197	18451000000	53	0.152185	0.879842	-0.152105	-0.387863
A0A1W2P768;P84228;F8WI35;P68433;E0CYN1;E0CYR7	A0A1W2P768;P84228;F8WI35;P68433	Histone H3.2;Histone H3;Histone H3.1	Hist1h3b;H3f3a;Hist1h3a	0.622957	0.728011	-1.01352	-1.06198	-0.702338	-0.744164	-0.0165532	1.67082	2.00935	2.12751	1.21698	-1.0204	-1.1123	-0.534751	-0.433648	0.128097	1.13619	0.0849336	0.0571095	-0.337512	-0.975238	-0.811771	0.84341	0.136034	-0.791813	-1.04268	1.49148	0.830389	-0.0854001	0.00208543	-1.21498	-1.18631				8	40.9	17.7	20.246	142.01	35756000000	113	0.285589	0.832138	-0.331751	-0.664318
P97298;B7ZC25;F6S1M4;Q5ND37;E9PWS2	P97298	Pigment epithelium-derived factor	Serpinf1	-0.681148	-0.681148	-0.681148	-0.681148	-0.681148	-0.681148	-0.659324	-0.659915	-0.681148	1.38498	1.98085	-0.577717	-0.595452	1.18076	1.74823	2.12632	1.23991	0.98631	1.21586	1.75815	-0.510925	-0.54466	-0.0298746	0.17372	-0.681148	-0.681148	-0.681148	-0.681148	-0.681148	-0.681148	-0.681148	-0.681148				33	63.1	51.6	46.233	323.31	37176000000	286	0.609873	0.54858	-0.625473	-1.21617
P62806	P62806	Histone H4	Hist1h4a	1.55585	2.16894	0.0998962	-0.0457649	-0.111848	0.00584612	-0.355074	0.551991	0.441739	-0.310774	0.0883373	-0.801267	-0.797207	-0.97419	-0.811641	-0.848498	-0.863722	-0.748735	-0.773826	0.66773	-0.819404	-0.741499	0.266927	-0.0170838	-0.737815	-0.704848	0.539868	0.625065	3.17109	1.72933	-0.883776	-0.565634				14	68	68	11.367	120.72	56296000000	155	0.730167	0.514656	0.355457	1.39587
Q06890;E9PUU2;E9PXG5;E9Q8Y5;E9Q9B8;E9Q2G2	Q06890;E9PUU2;E9PXG5;E9Q8Y5;E9Q9B8	Clusterin;Clusterin beta chain;Clusterin alpha chain	Clu	-0.847942	-0.847942	-0.825743	-0.847942	-0.806596	-0.847942	-0.847942	-0.847942	-0.847942	1.12598	0.978545	1.46256	1.37615	1.69983	1.51686	0.789397	0.773947	0.467822	0.748676	0.699237	1.8136	1.28147	-0.364499	-0.0959825	-0.831988	-0.842768	-0.847942	-0.847942	-0.808103	-0.847942	-0.847942	-0.831033				38	48.9	48.9	51.655	323.31	65189000000	403	1.10814	0.369582	-0.565362	-1.91352
P25911;P25911-2	P25911;P25911-2	Tyrosine-protein kinase Lyn	Lyn	-0.366377	-0.366377	-0.366377	-0.366377	-0.366377	-0.366377	-0.366377	1.09551	-0.366377	-0.366377	-0.366377	-0.366377	-0.366377	-0.366377	-0.366377	-0.366377	-0.366377	4.45632	-0.366377	-0.366377	-0.366377	-0.366377	1.55032	1.49781	-0.366377	1.29223	-0.366377	-0.366377	-0.366377	-0.366377	-0.366377	-0.366377				9	21.1	21.1	58.812	76.25	1279800000	14	1.11518	0.371866	1.22908	1.92269
Q60864	Q60864	Stress-induced-phosphoprotein 1	Stip1	-0.450431	-0.450431	-0.450431	-0.242801	-0.450431	-0.214886	-0.261847	-0.450431	-0.307269	0.144946	0.130377	-0.450431	-0.450431	-0.450431	-0.432054	-0.450431	-0.257904	-0.450431	2.94845	3.72754	-0.0485571	-0.139693	-0.450431	-0.450431	-0.348563	2.18109	-0.147224	-0.450431	-0.000904684	-0.215326	-0.20933	-0.450431				47	63.9	63.9	62.581	323.31	29336000000	171	0.857635	0.482542	1.01082	1.57708
Q99KE1	Q99KE1	NAD-dependent malic enzyme, mitochondrial	Me2	0.258167	0.112552	1.65837	0.428259	0.392996	0.233099	-1.26256	-0.418388	-0.609166	0.171383	-1.2175	-0.116622	0.365158	-0.45767	-0.485939	-1.26256	-0.938088	-1.26256	-1.26256	-0.736321	2.24124	2.35091	-0.14169	0.165525	-1.26256	-1.26256	1.00025	0.196814	0.577121	0.854296	0.925389	0.765219				14	32.1	30.6	65.798	323.31	21852000000	33	0.579913	0.559651	0.686235	1.16981
Q03141;A0A1Y7VNZ6;Q03141-2;Q03141-3;A0A0A6YY78;F7CVZ7	Q03141;A0A1Y7VNZ6;Q03141-2;Q03141-3	MAP/microtubule affinity-regulating kinase 3	Mark3	-0.729605	-0.729605	-0.729605	-0.729605	-0.729605	-0.729605	1.48171	1.25309	1.38737	0.700222	0.741829	-0.729605	-0.729605	0.911763	0.126086	0.107001	0.268872	2.5088	2.06262	-0.729605	-0.729605	-0.729605	-0.729605	-0.729605	1.15828	1.15484	-0.729605	-0.729605	-0.729605	-0.729605	-0.729605	-0.729605				8	13.4	10.2	84.389	30.053	7834800000	15	0.0260915	0.969941	-0.0426566	-0.0745713
P70206;P70208-2;Q80UG2;P70207	P70206	Plexin-A1	Plxna1	0.824333	-0.967543	0.935334	0.938721	-0.967543	-0.967543	-0.440131	-0.967543	-0.390841	-0.967543	1.38878	1.26355	1.25862	-0.400941	-0.445407	-0.967543	-0.967543	-0.967543	1.01135	-0.967543	1.42861	1.35101	0.759687	0.996859	-0.967543	-0.967543	-0.967543	-0.967543	0.991337	1.19334	-0.967543	0.881383				10	6.2	4.6	211.1	15.653	3105500000	15	0.414905	0.781541	0.495813	0.899636
P63101;A0A2I3BQ03;D3YXN6;D3YXF4;D3YW45	P63101;A0A2I3BQ03	14-3-3 protein zeta/delta	Ywhaz	-0.513916	-0.595121	-0.627004	-0.731354	-1.209	-0.808156	-0.172503	-0.492179	-0.219429	1.52921	1.5743	0.123604	0.803364	1.04201	0.236938	2.44483	1.90757	0.363378	0.435741	1.47389	-0.0740708	-0.15901	0.121772	0.965668	-1.19967	-1.08735	-0.894927	-1.09327	-1.09394	-0.459274	-0.891298	-0.70081				31	79.6	64.9	27.771	323.31	139130000000	329	1.21948	0.36506	-0.760961	-2.05702
E9QP46;Q6ZWQ0;Q6ZWN0;F6W8R9;Q6DFZ2;Q6ZWQ0-3	E9QP46;Q6ZWQ0;Q6ZWN0;F6W8R9;Q6DFZ2;Q6ZWQ0-3	Nesprin-2	Syne2	-0.831437	-0.831437	-0.831437	-0.831437	-0.831437	-0.831437	-0.454322	0.839149	0.181318	-0.235252	2.99519	0.0926556	-0.831437	1.67918	0.450765	-0.530521	-0.555324	1.77347	1.61699	1.23535	0.501838	0.0353382	-0.831437	-0.831437	0.12119	-0.191717	0.778474	0.47492	-0.831437	-0.831437	-0.831437	-0.831437				2	0.4	0.4	782.13	1.0221	3344700000	18	0.0675367	0.935371	0.116857	0.185136
A0A0R4J0I9;Q91ZX7;Q3U5J2;D3Z5M3;F6UAC8;A0A0N4SUL9;H3BJH0;H3BL52;A0A0R4J0A9;E9Q202;REV__Q91ZX7;REV__A0A0R4J0I9;A2API5;O88572;Q91VN0;Q9JI18	A0A0R4J0I9;Q91ZX7	Prolow-density lipoprotein receptor-related protein 1;Low-density lipoprotein receptor-related protein 1 85 kDa subunit;Low-density lipoprotein receptor-related protein 1 515 kDa subunit;Low-density lipoprotein receptor-related protein 1 intracellular domain	Lrp1	-0.948213	0.566632	-0.948213	-0.861195	0.276409	0.184513	-0.298901	-0.0326455	0.107573	2.11581	0.799069	-0.899413	-0.948213	0.354513	-0.948213	-0.440411	-0.353102	1.65918	2.05483	2.35487	-0.82671	0.681107	-0.702407	-0.948213	-0.85935	-0.329781	0.707432	0.654135	0.600225	-0.948213	-0.87489	-0.948213				104	26.2	26.2	504.77	323.31	45010000000	351	0.473094	0.724505	0.650374	0.998119
P14211	P14211	Calreticulin	Calr	0.0879746	2.93627	-0.193785	0.0318735	-0.159963	-0.126998	-0.377253	-0.884577	0.414165	4.08481	-0.049682	-0.884577	-0.364979	-0.67845	-0.288187	-0.397182	-0.227386	-0.46308	-0.723959	-0.467066	0.0772085	0.00937268	-0.235214	0.567462	-0.884577	-0.138701	0.360175	0.152238	-0.0732625	-0.609931	-0.394435	-0.098304				30	67.3	67.3	47.994	323.31	20725000000	121	0.211745	0.847949	-0.325764	-0.516583
P01887	P01887	Beta-2-microglobulin	B2m	-0.783527	-0.783527	-0.783527	-0.783527	-0.783527	-0.783527	-0.783527	-0.783527	-0.753316	0.370459	0.472938	1.53928	1.44054	-0.0399869	-0.0389224	1.25676	2.58965	-0.030158	0.349963	0.563639	2.12471	1.52513	0.414734	0.572698	-0.70717	-0.696954	-0.783527	-0.783527	-0.783527	-0.768131	-0.783527	-0.783527				5	50.4	50.4	13.779	44.581	18675000000	67	0.1423	0.884404	-0.160166	-0.365509
Q00493	Q00493	Carboxypeptidase E	Cpe	-0.475641	-0.479008	-0.279955	-0.257546	-0.445851	-0.499372	-0.523958	-0.49799	-0.500757	0.0947526	0.305543	-0.342781	-0.191302	3.9838	3.18725	0.865637	0.44001	0.310508	-0.373324	-0.00537568	-0.336	-0.257859	-0.285525	-0.166903	-0.52122	-0.526264	-0.207125	-0.278473	-0.411999	-0.40139	-0.454698	-0.467189				34	58.2	58.2	53.255	323.31	50668000000	280	1.11892	0.373102	-1.20208	-1.92755
P98063;E9Q5B9;Q9WVM6;A0A2I3BRJ8;G3X9F5;Q62381-2;Q62381	P98063	Bone morphogenetic protein 1	Bmp1	-0.61883	-0.321381	-0.61883	-0.61883	-0.61883	-0.61883	2.41953	0.510624	1.00241	0.82022	-0.61883	-0.61883	-0.61883	-0.154148	-0.61883	0.467898	1.96298	0.296604	0.608513	-0.61883	-0.61883	-0.61883	-0.61883	-0.61883	3.38757	0.495647	-0.61883	-0.61883	-0.337816	-0.301186	-0.61883	-0.337334				15	16.2	16.2	111.67	103.82	7038600000	33	0.453397	0.730098	-0.390422	-0.965218
Q64520;E9Q7K1;Q564G0;G3UYV3	Q64520;E9Q7K1;Q564G0	Guanylate kinase	Guk1	-0.251347	-0.251347	-0.251347	-0.251347	-0.251347	-0.251347	-0.251347	-0.251347	-0.251347	1.13725	0.960235	-0.251347	-0.251347	-0.251347	-0.251347	-0.251347	-0.251347	5.19158	-0.251347	-0.251347	-0.251347	-0.251347	-0.251347	-0.251347	-0.251347	-0.251347	-0.251347	-0.251347	-0.251347	-0.251347	-0.251347	-0.251347				5	30.8	30.8	21.918	60.416	2054800000	15	0.250915	0.844742	0.452538	0.596388
L7N1X8;A0A0G2JDV3;Q000W5	L7N1X8;A0A0G2JDV3;Q000W5		Gbp6;Gbp10	-0.601666	-0.601666	-0.601666	-0.601666	-0.601666	-0.601666	-0.601666	-0.601666	-0.601666	1.1657	1.01983	2.31366	1.92313	-0.601666	-0.601666	-0.601666	-0.601666	1.20985	-0.601666	-0.601666	1.85212	1.46458	-0.601666	1.37374	-0.601666	-0.601666	-0.601666	1.51572	-0.601666	-0.601666	-0.601666	-0.601666				5	9.3	7.4	70.437	3.6047	1192300000	5	0.0481735	0.948005	0.0830858	0.134578
P62889;A0A2I3BQF4	P62889;A0A2I3BQF4	60S ribosomal protein L30	Rpl30	-0.830559	-0.873155	-0.819449	-0.814636	-0.473259	0.954614	1.77756	-0.51632	0.649961	0.95432	0.897516	0.880804	-0.873155	-0.679635	-0.873155	0.701374	0.69314	0.0042408	-0.146909	3.63503	-0.440074	-0.504381	-0.34413	-0.280955	0.172741	-0.873155	-0.495138	-0.479954	-0.818929	-0.437065	1.05793	-0.805216				9	67	67	12.784	313.91	39877000000	37	0.0355654	0.960339	0.0620376	0.100641
A2AEG6;A2AEG3;P35803;P35803-8;P35803-2;H3BIV8;P35803-4;P35803-6;P35803-3;P35803-7;P35803-5	A2AEG6;A2AEG3;P35803;P35803-8;P35803-2;H3BIV8;P35803-4	Neuronal membrane glycoprotein M6-b	Gpm6b	-0.518278	-0.518278	-0.518278	-0.518278	-0.518278	-0.518278	1.64108	2.04226	2.08576	-0.518278	-0.518278	-0.518278	-0.518278	-0.518278	-0.518278	2.51506	2.0753	-0.225346	-0.518278	-0.518278	-0.518278	-0.518278	-0.518278	-0.518278	1.13991	1.16463	-0.518278	-0.518278	-0.518278	-0.518278	-0.518278	-0.518278				7	22.9	22.9	36.196	175.83	16803000000	14	0.68395	0.524769	-0.661517	-1.32796
A0A2I3BRL8;Q91VM5;A0A2I3BQC0;S4R1F6;Q9DAE2;A0A0R4J1I0;Q8C796	A0A2I3BRL8;Q91VM5	RNA binding motif protein, X-linked-like-1	Rbmxl1	-1.20002	-1.20002	-0.992812	0.563485	-0.679036	-1.20002	0.799187	-0.689757	-0.068691	0.939979	-0.0124482	0.0559127	-0.316696	2.22718	1.78066	1.93681	0.743314	-1.20002	-0.958492	1.49612	0.0354691	-0.548142	0.0976322	0.722315	-0.433224	-0.0810866	-0.89336	0.36164	-0.754788	-0.556505	-1.20002	1.22545				13	32	9.3	42.178	34.111	14073000000	45	1.13237	0.368639	-0.970071	-1.94502
A2AD03;Q9QXG2;Q3UR39;A0A0R4J1A1;Q9QZD5	A2AD03;Q9QXG2;Q3UR39	Rab proteins geranylgeranyltransferase component A 1	Chm	0.282896	0.437615	-0.277029	-0.316409	-0.00900412	-0.073026	-1.25446	1.4708	1.40911	-1.25446	-1.25446	0.082177	0.0897296	0.594836	2.73657	1.1882	1.1702	-1.25446	-1.25446	-1.25446	-0.124927	-0.0579542	-0.532116	-0.468845	1.41562	1.31241	-0.331564	-0.217592	-0.349804	-0.284632	-0.366026	-1.25446				3	4.8	4.8	73.663	2.0328	6541200000	6	1.24282	0.368291	-1.12585	-2.08674
P58774	P58774	Tropomyosin beta chain	Tpm2	-0.692255	-0.556978	1.30127	-0.578622	-0.54565	-0.692907	-0.572826	-0.478382	-0.552775	-0.363389	0.147592	-0.448327	0.890251	1.13661	0.380122	2.4621	3.72944	-0.323726	-0.547238	-0.392955	0.210422	-0.133151	0.203659	0.890093	-0.504298	-0.572984	-0.545844	-0.693059	-0.624207	-0.495575	-0.519279	-0.51713				49	77.1	17.6	32.836	323.31	190370000000	411	0.979111	0.431107	-1.00507	-1.74296
Q8JZN5;A0A0G2JDY4;A0A0G2JF25	Q8JZN5	Acyl-CoA dehydrogenase family member 9, mitochondrial	Acad9	0.665174	0.476684	0.356084	0.403239	-0.509625	-0.509625	-0.509625	-0.0434067	0.705992	-0.509625	-0.509625	-0.509625	-0.509625	-0.509625	0.567742	-0.509625	-0.509625	4.63401	1.50467	-0.509625	0.312915	0.270973	-0.509625	-0.509625	0.338424	-0.509625	-0.509625	-0.509625	-0.509625	-0.509625	-0.509625	-0.509625				19	34.6	34.6	68.721	54.025	3787500000	36	0.921184	0.44548	1.11691	1.66458
Q07079	Q07079	Insulin-like growth factor-binding protein 5	Igfbp5	-0.597907	-0.592006	-0.541978	-0.619288	-0.527683	-0.577822	-0.591936	-0.640572	-0.600171	0.00848527	0.102491	-0.39829	-0.192313	2.21699	3.99513	0.67243	1.07739	0.661846	0.184187	0.998395	-0.42459	-0.453003	0.644653	0.639724	-0.39536	-0.612338	-0.568903	-0.540272	-0.524011	-0.565996	-0.6146	-0.622681				21	57.9	57.9	30.372	323.31	39394000000	246	0.484864	0.722561	-0.613688	-1.01758
Q62356	Q62356	Follistatin-related protein 1	Fstl1	-0.514148	-0.514148	-0.514148	-0.475178	-0.514148	-0.483288	-0.467028	-0.514148	-0.514148	0.169239	0.0709582	0.0237322	-0.175848	4.53476	0.729119	0.937511	2.17006	-0.0625435	0.124368	0.0840734	-0.248919	-0.0481335	0.0498622	0.0407653	-0.514148	-0.514148	-0.475351	-0.477878	-0.464235	-0.47306	-0.48035	-0.489457				21	57.8	57.8	34.554	323.31	18514000000	216	0.988498	0.4273	-1.06609	-1.75555
P15116;D3YYT0	P15116;D3YYT0	Cadherin-2	Cdh2	-0.334762	-0.944014	-1.46574	-0.917206	-0.515275	-0.408829	-0.226147	-0.452873	-0.56332	-0.230035	-0.433768	0.865647	0.420793	1.60827	2.1894	0.569115	0.716128	0.225511	0.834502	1.17687	0.681693	0.380189	1.53719	1.99984	-1.77457	-1.13702	-0.92087	-0.860599	-0.990152	-0.646585	-0.263685	-0.119701				23	25.3	23.5	99.795	323.31	13881000000	243	0.282987	0.831119	0.263349	0.659302
E9QNY8;Q9JLC8-2;Q9JLC8-3;Q9JLC8	E9QNY8;Q9JLC8-2;Q9JLC8-3;Q9JLC8	Sacsin	Sacs	1.57028	1.20088	1.25584	-0.225284	0.977021	0.821535	-0.901087	-0.688671	-0.414411	-1.44904	-0.505202	0.447098	1.66002	0.133758	0.901142	-0.744286	-0.580379	-0.67117	0.0435809	-0.820778	-1.32035	0.703901	-0.244144	-0.857884	-0.986571	-1.575	0.727542	0.141828	2.2767	0.395869	0.0818712	-1.3546				2	0.4	0.4	520.69	1.7864	12106000000	252	0.456754	0.730077	-0.435295	-0.970855
A0A0R4J005;E9QP62;Q99JW4;Q9D7B2;Q91XD2;A0A286YCF2;A0A286YCS7	A0A0R4J005;E9QP62;Q99JW4;Q9D7B2	LIM and senescent cell antigen-like-containing domain protein 1	Lims1	-0.215446	0.542948	0.024325	-0.0221123	-0.1052	0.0828657	-0.605134	-0.605134	-0.605134	-0.605134	-0.290246	0.269523	-0.605134	1.6391	4.83837	-0.466937	-0.605134	-0.269536	-0.605134	-0.605134	-0.0141646	-0.135924	0.0193293	-0.0557198	-0.605134	-0.605134	0.33969	0.454092	-0.0858757	-0.15552	-0.168487	-0.173732				15	42.7	42.7	38.387	112.37	6483400000	42	0.49958	0.714126	-0.759841	-1.04171
O35887;G3UWR0;G3UY49;G3UWV3;G3V004;G3UXA8;G3UXA3	O35887;G3UWR0;G3UY49;G3UWV3	Calumenin	Calu	-0.877812	-0.877812	-0.877812	-0.877812	0.478979	0.498634	-0.877812	2.4346	1.47218	-0.406923	-0.250451	-0.134027	-0.0635755	-0.115254	-0.482233	2.24721	2.92633	0.0536589	0.442428	0.186979	-0.37744	-0.302461	-0.466847	0.224449	-0.877812	-0.644282	-0.877812	-0.388446	-0.6288	-0.291492	-0.877812	0.60928				23	55.6	14	37.063	323.31	12674000000	118	0.450793	0.731944	-0.49931	-0.960836
D3Z6X3;D3Z6X4;E9QA46;Q9QXY9	D3Z6X3;D3Z6X4;E9QA46;Q9QXY9	Peroxisomal biogenesis factor 3	Pex3	-0.693458	-0.693458	-0.693458	-0.693458	-0.693458	-0.693458	1.98039	1.84486	-0.693458	1.18786	1.21829	-0.693458	-0.693458	-0.693458	-0.693458	1.7423	1.61727	1.1586	1.04063	1.09186	-0.693458	-0.693458	-0.693458	-0.693458	0.839577	0.840974	-0.693458	-0.693458	-0.693458	-0.693458	-0.693458	-0.693458				2	6.5	6.5	32.72	0.97043	2307900000	3	0.22425	0.84849	-0.30009	-0.542441
Q3UGC7;Q66JS6	Q3UGC7;Q66JS6	Eukaryotic translation initiation factor 3 subunit J-A;Eukaryotic translation initiation factor 3 subunit J-B	Eif3j1;Eif3j2	-0.182275	-0.182275	-0.182275	-0.182275	-0.145883	-0.182275	-0.182275	-0.182275	-0.182275	-0.182275	-0.182275	-0.182275	-0.182275	-0.182275	-0.182275	-0.182275	-0.182275	-0.182275	-0.130072	-0.132894	-0.182275	-0.182275	-0.182275	-0.182275	-0.182275	-0.182275	-0.149221	-0.182275	5.47949	-0.182275	-0.182275	-0.182275				4	11.9	11.9	29.343	11.361	3503600000	13	0.921074	0.443839	0.014512	1.66443
D3Z601;Q99JH7;A0A0N4SW90	D3Z601;Q99JH7	Calsyntenin-3	Clstn3	-1.40174	-0.231669	-0.5859	1.53592	-0.548804	-0.0683355	-1.51708	0.228366	0.355974	-2.07107	-0.486062	-0.846053	-0.437172	-0.192995	-0.603248	1.99232	1.79374	0.723028	-0.687246	0.234331	1.85724	-1.08221	0.0517986	0.477548	0.969467	0.697794	0.392247	0.105146	-0.443412	-0.295027	-1.11869	1.20178				6	6.7	6.7	101.81	22.657	2980300000	64	0.22153	0.847351	0.331245	0.536847
G3UYE5;Q8VE62	G3UYE5;Q8VE62	Polyadenylate-binding protein-interacting protein 1	Paip1	0.289779	-0.918896	0.96023	0.405596	-0.918896	-0.918896	-0.918896	0.63265	-0.918896	-0.0393279	-0.371055	0.76872	0.291916	0.230064	-0.0181847	-0.0017993	-0.918896	-0.918896	-0.918896	-0.918896	1.4306	1.75848	-0.918896	-0.918896	-0.918896	-0.918896	1.82413	2.55612	1.58575	-0.18733	-0.183972	0.0132885				10	29	3.7	47.233	85.765	4074600000	19	0.162224	0.878319	-0.193451	-0.410259
P51855;Q3UEE2;A2AQN7;H3BKH4;A2AQN9	P51855;Q3UEE2	Glutathione synthetase	Gss	0.224365	0.154016	0.192368	0.156505	-0.438971	-0.438971	4.06172	-0.438971	-0.438971	2.26735	2.30178	-0.438971	-0.438971	-0.438971	-0.438971	-0.438971	-0.438971	-0.155944	-0.0760595	-0.438971	-0.438971	-0.164292	-0.438971	-0.438971	-0.438971	-0.438971	-0.438971	-0.0816747	-0.100703	-0.438971	-0.438971	-0.438971				12	23	23	52.246	49.124	13282000000	33	0.560177	0.573165	-0.549366	-1.13887
E9Q035;F7CJN9;D3YYR8;F7BAE9;E9Q2Q7;P47758;E9Q939	E9Q035		Gm20425	-0.600103	-0.659548	-0.561676	-0.531056	-0.568675	-0.750268	0.298079	2.15692	1.57127	1.84284	3.03867	-0.750268	-0.750268	-0.292267	-0.750268	0.61358	0.710362	0.502474	0.338381	0.349748	-0.750268	-0.750268	-0.750268	0.201654	0.335815	0.852006	-0.750268	-0.750268	-0.750268	-0.750268	-0.750268	-0.595264				35	34	6	107.8	314.23	6157200000	101	0.486243	0.72237	-0.580448	-1.01985
Q02819;A0A1C7CYU3;A0A1B0GR41;A0A1B0GR92;A0A1B0GS16;A0A1B0GT83	Q02819;A0A1C7CYU3;A0A1B0GR41	Nucleobindin-1	Nucb1	-0.563	-0.265547	-0.286481	-0.588501	-0.402807	-0.0720979	0.88606	0.51629	1.52968	-1.24226	-1.24226	-0.937994	-1.24226	-0.657298	-0.223108	1.45856	2.25785	0.239438	-0.282437	0.416663	-0.132331	-0.273445	-0.916827	-0.951844	2.37803	2.21156	-0.70516	-0.0697666	-0.150553	-0.221776	-0.110398	-0.355991				37	69.5	69.5	53.408	323.31	14118000000	164	0.0275985	0.96791	-0.0429442	-0.0787522
P03995;P03995-2	P03995;P03995-2	Glial fibrillary acidic protein	Gfap	-0.450363	-0.450363	-0.450363	-0.450363	-0.450363	-0.450363	-0.11828	-0.450363	-0.450363	0.0553241	0.157053	-0.310267	-0.232522	0.047986	0.342691	3.17882	3.82342	-0.247237	0.134776	1.52567	-0.351229	-0.30829	-0.450363	-0.450363	-0.334475	-0.450363	-0.450363	-0.291126	-0.316871	-0.450363	-0.450363	-0.450363				48	75.3	73.3	49.899	323.31	56622000000	231	0.697584	0.526818	-0.903818	-1.34813
P62878;A0A2R8W6G1;A0A2R8W6R3	P62878;A0A2R8W6G1	E3 ubiquitin-protein ligase RBX1;E3 ubiquitin-protein ligase RBX1, N-terminally processed	Rbx1	-0.794349	-0.298711	-0.794349	-0.794349	-0.794349	-0.794349	1.33878	0.53515	0.670073	0.215311	0.153033	-0.48318	-0.794349	-0.794349	-0.794349	1.17652	1.96901	-0.466056	-0.0149876	-0.101609	-0.794349	-0.794349	0.134526	0.376574	3.36009	1.10057	-0.794349	-0.794349	-0.794349	0.861976	-0.794349	0.593819				3	30.6	30.6	12.274	49.771	6643000000	9	0.332722	0.808197	-0.318134	-0.753095
Q3TXS7;J3QN38;D6RGR5	Q3TXS7	26S proteasome non-ATPase regulatory subunit 1	Psmd1	-0.323058	-0.323058	-0.323058	-0.323058	-0.323058	-0.323058	-0.323058	-0.323058	-0.323058	-0.323058	-0.323058	-0.323058	-0.323058	-0.323058	-0.06265	-0.323058	3.50352	-0.323058	2.5872	3.01754	-0.323058	-0.323058	-0.323058	-0.323058	-0.323058	-0.323058	-0.323058	-0.323058	-0.323058	-0.323058	-0.323058	-0.323058				27	32.2	32.2	105.73	264.11	8317100000	72	0.211205	0.84793	0.382106	0.515458
Q9WVD5	Q9WVD5	Mitochondrial ornithine transporter 1	Slc25a15	-0.371733	-0.371733	-0.371733	-0.371733	-0.371733	-0.371733	-0.371733	-0.371733	-0.371733	2.47824	2.59169	-0.371733	-0.371733	-0.371733	-0.371733	-0.371733	-0.371733	2.77403	-0.371733	2.56457	-0.371733	-0.371733	-0.371733	-0.371733	-0.371733	-0.371733	-0.371733	-0.371733	-0.371733	-0.371733	-0.371733	-0.371733				3	13	13	32.823	17.829	570930000	6	0.071238	0.932692	0.142193	0.194599
E9Q4Q2;D3YZC9;D3YZD0;Q64213-2;Q64213-3;Q64213;D3YVH4;F8WHF9	E9Q4Q2;D3YZC9;D3YZD0;Q64213-2;Q64213-3;Q64213;D3YVH4	Splicing factor 1	Sf1	-0.314344	-0.314344	-0.314344	-0.314344	-0.314344	-0.314344	-0.314344	-0.314344	-0.314344	-0.314344	-0.314344	-0.314344	-0.314344	-0.314344	-0.314344	-0.314344	-0.314344	-0.314344	3.57051	-0.314344	-0.314344	-0.314344	-0.314344	-0.314344	2.84252	2.70296	-0.314344	-0.314344	-0.314344	-0.314344	-0.314344	-0.314344				6	8.6	8.6	59.698	14.481	1032200000	11	0.520085	0.613623	0.554979	1.07497
P54763;P54763-4;P54763-2;F6Q4H2;A2BDQ4;G1K381;Q61772-2;Q61772-3;Q61772;Q62413	P54763;P54763-4;P54763-2	Ephrin type-B receptor 2	Ephb2	-0.978096	-0.978096	-0.978096	-0.978096	-0.978096	0.379701	0.724525	0.994199	0.992742	0.905214	0.887816	-0.978096	-0.978096	-0.28841	0.387404	-0.0573649	0.524521	0.531955	1.24697	0.428255	0.192075	0.0817067	-0.978096	0.220203	3.01049	1.6187	-0.978096	-0.0654509	-0.978096	-0.978096	-0.978096	-0.978096				6	6.5	4.1	109.9	47.822	2384500000	11	0.217523	0.846857	0.19578	0.528576
A3KGL9;F6W687;P09602;Q5XK38;B7ZCQ3;J3QM43	A3KGL9;F6W687;P09602;Q5XK38;B7ZCQ3	Non-histone chromosomal protein HMG-17	Hmgn2	-0.69147	-0.75442	-0.75442	-0.75442	-0.564752	-0.542176	1.2317	-0.298068	-0.332476	-0.111385	-0.0997362	-0.0478391	-0.22116	0.260936	0.557879	2.99756	3.73992	0.101257	-0.210934	0.00968309	-0.240277	-0.230546	0.049759	0.126699	0.473072	0.220332	-0.57625	-0.503857	-0.75442	-0.75442	-0.654416	-0.671355				9	56.2	56.2	9.7258	241.39	9097200000	78	0.855846	0.48251	-0.940859	-1.57459
Q61362-3;Q61362-2;Q61362	Q61362-3;Q61362-2;Q61362	Chitinase-3-like protein 1	Chi3l1	-0.519678	-0.519678	-0.519678	-0.519678	-0.519678	-0.519678	-0.519678	-0.519678	-0.382748	-0.0541659	0.0413529	3.09758	3.04356	-0.519678	-0.415148	-0.134785	-0.302546	0.137697	0.1535	0.449663	2.00429	1.66114	-0.159073	-0.519678	-0.401851	-0.519678	-0.519678	-0.423616	-0.519678	-0.519678	-0.519678	-0.519678				18	44.9	28.8	42.804	323.31	4698800000	56	0.0325069	0.962267	-0.0620151	-0.0922797
P20065-2;P20065;Q9D2R9;A2AEH9	P20065-2;P20065	Thymosin beta-4;Hematopoietic system regulatory peptide	Tmsb4x	-0.312943	-0.501137	-0.628593	-0.606354	-0.62384	-0.687438	0.373267	-0.426253	-0.497276	0.232112	1.02491	0.232446	0.27206	0.135917	0.0322595	2.49906	2.78159	-0.453095	1.19967	2.18682	-0.0970522	-0.116878	0.202744	0.305622	-0.849421	-0.682389	-0.902326	-1.75713	-0.915321	-0.535888	-0.572606	-0.312535				12	93.2	93.2	5.0526	323.31	97389000000	266	0.372116	0.798689	-0.440175	-0.824535
P54227;D3Z5N2;D3Z1Z8;Q05DI3;D3Z4C2;G3X9Z6;P63042	P54227;D3Z5N2;D3Z1Z8	Stathmin	Stmn1	-0.946774	-0.900537	-1.62334	-0.906449	-0.163088	0.267769	1.77728	-0.640966	-0.943721	0.865957	1.90479	0.142211	-0.227609	-0.594846	-1.26891	0.785228	1.5168	-0.376266	1.5029	1.78965	0.0758894	0.635945	0.620245	0.777985	-0.26676	-0.540034	-0.952725	-1.15596	-1.00069	-0.890084	0.736406	-0.000298527				13	73.2	61.7	17.274	91.937	5919400000	137	0.290015	0.829458	0.327597	0.672822
A0A0J9YUM4;A0A0J9YU62;O88712-2;O88712;O88712-3;A0A0J9YUR5;A0A0J9YTW3;A0A0J9YU66;A0A0J9YVI3;A0A0J9YVC3	A0A0J9YUM4;A0A0J9YU62;O88712-2;O88712;O88712-3;A0A0J9YUR5;A0A0J9YTW3	C-terminal-binding protein 1	Ctbp1	-0.176777	-0.176777	-0.176777	-0.176777	-0.176777	-0.176777	-0.176777	-0.176777	-0.176777	-0.176777	-0.176777	-0.176777	-0.176777	-0.176777	-0.176777	-0.176777	-0.176777	-0.176777	-0.176777	-0.176777	-0.176777	-0.176777	-0.176777	-0.176777	-0.176777	5.48008	-0.176777	-0.176777	-0.176777	-0.176777	-0.176777	-0.176777				8	26.4	20.8	37.006	36.17	6440000000	15	0	0.998852	0	0
Q3ULW8-2;Q3ULW8	Q3ULW8-2;Q3ULW8		Parp3	1.02297	0.972516	0.511588	0.810415	0.453282	0.556926	-1.17239	-1.17239	-1.17239	-0.744355	-0.0611781	2.12061	0.0135567	-0.26933	-0.0395997	-1.17239	-1.17239	-0.122304	-0.852142	-0.94641	1.55889	1.75753	-1.17239	-1.17239	-1.17239	-0.871337	0.797821	0.969057	1.33472	0.31306	-0.146101	0.238927				9	20.6	20.6	59.452	6.7565	2887500000	14	0.0173683	0.980995	0.0300334	0.0501092
Q9DBG5;A0A3B2WCW2	Q9DBG5	Perilipin-3	Plin3	-0.176777	-0.176777	-0.176777	-0.176777	-0.176777	-0.176777	-0.176777	-0.176777	-0.176777	-0.176777	-0.176777	-0.176777	-0.176777	-0.176777	-0.176777	-0.176777	-0.176777	-0.176777	-0.176777	5.48008	-0.176777	-0.176777	-0.176777	-0.176777	-0.176777	-0.176777	-0.176777	-0.176777	-0.176777	-0.176777	-0.176777	-0.176777				14	42.6	42.6	47.262	323.31	5308400000	44	0.520085	0.612804	0.808122	1.07497
Q64345;E9PV48	Q64345;E9PV48	Interferon-induced protein with tetratricopeptide repeats 3	Ifit3;I830012O16Rik	-0.94562	-0.94562	-0.84531	-0.94562	-0.94562	-0.94562	-0.94562	1.73989	-0.94562	2.7965	-0.142105	0.507517	0.540474	1.5691	1.14273	-0.94562	-0.460892	0.628566	-0.94562	-0.94562	1.33862	0.105292	0.182673	-0.176664	-0.94562	-0.94562	0.163879	0.678713	-0.266649	0.97982	0.460309	0.404974				10	25.8	25.8	47.222	71.326	3976500000	16	0.541147	0.578831	-0.599213	-1.10872
P62259;D6REF3;F6WA09	P62259;D6REF3	14-3-3 protein epsilon	Ywhae	-0.0761268	-0.645207	0.15703	-0.228212	-1.12402	-1.3413	0.270106	-0.446498	-1.89012	-0.625774	0.163747	0.450245	0.852836	1.14372	1.06397	1.96808	2.02699	-0.242616	0.389001	0.397586	0.981717	0.161843	0.256349	1.58625	-1.887	-1.00897	0.145212	0.676684	-0.45555	-0.809325	-0.693124	-1.21752				33	91.4	91.4	29.174	323.31	139850000000	434	0.440043	0.738994	-0.376172	-0.942665
P48678-2;P48678;P48678-3;D3YUF7	P48678-2;P48678;P48678-3	Prelamin-A/C;Lamin-A/C	Lmna	-0.883945	-0.519628	-0.624958	-0.784113	-0.272863	-1.2631	-0.0363964	0.0929445	0.438692	2.65707	2.71988	-0.781807	-0.157534	-0.0229833	-1.2631	0.852284	1.19546	0.78917	1.15114	1.15456	0.0144418	-0.341785	-1.2631	-1.2631	0.228333	0.483362	-0.716825	-0.682568	-0.0293306	-0.0125043	-0.464359	-0.393341				25	38.3	38.3	65.445	309.32	5535700000	69	0.422736	0.779676	-0.615433	-0.913122
Q8R127;J3QNN5;F6S0R8	Q8R127	Saccharopine dehydrogenase-like oxidoreductase	Sccpdh	-0.176777	-0.176777	-0.176777	-0.176777	-0.176777	-0.176777	-0.176777	-0.176777	-0.176777	-0.176777	-0.176777	-0.176777	-0.176777	5.48008	-0.176777	-0.176777	-0.176777	-0.176777	-0.176777	-0.176777	-0.176777	-0.176777	-0.176777	-0.176777	-0.176777	-0.176777	-0.176777	-0.176777	-0.176777	-0.176777	-0.176777	-0.176777				7	22.4	22.4	47.129	46.207	1617200000	13	0.433155	0.741058	-0.707107	-0.930949
A0A1Y7VJ48;P48428	A0A1Y7VJ48;P48428	Tubulin-specific chaperone A	Tbca	-0.176777	-0.176777	-0.176777	-0.176777	-0.176777	-0.176777	-0.176777	-0.176777	-0.176777	-0.176777	-0.176777	-0.176777	-0.176777	-0.176777	-0.176777	-0.176777	5.48008	-0.176777	-0.176777	-0.176777	-0.176777	-0.176777	-0.176777	-0.176777	-0.176777	-0.176777	-0.176777	-0.176777	-0.176777	-0.176777	-0.176777	-0.176777				8	91.7	91.7	9.9271	29.059	4939000000	17	0.433155	0.740299	-0.707107	-0.930949
E9QLT0;Q8R1F5;Z4YKI7	E9QLT0;Q8R1F5	Hydroxypyruvate isomerase;Putative hydroxypyruvate isomerase	Hyi	0.0471648	-0.538423	-1.19091	-1.19091	0.137224	-0.316815	-1.19091	0.879978	1.77023	0.696414	1.06871	-0.0873258	-0.145485	1.40126	0.680792	-1.19091	-0.850607	-1.19091	1.36129	2.42844	0.747417	0.281616	-1.19091	-1.19091	-0.330656	-0.00659466	-1.19091	-1.19091	0.301718	0.414981	0.235208	0.541683				3	10.1	10.1	29.395	5.7705	1458500000	16	0.01041	0.986474	-0.0186033	-0.0302655
Q9D6X6;A0A140LJH8;A0A140LHF1;A0A140LHE7;A0A140LIL0;A0A140LIH7	Q9D6X6;A0A140LJH8;A0A140LHF1;A0A140LHE7	Serine protease 23	Prss23	4.15112	2.32853	-0.359601	-0.359601	-0.359601	-0.359601	-0.359601	-0.359601	-0.359601	-0.359601	-0.359601	-0.359601	-0.359601	-0.359601	-0.359601	-0.359601	-0.359601	0.529222	-0.359601	-0.359601	-0.359601	-0.359601	-0.359601	0.668747	-0.359601	2.03161	-0.359601	-0.359601	-0.359601	-0.359601	-0.359601	-0.359601				8	29.6	29.6	43.071	87.139	1462300000	38	0.917234	0.452189	0.273881	1.65919
Q61239	Q61239	Protein farnesyltransferase/geranylgeranyltransferase type-1 subunit alpha	Fnta	0.329368	-0.676587	-0.676587	-0.676587	-0.676587	0.0430457	-0.676587	1.18665	1.17428	-0.676587	-0.676587	-0.676587	-0.1577	-0.676587	-0.676587	3.50552	-0.676587	2.12151	1.03005	0.825584	-0.676587	-0.676587	-0.318034	-0.171821	1.02916	0.604391	-0.676587	-0.676587	-0.676587	-0.676587	-0.135893	0.435872				10	27.9	27.9	44.013	123.87	2243100000	26	0.247647	0.844561	0.393836	0.58986
Q6GQT1	Q6GQT1	Alpha-2-macroglobulin-P	A2mp	-0.693328	-0.693328	-0.693328	-0.693328	-0.693328	-0.693328	-0.693328	-0.693328	-0.693328	0.520142	-0.176403	0.527386	0.534835	3.42333	2.77724	0.356315	0.355931	0.121787	0.408049	0.990683	0.785209	0.720446	-0.0443693	0.362766	-0.693328	-0.693328	-0.693328	-0.570097	-0.693328	-0.693328	-0.693328	-0.693328				38	28.8	25.4	164.35	323.31	6887900000	156	0.533936	0.580864	-0.562052	-1.09721
P35283;A2CG35	P35283;A2CG35	Ras-related protein Rab-12	Rab12	-0.354142	-0.354142	-0.354142	-0.354142	-0.354142	-0.354142	-0.354142	-0.354142	-0.354142	-0.354142	-0.354142	-0.354142	-0.354142	-0.354142	-0.354142	-0.354142	-0.354142	3.5101	1.37962	-0.354142	-0.354142	-0.354142	-0.354142	-0.354142	3.07552	1.95074	-0.354142	-0.354142	-0.354142	-0.354142	-0.354142	-0.354142				5	21	21	27.328	14.887	662750000	8	0.815783	0.492773	0.799715	1.51848
P24270;A2AL20	P24270;A2AL20	Catalase	Cat	0.640325	0.588862	1.26917	1.16554	-0.138589	-0.72857	-0.640535	1.5405	2.2245	-0.544129	0.526735	-1.36663	-1.70335	1.9849	0.775681	0.657245	0.249678	-0.0293175	-0.533731	0.00575523	-0.83837	-1.12618	-0.329287	-1.69949	-0.602554	-0.603347	0.551233	-0.382601	-1.40129	-0.00402637	0.467517	0.0243491				23	50.5	50.5	59.795	323.31	7211200000	94	0.744324	0.5115	-0.722604	-1.41642
O88569;O88569-2;O88569-3;A0A0N4SUM2	O88569;O88569-2;O88569-3	Heterogeneous nuclear ribonucleoproteins A2/B1	Hnrnpa2b1	-0.628746	-0.673572	-0.459924	-0.70498	-0.461743	-0.505319	-0.712545	-0.915388	-0.962311	0.625786	0.496349	0.256516	-0.0564193	-0.619901	0.351284	2.26079	3.30509	-0.297532	-0.756335	1.07633	0.280741	0.0679022	0.093619	-0.502854	2.30846	-0.590448	0.112658	-0.746475	0.0999416	-0.476335	-0.680264	-0.584374				31	75.4	75.4	37.402	323.31	57856000000	249	0.841297	0.481915	-0.832885	-1.5543
Q99LB4;D3YTL5;P24452;D3YZN3;D3YU77;D3Z4K5	Q99LB4;D3YTL5;P24452	Macrophage-capping protein	Capg	-0.429127	-0.429127	-0.429127	-0.429127	-0.429127	-0.429127	-0.429127	-0.429127	-0.429127	2.08664	2.40738	-0.429127	-0.429127	-0.429127	-0.429127	3.54812	-0.429127	0.713092	1.0011	1.40097	-0.429127	-0.429127	-0.429127	-0.429127	-0.429127	-0.429127	-0.429127	-0.429127	-0.429127	-0.429127	-0.429127	-0.429127				11	46.4	46.4	38.768	323.31	8836700000	58	0.345392	0.804935	-0.537255	-0.77633
P10711;E9PYD5;P10711-2	P10711;E9PYD5;P10711-2	Transcription elongation factor A protein 1	Tcea1	-1.15673	-0.868758	-1.19553	1.21082	0.983229	1.18316	0.332637	0.0307439	-0.22617	-0.131078	-0.0872292	0.229106	0.341076	-0.401215	-0.82665	0.352473	0.418681	-0.0714821	0.0102987	-2.84577	0.455221	0.246332	0.0680673	0.34821	-0.423575	-0.0134525	1.51011	-2.84577	0.427294	0.896055	0.988101	1.06179				9	32.2	32.2	33.88	94.505	3283700000	19	0.228763	0.848776	-0.242484	-0.551683
P54818;A0A1Y7VM63	P54818;A0A1Y7VM63	Galactocerebrosidase	Galc	-0.253889	-0.253889	-0.253889	-0.253889	-0.253889	-0.253889	-0.253889	-0.253889	-0.253889	-0.253889	-0.253889	-0.253889	-0.253889	-0.253889	-0.253889	-0.253889	3.9806	-0.253889	-0.253889	-0.253889	-0.253889	-0.253889	-0.253889	-0.253889	3.63607	-0.253889	-0.253889	-0.253889	-0.253889	-0.253889	-0.253889	-0.253889				9	14.5	14.5	77.256	54.05	1261600000	23	0.433155	0.739541	-0.529311	-0.930949
E9Q3X0;Q9EQK5;D3Z2N7	E9Q3X0;Q9EQK5	Major vault protein	Mvp	-0.444836	-0.444836	-0.444836	-0.444836	-0.444836	-0.444836	2.83479	-0.444836	-0.444836	-0.444836	-0.444836	-0.444836	-0.444836	-0.444836	1.92205	-0.444836	-0.444836	2.0745	2.25153	2.1551	-0.444836	-0.444836	-0.444836	-0.444836	-0.444836	-0.444836	-0.444836	-0.444836	-0.444836	0.327767	-0.444836	-0.444836				26	31.8	31.8	96.856	238.59	3741800000	50	0.736607	0.515745	0.820657	1.40523
A2A6Q2;Q9JM96;A2A6Q3	A2A6Q2;Q9JM96;A2A6Q3	Cdc42 effector protein 4	Cdc42ep4	-0.847655	-0.958303	-0.207177	-0.424379	-0.915962	-1.00985	0.654853	1.57892	0.617757	0.937548	1.59824	-0.855714	-1.44144	-0.0146624	-0.378457	0.0894616	-0.206921	0.338515	1.48951	1.20912	0.072065	0.675831	-1.15427	-1.00998	0.372029	0.217506	0.350411	1.2182	-2.93001	0.729428	0.109928	0.0954737				6	36.8	36.8	20.975	46.712	2639000000	14	0.213315	0.850529	0.265534	0.51985
E9PZ00;Q8BFQ1;K3W4L3;J3QPG5;Q61207	E9PZ00;Q8BFQ1;K3W4L3;J3QPG5;Q61207	Prosaposin	Psap	-0.899803	0.0584471	-0.377551	-0.0471738	-0.933581	-0.850108	-0.820179	-0.509095	-0.29068	-0.48553	-0.0704638	-0.342823	0.909496	2.91948	2.94092	0.155316	0.0156498	0.709825	-0.237499	-0.76791	-0.153981	0.228523	0.995536	1.77486	-0.282892	0.0294458	0.243729	-0.210723	-1.10642	-0.732946	-0.892734	-0.969132				31	62.8	62.8	60.672	323.31	48646000000	137	0.271803	0.836785	-0.391062	-0.637595
P07141;P07141-2;D3Z090;F6RNW8;D3YTW1	P07141;P07141-2;D3Z090	Macrophage colony-stimulating factor 1;Processed macrophage colony-stimulating factor 1	Csf1	-0.807341	-0.807341	-0.807341	-0.807341	-0.807341	-0.807341	-0.807341	-0.807341	-0.807341	0.0605732	0.13425	1.58615	0.876414	0.0426423	0.150424	2.12635	2.15998	0.614129	0.446226	0.81055	1.17558	1.60104	0.557289	1.38321	-0.807341	-0.807341	-0.807341	-0.807341	-0.807341	-0.807341	-0.807341	-0.807341				14	25.7	25.7	60.648	323.31	5941700000	109	0.044962	0.95099	0.0490465	0.126012
P06797;A0A1Y7VNM3;A0A1Y7VNQ4;A0A1Y7VJC1;A0A1Y7VP49	P06797;A0A1Y7VNM3;A0A1Y7VNQ4	Cathepsin L1;Cathepsin L1 heavy chain;Cathepsin L1 light chain	Ctsl	-0.469395	-0.469395	-0.469395	-0.469395	-0.469395	-0.469395	-0.469395	-0.469395	-0.469395	-0.372655	-0.469395	-0.469395	3.16741	0.438059	0.929916	0.834909	3.12762	0.867991	-0.469395	-0.469395	1.86236	-0.0595142	-0.469395	-0.469395	-0.469395	-0.469395	-0.469395	-0.469395	-0.469395	-0.469395	-0.469395	-0.469395				18	47.3	47.3	37.547	308.23	6965500000	90	0.600489	0.551271	-0.784986	-1.20172
P47867-2;P47867;A0A1L1SV66	P47867-2;P47867	Secretogranin-3	Scg3	-0.463684	-1.07402	-1.07545	-0.810106	1.68256	0.819481	-0.442998	-0.827967	-0.632809	-1.47975	-1.46871	0.915345	1.9198	0.260543	0.693142	0.402523	0.77831	-1.10666	-0.629378	-0.0116096	2.10436	2.40396	-0.290725	-0.00918781	-0.564291	-0.569034	0.0675034	0.229261	-0.180633	-0.212319	-0.39557	-0.0318924				19	39.9	39.9	52.783	302.51	3167200000	90	0.0545133	0.94248	0.098888	0.151332
A8DUK4;P02089;P02088;E9Q223;P02104	A8DUK4;P02089;P02088;E9Q223	Hemoglobin subunit beta-2;Hemoglobin subunit beta-1	Hbbt1;Hbb-b2;Hbb-b1;Hbb-bs	-0.235304	0.0536642	-0.200802	-0.0558088	-0.847232	-0.724235	1.07488	-0.383354	0.877769	0.998306	1.19629	-1.42777	-1.33845	-0.701976	0.862775	-0.226424	-0.370107	0.901935	1.42411	1.85167	-1.08098	-1.46634	0.175511	0.367817	-1.06287	-0.882097	-0.759551	0.303036	1.48453	1.94004	-1.06347	-0.685555				5	35.4	22.4	15.748	12.968	1022600000	39	0.328592	0.810053	0.436453	0.745468
P03921	P03921	NADH-ubiquinone oxidoreductase chain 5	Mtnd5	-0.336968	0.380766	0.250155	0.676946	-0.184178	-0.0463159	-0.740461	-0.740461	-0.740461	-0.740461	-0.740461	-0.416776	-0.243441	-0.740461	-0.740461	-0.740461	-0.740461	0.0736645	2.61232	3.62905	0.0574836	-0.131137	-0.740461	-0.740461	-0.740461	-0.740461	0.217435	0.761565	0.936355	1.1243	0.114396	0.150361				3	6.1	6.1	68.474	323.31	2304900000	9	1.29703	0.365705	1.31794	2.15533
Q9Z2T6	Q9Z2T6	Keratin, type II cuticular Hb5	Krt85	0.177827	0.160559	0.114787	0.172574	0.806869	0.742217	-0.102418	-1.84713	-1.84713	-0.134666	-0.0357897	0.504519	0.384369	-0.497871	-0.383339	-0.469056	-0.397226	-0.575266	-0.623118	-1.84713	0.317169	-0.00993932	-0.571157	-0.695728	-0.543434	-0.781237	0.647658	0.770616	2.36632	0.677201	2.86819	0.650779				2	3	1.6	55.759	0.27254	2206100000	2	0.861553	0.48103	-0.443535	-1.58252
P01902;F6TIX5;Q9BCZ1;A7VMS2;Q31615;F6T1I5;Q05A75;P06339;P14432	P01902	H-2 class I histocompatibility antigen, K-D alpha chain	H2-K1	-0.511894	-0.393556	-0.13373	-0.106922	0.940987	0.393372	0.167961	-0.0979537	4.94611	-0.406741	-0.545726	-0.0425153	-0.303095	-0.247183	-0.298234	-0.757163	-0.360283	1.38685	-0.357659	-0.369349	-0.597932	-0.389886	0.0308841	-0.311103	0.00839034	0.0657488	-0.0895443	0.0842201	-0.516549	-0.478889	-0.212986	-0.495635				19	53.3	43.2	41.489	60.498	7087500000	49	0.553716	0.573808	0.283233	1.12867
E9Q9C3;Q9QZQ1-2;Q9QZQ1;E9Q852;E9PYX7;D3YUD2;F7C3I9;D3Z7L2	E9Q9C3;Q9QZQ1-2;Q9QZQ1;E9Q852;E9PYX7	Afadin	Mllt4	-0.848173	-0.848173	-0.848173	-0.848173	-0.848173	-0.848173	-0.848173	-0.848173	-0.848173	1.00766	0.909181	1.80698	-0.848173	1.81534	-0.326139	1.3	1.64398	0.836374	1.36852	-0.848173	1.1518	0.761273	-0.848173	0.667379	-0.848173	-0.848173	0.850728	0.424837	0.201016	-0.848173	-0.848173	-0.848173				24	18.8	18.8	207.31	101.2	3222300000	43	0.445631	0.735573	-0.472321	-0.952127
P01837	P01837	Ig kappa chain C region		-0.315289	-0.315289	-0.315289	-0.315289	-0.315289	-0.315289	-0.315289	-0.315289	-0.315289	2.64541	3.30851	-0.315289	-0.315289	-0.315289	-0.315289	-0.315289	-0.315289	3.18947	-0.315289	-0.315289	-0.315289	-0.315289	-0.315289	-0.315289	-0.315289	-0.315289	-0.315289	-0.315289	-0.315289	-0.315289	-0.315289	-0.315289				2	17.8	17.8	11.934	6.2597	106180000	4	0.172179	0.872513	-0.322383	-0.43217
A0A0R4J0S1;Q91W92	A0A0R4J0S1;Q91W92	Cdc42 effector protein 1	Cdc42ep1	-0.368409	-0.368409	-0.368409	-0.368409	-0.368409	-0.368409	-0.368409	-0.368409	-0.368409	3.487	3.46409	-0.368409	-0.368409	-0.368409	-0.368409	-0.368409	-0.368409	1.31716	0.966399	0.712392	-0.368409	-0.368409	-0.368409	-0.368409	-0.368409	-0.368409	-0.368409	-0.368409	-0.368409	-0.368409	-0.368409	-0.368409				12	38.4	38.4	43.063	206.24	3557500000	33	0.211927	0.848312	-0.375106	-0.516962
P08905;P17897	P08905;P17897	Lysozyme C-2;Lysozyme C-1	Lyz2;Lyz1	-0.588043	-0.588043	-0.588043	-0.588043	-0.588043	-0.588043	-0.588043	-0.588043	-0.588043	1.84048	2.65255	0.0371834	-0.276665	-0.588043	-0.588043	2.88174	1.85613	0.446654	1.15848	0.93342	-0.282764	-0.271191	-0.321389	0.0602675	-0.588043	-0.588043	-0.493746	-0.479126	-0.53378	-0.588043	-0.474097	-0.50155				6	32.4	32.4	16.689	294.21	33097000000	92	0.609052	0.548217	-0.730707	-1.21491
Q8C788;Q91ZR2	Q8C788;Q91ZR2	Sorting nexin;Sorting nexin-18	Snx18	-0.414551	-0.414551	-0.414551	-0.414551	-0.414551	-0.414551	-0.414551	3.14051	1.72825	-0.414551	-0.414551	-0.414551	-0.414551	-0.414551	-0.414551	-0.414551	-0.414551	1.80994	-0.414551	2.40797	-0.414551	-0.414551	-0.414551	-0.414551	2.10621	-0.414551	-0.414551	-0.414551	-0.414551	-0.414551	-0.414551	-0.414551				10	19.7	19.7	67.789	85.891	1361100000	25	0.909926	0.448965	0.721002	1.6492
A2AAY5	A2AAY5	SH3 and PX domain-containing protein 2B	Sh3pxd2b	-0.807045	-0.807045	-0.807045	-0.807045	0.114467	0.824553	-0.807045	-0.118449	-0.807045	0.190898	-0.807045	1.43591	1.61622	0.164118	0.392745	-0.807045	-0.807045	-0.807045	-0.807045	-0.305905	2.77069	1.46016	-0.807045	1.50934	-0.807045	-0.807045	-0.807045	-0.807045	0.273524	0.287867	1.19789	1.09869				9	14.2	14.2	101.52	51.859	1611400000	19	0.161099	0.876947	0.258106	0.407765
K7N6V6;J3QNK3;J3QM74;M0QWX9;L7N298;K7N6T8;E9Q058;L7N281;A6NAS9;K7N6X2;L7N2D5;J3QK73;Q497R9;L7N299;L7N235;K7N6U7;K7N6U3;K7N6T3;K7N692;Q5FWC9;L7N2C2;L7N2B6;K7N757;K7N708;K7N6Y2;J3QPT1;J3QPP2;J3QPI7;J3QM98;J3QM54;J3QJZ7;E9Q257;E9PW80;A6NAS7;A6NAS6;A6NAS4;E9Q7N2;K7N734;E9PUT9;L7N465;L7N2D9;E9Q5P1;L7N2C5;L7N2B9;J3QQ59;M0QWW3;L7N2C6;E9Q9P5;E9PZN8;K7N760;K7N746	K7N6V6;J3QNK3;J3QM74;M0QWX9;L7N298;K7N6T8;E9Q058;L7N281;A6NAS9;K7N6X2;L7N2D5;J3QK73;Q497R9;L7N299;L7N235;K7N6U7;K7N6U3;K7N6T3;K7N692;Q5FWC9;L7N2C2;L7N2B6;K7N757;K7N708;K7N6Y2;J3QPT1;J3QPP2;J3QPI7;J3QM98;J3QM54;J3QJZ7;E9Q257;E9PW80;A6NAS7;A6NAS6;A6NAS4;E9Q7N2;K7N734;E9PUT9;L7N465;L7N2D9;E9Q5P1;L7N2C5;L7N2B9;J3QQ59;M0QWW3;L7N2C6;E9Q9P5;E9PZN8;K7N760;K7N746		Gm7876;Gm8246;Gm3424;Gm3095;Gm3298;Gm3373;Gm3591;Gm8281;Gm3500;1700001E04Rik;Gm3727;Gm3127;Gm3685;Gm3159;Gm10338;Gm3558;Gm2974;Gm10340;Gm3667;Gm3629;Gm2888;Gm3187;Gm8237;Gm3383;Gm10406;Gm8108;Gm3252;Gm10413;Gm3239;Gm3636;Gm3264;Gm3164;Gm3194;Gm8279;Gm5795	-0.212202	-0.702474	1.13022	-0.0114689	-0.702474	-0.702474	-0.702474	-0.702474	3.01464	-0.702474	1.19467	0.712489	0.234405	-0.702474	-0.702474	-0.702474	-0.702474	-0.702474	0.847227	-0.702474	0.400416	0.224249	-0.702474	-0.702474	-0.702474	-0.702474	1.47021	2.42265	0.515279	0.701748	-0.702474	-0.702474				2	14.7	14.7	24.167	-0.089627	2966200000	2	0.018253	0.980205	-0.0197923	-0.0526109
Q9CQF9;F7CIP8;A0A0N4SWD3;D3Z275	Q9CQF9	Prenylcysteine oxidase	Pcyox1	-0.394285	-0.394285	-0.394285	-0.394285	-0.394285	-0.394285	-0.394285	-0.394285	-0.394285	0.800654	-0.394285	-0.394285	-0.394285	-0.394285	-0.394285	-0.394285	-0.394285	2.74221	-0.394285	-0.394285	-0.394285	-0.394285	2.60034	-0.394285	-0.394285	-0.394285	-0.394285	3.185	-0.394285	1.31751	-0.394285	-0.394285				14	41.8	41.8	56.494	219.06	10402000000	63	0.679113	0.527139	0.726507	1.32077
Q9Z1Y4	Q9Z1Y4	Thyroid receptor-interacting protein 6	Trip6	-0.364589	-0.364589	-0.364589	-0.364589	-0.364589	-0.364589	-0.364589	-0.364589	-0.364589	-0.364589	-0.364589	-0.364589	-0.364589	-0.364589	3.01344	-0.364589	-0.364589	3.18249	-0.364589	-0.364589	-0.364589	-0.364589	-0.364589	-0.364589	-0.364589	-0.364589	-0.364589	-0.364589	-0.364589	2.10303	1.90953	-0.364589				12	47.5	47.5	50.933	97.072	1838200000	25	0.0461279	0.949639	0.0844713	0.129128
P14733;A0A0R4J0Q5;P21619;P21619-2	P14733	Lamin-B1	Lmnb1	-0.559587	-0.248749	-0.993133	-0.889008	-0.865334	-0.518473	1.45202	0.397862	0.0971651	0.538761	0.520572	-1.16094	-0.791275	0.0455561	-0.283865	1.82879	2.86215	-0.167548	1.03003	2.31213	-0.636882	-0.805045	0.00720449	0.217981	0.435188	0.353908	-0.923296	-0.809661	-0.255259	-0.229889	-0.984019	-0.977351				22	35.2	35	66.785	61.431	3397400000	126	0.0976292	0.91386	-0.165272	-0.260344
G3X9V2;P30999;E9Q8Z6;E9Q8Z8;E9Q8Z4;E9Q8Z9;D3Z2H2;D3Z7H6;E9Q901;E9Q904;E9Q986;E9Q907;E9Q905;D3Z2H7	G3X9V2;P30999;E9Q8Z6;E9Q8Z8;E9Q8Z4;E9Q8Z9;D3Z2H2;D3Z7H6;E9Q901;E9Q904;E9Q986;E9Q907;E9Q905;D3Z2H7	Catenin delta-1	Ctnnd1	-0.234545	-0.234545	-0.234545	-0.234545	-0.234545	0.668032	-0.234545	-0.234545	-0.234545	-0.234545	-0.234545	-0.234545	-0.234545	-0.234545	-0.234545	-0.234545	-0.234545	5.31931	-0.234545	-0.234545	-0.234545	-0.234545	-0.234545	-0.234545	-0.234545	-0.234545	-0.234545	-0.234545	0.814474	-0.234545	-0.234545	-0.234545				38	48.1	3.4	104.1	323.31	10694000000	111	0.520085	0.611987	0.793408	1.07497
Q8BH95	Q8BH95	Enoyl-CoA hydratase, mitochondrial	Echs1	-0.176777	-0.176777	-0.176777	-0.176777	-0.176777	-0.176777	-0.176777	-0.176777	-0.176777	-0.176777	-0.176777	-0.176777	-0.176777	5.48008	-0.176777	-0.176777	-0.176777	-0.176777	-0.176777	-0.176777	-0.176777	-0.176777	-0.176777	-0.176777	-0.176777	-0.176777	-0.176777	-0.176777	-0.176777	-0.176777	-0.176777	-0.176777				12	46.9	46.9	31.474	323.31	8764200000	37	0.433155	0.738785	-0.707107	-0.930949
Q80YX1;Q80YX1-2;Q80YX1-3;Q80YX1-4;Q80YX1-5;Q80YX0	Q80YX1;Q80YX1-2;Q80YX1-3;Q80YX1-4;Q80YX1-5	Tenascin	Tnc	-0.16387	-0.160505	0.0309096	0.0771027	-0.193981	-0.435007	-0.743054	-0.0249416	-0.743054	-0.22785	-0.469811	0.199512	-0.44175	-0.264691	0.334508	0.304528	0.910457	-0.0963071	-0.206786	0.749022	-0.446688	-0.51027	2.3677	4.30497	-0.743054	-0.743054	-0.743054	-0.743054	0.0105882	-0.610138	-0.42631	-0.152071				31	18.7	18.7	231.8	323.31	8132200000	105	0.639361	0.542236	0.837122	1.26113
P10148	P10148	C-C motif chemokine 2	Ccl2	-0.472234	-0.472234	-0.472234	-0.472234	-0.472234	-0.472234	-0.472234	-0.472234	-0.472234	-0.1993	-0.144409	0.424157	0.42376	-0.472234	-0.472234	2.88513	4.01688	-0.0168883	-0.110055	1.24384	0.321382	0.421138	-0.160605	-0.132576	-0.472234	-0.472234	-0.472234	-0.472234	-0.472234	-0.472234	-0.472234	-0.472234				4	21.6	21.6	16.326	3.065	2221700000	16	0.400464	0.785077	-0.58397	-0.874561
P70232;P70232-2;A0A0N4SUM4;A0A0N4SUL1	P70232;P70232-2	Neural cell adhesion molecule L1-like protein;Processed neural cell adhesion molecule L1-like protein	Chl1	-1.35848	-0.810901	-1.02653	-1.32764	0.131743	1.02777	0.684104	0.856058	-0.238597	-1.3221	-1.59248	-0.214865	-0.341675	-0.275949	0.389674	1.28097	1.67461	-0.690888	-0.339448	-0.308113	-1.00024	-0.980344	1.54458	2.57583	-0.0613852	-0.475993	0.254479	0.934929	-0.603822	0.415254	0.858426	0.341001				18	17.6	17.6	135.07	123.27	5883600000	177	0.0943532	0.916316	0.16471	0.25234
Q9D0J8	Q9D0J8	Parathymosin	Ptms	-0.193774	-0.226188	-0.0306601	-0.793357	-0.466724	-0.112463	0.53353	1.234	0.901863	-0.0871119	0.46651	-0.595835	-1.29921	-1.29921	-0.52564	0.891514	1.18429	-0.238344	-0.188134	1.61674	-0.491473	-0.512061	0.00783228	0.372552	-1.29921	-1.29921	-0.50226	0.111592	3.66264	-0.596438	-0.440388	0.21464				5	26.7	26.7	11.43	60.387	5315800000	45	0.222824	0.84746	0.239103	0.539511
Q922U1;E0CYD0	Q922U1	U4/U6 small nuclear ribonucleoprotein Prp3	Prpf3	-0.393183	-0.393183	-0.393183	-0.393183	-0.393183	-0.393183	-0.393183	-0.393183	-0.393183	-0.393183	0.89692	-0.393183	-0.393183	2.24899	2.80577	-0.393183	-0.393183	3.38418	-0.393183	-0.393183	-0.393183	-0.393183	-0.393183	1.28008	-0.393183	-0.393183	-0.393183	-0.393183	-0.393183	-0.393183	-0.393183	-0.393183				5	10.2	10.2	77.454	7.7539	460610000	7	0.0562969	0.942058	-0.112742	-0.15601
Q8K2B3;A0A1Y7VJ55	Q8K2B3	Succinate dehydrogenase [ubiquinone] flavoprotein subunit, mitochondrial	Sdha	-0.892338	-0.892338	-0.892338	-0.892338	0.189592	-0.892338	-0.892338	-0.442838	-0.333713	1.97841	2.39022	1.63651	-0.163118	-0.656289	-0.495677	-0.674361	-0.57898	0.526133	1.03861	0.911895	1.27968	1.09789	0.567686	0.657221	-0.892338	-0.892338	1.15412	-0.892338	0.554577	-0.892338	-0.821854	-0.892338				27	46.7	46.7	72.585	323.31	22647000000	98	0.388542	0.791773	0.438857	0.853656
Q99LS0	Q99LS0	Augurin	Ecrg4	-0.860554	-0.860554	-0.860554	-0.860554	0.522143	-0.860554	-0.860554	-0.748648	-0.642534	-0.190026	-0.111327	0.724532	0.492878	2.51793	2.94076	0.660078	1.0742	-0.0609766	-0.11443	0.0808014	0.685923	0.89963	0.87509	0.664027	-0.860554	-0.860554	-0.814703	-0.813539	-0.765918	-0.860554	0.729645	-0.860554				9	25	25	16.992	250.27	5082700000	56	0.636129	0.541597	-0.580762	-1.25623
Q921I6	Q921I6	SH3 domain-binding protein 4	Sh3bp4	0.725128	0.371148	0.493579	0.555263	1.16057	1.19704	-1.12357	-0.574457	-0.555614	-1.24792	-1.2122	0.376632	0.638649	-0.352422	-0.416263	-0.803007	-0.859535	-1.10463	-1.74946	-1.27056	1.08187	1.4922	-0.023237	-0.0964049	-0.863144	-0.763165	1.22484	1.98215	0.91454	1.14253	-1.06123	0.720676				10	12.3	12.3	107.58	5.3298	2988600000	16	0.198512	0.85542	0.245906	0.488805
Q9EQC5	Q9EQC5	N-terminal kinase-like protein	Scyl1	0.972428	0.515141	0.0522265	0.0102278	0.311296	-1.24463	-1.24463	-1.24463	-1.24463	1.40326	0.780649	0.741145	0.548148	-1.24463	-1.24463	-1.24463	-1.24463	-1.24463	0.341345	0.165345	1.19298	1.45942	0.469372	0.403821	-1.24463	-1.24463	0.891447	0.380385	1.63472	1.2134	0.235536	-0.0313649				2	2.2	2.2	89.159	1.0991	1253100000	3	0.533984	0.581658	0.5864	1.09729
P26645	P26645	Myristoylated alanine-rich C-kinase substrate	Marcks	-1.25987	-1.25987	-0.757994	-1.25987	-1.25987	-1.25987	0.991219	-0.319547	-0.414871	0.596375	0.247779	-0.0530873	0.904149	0.680395	0.466195	2.01085	2.08415	-0.417787	0.631185	1.57223	0.566364	0.781685	0.810529	1.11297	0.0250114	0.0184172	-0.807025	-1.25987	-0.547339	-1.25987	-0.692277	-0.670475				13	43.7	43.7	29.661	323.31	15849000000	111	0.155366	0.879856	-0.144649	-0.394992
E9PZS8;Q61387	E9PZS8;Q61387	Cytochrome c oxidase subunit 7A-related protein, mitochondrial	Cox7a2l	-0.540209	0.739652	-0.540209	-0.540209	-0.540209	-0.540209	-0.540209	1.9461	1.87318	1.901	-0.540209	-0.540209	-0.540209	1.93801	2.46109	0.548635	-0.540209	1.55735	-0.540209	-0.540209	-0.540209	-0.540209	-0.540209	-0.540209	-0.540209	-0.540209	-0.540209	-0.540209	-0.540209	-0.540209	-0.540209	-0.540209				3	22.4	22.4	14.913	2.3555	1000900000	3	0.762895	0.504267	-0.826545	-1.4432
Q9R0N0	Q9R0N0	Galactokinase	Galk1	-0.469547	-0.469547	-0.469547	-0.469547	-0.469547	-0.469547	1.77455	-0.469547	-0.469547	-0.469547	-0.469547	-0.469547	-0.469547	-0.469547	-0.469547	2.79911	-0.0692995	2.05696	-0.469547	0.788413	-0.469547	-0.469547	-0.469547	-0.469547	2.2816	2.10735	-0.469547	-0.469547	-0.469547	-0.469547	-0.469547	-0.469547				11	26.3	26.3	42.295	112.68	2475100000	29	0.0529214	0.944391	0.0820245	0.147144
I7HLV2;Q6ZWV3;P86048;A0A1B0GXC3	I7HLV2;Q6ZWV3;P86048	60S ribosomal protein L10;60S ribosomal protein L10-like	Rpl10;Rpl10l	-0.612824	-0.612824	-0.612824	-0.612824	1.26956	1.16433	-0.612824	0.315025	-0.612824	-0.612824	-0.612824	-0.612824	1.65424	-0.612824	2.29459	0.0212938	-0.0845679	0.577107	-0.612824	-0.612824	1.46308	1.47833	-0.612824	-0.612824	-0.612824	-0.612824	-0.612824	-0.612824	-0.612824	-0.612824	2.71631	-0.612824				10	38.3	38.3	23.072	193.4	9719000000	42	0.0165694	0.980935	-0.0268227	-0.047846
Q9EPL2	Q9EPL2	Calsyntenin-1;Soluble Alc-alpha;CTF1-alpha	Clstn1	-0.252818	-0.252818	-0.252818	-0.252818	-0.252818	-0.252818	-0.252818	-0.252818	-0.252818	-0.252818	-0.252818	-0.252818	-0.252818	-0.252818	-0.252818	-0.252818	-0.252818	-0.252818	3.39237	4.19217	-0.252818	-0.252818	-0.252818	-0.252818	-0.252818	-0.252818	-0.252818	-0.252818	-0.252818	-0.252818	-0.252818	-0.252818				28	28.3	0.8	108.9	0.034122	25941000	1	0.913474	0.446698	1.15574	1.65406
A2ARP8;Q9QYR6;Q9QYR6-2	A2ARP8;Q9QYR6;Q9QYR6-2	Microtubule-associated protein 1A;MAP1A heavy chain;MAP1 light chain LC2	Map1a	-1.06573	1.07409	-0.154107	0.700214	1.93797	1.45335	0.124924	-1.7733	0.413894	-0.349467	-0.0129823	1.60252	1.479	-0.00720857	-0.890218	-0.210141	-1.7733	-0.946962	-0.874383	0.343663	0.122274	0.167044	-1.7733	0.718387	-0.0608758	-1.7733	0.216831	0.636514	-0.0163897	-0.0183774	0.988048	-0.278668				51	19.1	18.3	325.88	323.31	16512000000	142	0.23618	0.847686	-0.300244	-0.566772
Q9CY97;Q9CY97-2	Q9CY97;Q9CY97-2	RNA polymerase II subunit A C-terminal domain phosphatase SSU72	Ssu72	-0.176777	-0.176777	-0.176777	-0.176777	-0.176777	-0.176777	5.48008	-0.176777	-0.176777	-0.176777	-0.176777	-0.176777	-0.176777	-0.176777	-0.176777	-0.176777	-0.176777	-0.176777	-0.176777	-0.176777	-0.176777	-0.176777	-0.176777	-0.176777	-0.176777	-0.176777	-0.176777	-0.176777	-0.176777	-0.176777	-0.176777	-0.176777				4	22.7	22.7	22.517	13.871	292310000	6	0	0.998279	0	0
P61982	P61982	14-3-3 protein gamma;14-3-3 protein gamma, N-terminally processed	Ywhag	-1.06262	-0.985589	-0.959495	-0.723434	-0.700984	-0.865277	1.50502	-0.424742	-0.707822	0.368099	0.916408	0.342139	0.080723	-0.0453256	1.02394	1.76674	3.36095	-0.0122249	0.502075	0.7834	-0.620381	-0.351037	-0.210708	1.12052	-0.164657	-0.307044	-0.580684	0.464436	-1.13235	-0.999585	-0.934806	-0.44568				25	69.6	60.3	28.302	323.31	46829000000	173	0.916487	0.452283	-0.803617	-1.65817
P70268;P70268-2;D6RH37	P70268;P70268-2;D6RH37	Serine/threonine-protein kinase N1	Pkn1	1.03755	1.14643	-0.894964	0.447565	1.28734	1.50541	-0.894964	-0.894964	-0.894964	-0.894964	-0.894964	1.22945	1.40989	-0.894964	-0.894964	-0.894964	-0.894964	-0.894964	-0.894964	-0.894964	0.88978	0.941206	1.3034	0.086676	-0.894964	-0.894964	1.20202	-0.894964	-0.894964	0.981478	0.710247	1.03594				13	14.2	13.3	104.41	55.915	1103400000	18	0.360544	0.801373	0.4179	0.803792
Q64523;Q6GSS7;Q64522	Q64523;Q6GSS7	Histone H2A type 2-C;Histone H2A type 2-A	Hist2h2ac;Hist2h2aa1	2.3156	2.83149	-0.816837	-0.613699	0.728495	0.328667	-0.497058	-0.26449	-0.381516	0.00341018	-0.0777757	-0.755106	-0.353898	-1.10024	-1.10024	-0.502646	-0.043413	-0.225632	-0.77679	-0.382094	-0.722201	-0.316901	1.35814	0.699977	-1.03222	-1.10024	0.438114	0.482946	1.54883	1.42513	0.00244674	-1.10024				9	60.5	38.8	13.988	131.2	26375000000	81	0.694294	0.527385	0.439024	1.34327
Q6A0A9	Q6A0A9	Constitutive coactivator of PPAR-gamma-like protein 1	FAM120A	-0.20286	-0.20286	-0.20286	-0.20286	-0.20286	-0.20286	-0.20286	-0.20286	0.671525	-0.20286	5.41429	-0.20286	-0.20286	-0.20286	-0.20286	-0.20286	-0.20286	-0.20286	-0.20286	-0.20286	-0.20286	-0.20286	-0.20286	-0.20286	-0.20286	-0.20286	-0.20286	-0.20286	-0.20286	-0.20286	-0.20286	-0.20286				16	21.7	21.7	121.64	323.31	8212300000	38	0.433155	0.738031	-0.702143	-0.930949
D3YWC9;Q6P9S0;F7D291;F6S054	D3YWC9;Q6P9S0	MTSS1-like protein	Mtss1l	-0.25087	-0.25087	-0.25087	-0.25087	-0.25087	-0.25087	-0.25087	-0.25087	-0.25087	-0.25087	-0.25087	-0.25087	-0.25087	-0.25087	-0.25087	-0.25087	-0.25087	3.13417	-0.25087	4.39191	-0.25087	-0.25087	-0.25087	-0.25087	-0.25087	-0.25087	-0.25087	-0.25087	-0.25087	-0.25087	-0.25087	-0.25087				7	19.4	19.4	70.083	61.762	791780000	11	0.901339	0.461638	1.14683	1.63744
Q08761	Q08761	Vitamin K-dependent protein S	Pros1	-0.982185	-0.982185	-0.982185	-0.982185	1.23149	1.27584	-0.982185	-0.982185	-0.982185	-0.647258	-0.559597	0.840414	0.799753	2.0618	-0.648141	-0.096841	-0.337377	-0.982185	-0.516182	-0.982185	0.871696	1.00828	0.370877	0.425152	-0.982185	-0.982185	0.822097	0.772135	1.63701	1.36217	1.11291	-0.982185				15	21.3	19	74.934	56.844	4415500000	31	0.119873	0.901318	-0.148672	-0.313602
P26350;A0A087WP98;A0A087WPN6;A0A087WQN2	P26350	Prothymosin alpha;Prothymosin alpha, N-terminally processed;Thymosin alpha	Ptma	0.237832	-0.475688	0.288881	0.0121599	-0.0488857	-0.160326	0.399701	0.878759	0.122359	0.357476	0.666323	-0.632214	-0.487407	-0.734312	-1.09717	3.13982	2.53488	-0.530908	1.0174	1.8914	-1.09717	-0.328399	-0.586783	-0.446078	-0.804172	-0.736105	-0.672095	-0.65586	-0.268009	-0.556484	-0.13175	-1.09717				8	42.3	42.3	12.254	323.31	6994300000	89	0.293373	0.829472	-0.479931	-0.679249
Q6R891;Q6R891-2	Q6R891	Neurabin-2	Ppp1r9b	1.25341	-1.10326	0.425511	1.11948	0.830134	2.59382	-0.395067	-0.276892	0.0372084	0.159994	1.21403	-1.5647	0.435614	-0.594036	-0.229345	-1.5647	-0.423872	-1.5647	0.0734742	0.411005	0.627304	0.277728	-0.0563054	0.0210184	-0.864449	-1.5647	0.267885	0.135515	-1.20107	-0.759007	1.83133	0.447659				9	15.4	15.4	89.519	41.531	1749400000	25	0.283072	0.831585	0.290809	0.659466
P30681;A0A1B0GQX9	P30681;A0A1B0GQX9	High mobility group protein B2	Hmgb2	1.82205	-0.38907	-0.38907	-0.38907	-0.38907	-0.38907	-0.38907	-0.38907	-0.38907	3.94484	-0.38907	-0.38907	-0.38907	-0.38907	-0.38907	-0.38907	-0.38907	-0.38907	-0.38907	-0.38907	1.88955	-0.38907	-0.38907	-0.38907	-0.38907	-0.38907	0.974781	-0.38907	-0.38907	1.87365	-0.38907	-0.38907				8	29.5	23.8	24.162	26.248	2010200000	11	0.126711	0.89579	-0.216222	-0.329608
P43406;A2AKI5;B7ZCI9;F6RWM8;F6W6Q6	P43406;A2AKI5	Integrin alpha-V;Integrin alpha-V heavy chain;Integrin alpha-V light chain	Itgav	0.867003	1.25354	1.2575	1.49708	-0.908335	-0.947997	-1.24676	-1.24676	-1.05115	-0.3244	0.173317	0.485516	-0.998769	-0.862771	-0.877638	-1.24676	-1.1079	-1.17331	-0.320256	-0.03815	0.82835	0.466775	0.120337	0.601116	1.74738	-1.04647	0.419472	1.06315	1.06468	1.40391	1.05423	-0.905929				36	37.5	37.5	115.36	323.31	24550000000	124	1.1457	0.370532	0.664192	1.96227
P14131	P14131	40S ribosomal protein S16	Rps16	-0.220135	-0.220135	-0.220135	-0.220135	-0.220135	-0.220135	-0.220135	1.33486	-0.220135	-0.220135	-0.220135	-0.220135	-0.220135	-0.220135	-0.220135	-0.220135	-0.220135	5.26919	-0.220135	-0.220135	-0.220135	-0.220135	-0.220135	-0.220135	-0.220135	-0.220135	-0.220135	-0.220135	-0.220135	-0.220135	-0.220135	-0.220135				16	68.5	68.5	16.445	37.617	16012000000	87	0.520085	0.611172	0.784189	1.07497
Q9R0L6;Q9R0L6-2	Q9R0L6;Q9R0L6-2	Pericentriolar material 1 protein	Pcm1	-0.619732	0.00903071	-0.619732	-0.619732	0.335687	-0.619732	-0.619732	-0.619732	-0.619732	3.69548	0.500211	-0.619732	-0.619732	2.99295	-0.0418595	-0.619732	0.264972	1.05624	0.702952	0.518118	0.197111	-0.619732	-0.619732	-0.619732	-0.276232	-0.138453	-0.299222	-0.266077	0.111331	-0.619732	-0.0662591	-0.619732				5	3	3	228.84	27.791	486610000	10	0.40118	0.78522	-0.606182	-0.875812
A0A0R4IZZ1;Q03157	A0A0R4IZZ1;Q03157	Amyloid-like protein 1;C30	Aplp1	-1.7402	-1.7402	0.433936	0.371153	-0.500567	0.102241	-1.39672	0.896803	-0.27377	-1.7402	0.335043	0.445836	0.650187	-0.187051	2.03578	-0.14205	0.871635	-0.180759	-0.331765	0.249418	0.448571	1.93073	1.30181	1.33108	-0.970506	0.589046	-0.18664	-0.650698	0.331076	-1.7402	-0.56484	0.021814				4	6.4	6.4	72.847	3.5088	906660000	22	0.347016	0.804935	0.394794	0.77929
Q62426	Q62426	Cystatin-B	Cstb	-0.271808	-0.271808	-0.271808	-0.271808	-0.271808	-0.271808	-0.271808	-0.271808	4.95557	-0.271808	-0.271808	-0.271808	-0.271808	-0.271808	-0.271808	-0.271808	-0.271808	-0.271808	-0.271808	1.37253	-0.271808	-0.271808	1.55433	-0.271808	-0.271808	-0.271808	-0.271808	-0.271808	-0.271808	-0.271808	-0.271808	-0.271808				11	88.8	88.8	11.045	254.72	12808000000	45	0.919396	0.444093	0.495783	1.66214
Q91XV3	Q91XV3	Brain acid soluble protein 1	Basp1	-0.243586	-0.482591	-0.206453	-1.25242	0.218456	-0.358465	0.740606	-0.537314	-1.25242	-0.0780366	0.0992868	0.36694	0.577774	0.113301	0.0837948	4.15403	1.71593	-0.834659	0.287764	1.10283	0.0349832	-0.163552	-0.08185	0.758338	-0.959691	-0.76402	-0.462332	-0.760493	-0.540555	-0.628931	-0.249878	-0.39679				19	63.3	63.3	22.086	323.31	5184900000	126	0.612794	0.547073	-0.721434	-1.22065
B7ZP47;Q65Z40;F6YCH1	B7ZP47;Q65Z40;F6YCH1	Wings apart-like protein homolog	Wapal	1.11684	-0.922853	1.96137	-0.922853	-0.922853	-0.922853	-0.922853	0.787493	0.693161	-0.922853	-0.922853	1.12962	0.863364	-0.922853	0.420816	-0.922853	-0.101842	0.104044	-0.922853	-0.922853	1.02251	0.991878	-0.165694	0.197463	0.463418	-0.922853	0.634128	2.14749	1.57674	-0.922853	-0.922853	-0.922853				2	2.1	2.1	133.35	1.1341	731220000	2	0.202226	0.852894	0.215931	0.496646
G3X8Y3;A0A0A6YW80;Q80UM3;A0A0A6YX86;A0A0A6YXF4;Q9DBB4;E9PZ53	G3X8Y3;A0A0A6YW80;Q80UM3	N-alpha-acetyltransferase 15, NatA auxiliary subunit	Naa15	-0.659254	-0.659254	-0.659254	-0.659254	-0.659254	-0.659254	1.38879	-0.659254	-0.659254	1.32601	1.24795	-0.659254	-0.659254	1.26746	-0.659254	-0.659254	-0.659254	1.26339	1.56205	1.72632	-0.659254	-0.659254	1.77213	1.67609	-0.659254	-0.659254	-0.659254	-0.659254	1.2734	-0.659254	-0.659254	-0.659254				18	20.9	20.9	101.09	93.348	3428200000	40	0.889167	0.474188	0.886352	1.62071
P61255;B1ARA5;B1ARA3	P61255;B1ARA5;B1ARA3	60S ribosomal protein L26	Rpl26	0.339529	0.106401	0.301788	0.302582	0.70923	0.586791	-1.56814	-1.56814	-1.56814	1.19555	1.06151	0.559146	0.809974	-1.56814	-1.56814	-1.56814	-1.56814	0.401908	0.358303	0.467188	0.751977	0.889882	0.521405	0.453333	-1.20045	-1.56814	0.565289	0.879356	0.372416	1.00115	0.630826	0.480012				16	58.6	58.6	17.258	221.02	14708000000	55	0.961282	0.435116	0.879938	1.71897
E9Q6L0;J3QP81;A0A087WS18;A0A087WQF1;A0A087WQ95;A0A087WNW8;A0A087WRK0;A0A087WP42;E9QNY9;A0A087WRE8;E9QKH0;A0A087WQ31;Q80TV8-2;Q80TV8;A0A0A6YXZ1;A0A0N4SVH2;A0A0N4SUT7;A0A0A6YWK1;A0A087WRU7	E9Q6L0;J3QP81;A0A087WS18;A0A087WQF1;A0A087WQ95;A0A087WNW8;A0A087WRK0;A0A087WP42;E9QNY9;A0A087WRE8;E9QKH0;A0A087WQ31;Q80TV8-2;Q80TV8;A0A0A6YXZ1	CLIP-associating protein 1	Clasp1	-0.536937	-0.536937	1.57471	1.52287	-0.536937	-0.536937	-0.536937	2.64767	2.25005	-0.536937	0.694603	-0.536937	-0.536937	1.8352	-0.536937	-0.536937	0.646573	1.7148	-0.536937	-0.536937	-0.536937	-0.536937	-0.536937	-0.536937	-0.536937	-0.536937	-0.536937	-0.536937	-0.536937	-0.536937	-0.536937	-0.536937				21	18.3	16.4	160.23	170.53	1817400000	32	0.257181	0.843009	-0.276722	-0.608843
F8WHM5;Q61543;F6RSH1;E9PWD8	F8WHM5;Q61543	Golgi apparatus protein 1	Glg1	-0.796087	-0.730129	-0.796087	-0.796087	-0.19269	-0.188938	1.44431	0.387867	0.103322	0.0591098	0.267164	0.0370155	-0.796087	-0.375457	-0.255267	2.26168	2.69891	-0.488586	0.195777	0.302263	-0.796087	-0.573546	-0.150716	0.0225424	1.82166	2.11066	-0.796087	-0.796087	-0.796087	-0.796087	-0.796087	-0.796087				30	26.7	26.7	132.35	323.31	10270000000	76	0.720194	0.522587	-0.699755	-1.38132
P14069	P14069	Protein S100-A6	S100a6	-0.488684	-0.488684	-0.488684	-0.488684	-0.488684	-0.488684	-0.488684	-0.488684	-0.488684	3.43157	-0.488684	-0.488684	-0.488684	0.645537	0.00649084	2.89455	0.879173	1.36191	-0.488684	1.46701	-0.488684	-0.488684	0.31816	0.235321	-0.488684	-0.488684	-0.488684	-0.488684	-0.488684	-0.488684	-0.488684	-0.488684				6	48.3	48.3	10.051	6.1409	9216800000	21	0.354304	0.803227	-0.525145	-0.792524
Q922R8;Q3TML0	Q922R8;Q3TML0	Protein disulfide-isomerase A6	Pdia6	-0.51491	-0.51491	-0.51491	-0.478409	-0.51491	-0.51491	-0.51491	-0.51491	-0.51491	-0.1469	2.71039	-0.51491	-0.51491	0.0302047	0.0376839	-0.51491	-0.51491	0.74724	-0.51491	2.07957	0.862195	-0.51491	1.19917	3.23783	0.534132	-0.51491	-0.51491	-0.51491	-0.51491	-0.51491	-0.51491	-0.51491				16	44.8	44.8	48.1	323.31	20713000000	60	0.799342	0.498915	0.942274	1.49523
P37804;A0A1L1STN8	P37804	Transgelin	Tagln	-0.306847	-0.419266	-0.566338	-0.608284	-0.805465	-0.619555	-0.805465	-0.805465	-0.805465	0.178282	0.871954	0.00978065	0.0597468	0.0152998	2.15402	2.19635	3.27142	-0.42839	-0.0777259	1.76535	-0.0298256	0.378471	-0.271707	-0.24721	-0.728024	-0.805465	-0.416734	-0.338443	-0.305591	-0.184018	-0.805465	-0.519927				33	91.5	91.5	22.576	323.31	161090000000	364	0.947933	0.433758	-0.939041	-1.70093
A0A0U1RNT6;A0A0U1RNK6;Q3THS6;A0A0U1RQ95;A0A0U1RQB0;Q91X83	A0A0U1RNT6;A0A0U1RNK6;Q3THS6	S-adenosylmethionine synthase isoform type-2	Mat2a	-0.388265	-0.388265	1.61615	-0.388265	-0.388265	-0.388265	-0.388265	-0.388265	-0.388265	-0.388265	-0.388265	-0.388265	-0.388265	-0.388265	-0.388265	-0.388265	-0.388265	3.99463	-0.388265	-0.388265	1.28036	-0.388265	-0.388265	-0.388265	1.42853	-0.388265	-0.388265	2.16351	-0.388265	-0.388265	-0.388265	-0.388265				10	30.7	30.7	39.738	187.55	2994500000	31	0.782318	0.506312	0.864502	1.47101
Q5SVR0-2;Q5SVR0	Q5SVR0-2;Q5SVR0	TBC1 domain family member 9B	Tbc1d9b	-0.176777	-0.176777	-0.176777	-0.176777	-0.176777	-0.176777	-0.176777	-0.176777	-0.176777	-0.176777	-0.176777	-0.176777	-0.176777	-0.176777	-0.176777	-0.176777	-0.176777	5.48008	-0.176777	-0.176777	-0.176777	-0.176777	-0.176777	-0.176777	-0.176777	-0.176777	-0.176777	-0.176777	-0.176777	-0.176777	-0.176777	-0.176777				8	7.9	7.9	139.92	16.005	858320000	13	0.520085	0.610359	0.808122	1.07497
P19096;A0A0U1RNJ1;A0A0U1RPP5	P19096;A0A0U1RNJ1	Fatty acid synthase;[Acyl-carrier-protein] S-acetyltransferase;[Acyl-carrier-protein] S-malonyltransferase;3-oxoacyl-[acyl-carrier-protein] synthase;3-oxoacyl-[acyl-carrier-protein] reductase;3-hydroxyacyl-[acyl-carrier-protein] dehydratase;Enoyl-[acyl-carrier-protein] reductase;Oleoyl-[acyl-carrier-protein] hydrolase	Fasn	-0.636443	-0.922859	-0.31594	-0.346798	-0.0783881	-0.652232	1.39949	2.22632	1.24731	-0.755754	-0.587015	-0.170652	-0.357187	-0.38429	-0.0922226	2.71294	2.48737	-0.601034	-0.922859	-0.922859	-0.807724	0.102078	-0.211282	-0.617173	0.544782	0.909674	-0.00510115	-0.0356502	-0.657514	-0.922859	-0.521046	-0.10508				84	39.5	39.5	272.43	323.31	48841000000	316	0.935743	0.43567	-0.925343	-1.6844
Q61686;D3Z0U2	Q61686	Chromobox protein homolog 5	Cbx5	2.63416	2.48395	0.497314	0.388687	0.203466	0.178149	-0.779079	-0.388078	-0.779079	-0.779079	-0.615349	-0.588843	-0.480405	-0.660534	-0.779079	-0.486431	-0.779079	-0.633517	-0.507756	-0.691999	1.79094	-0.0734604	-0.508435	-0.690207	-0.779079	-0.559279	1.23791	-0.317587	1.36299	1.54656	-0.779079	0.331305				4	27.7	21.5	22.186	17.099	5053500000	13	0.757342	0.508562	0.458324	1.43521
A0A286YDF5;Q69ZN7;E9Q390;Q69ZN7-4;A0A286YCZ3;Q69ZN7-2;Q69ZN7-3;A0A286YE65	A0A286YDF5;Q69ZN7;E9Q390;Q69ZN7-4;A0A286YCZ3	Myoferlin	Myof	5.12473	-0.297881	-0.297881	-0.297881	-0.297881	-0.297881	-0.0295726	-0.297881	-0.0944659	1.15975	1.11443	-0.297881	-0.297881	-0.297881	-0.297881	-0.297881	-0.297881	-0.019829	-0.297881	-0.297881	-0.297881	-0.297881	-0.297881	-0.297881	-0.297881	-0.101878	-0.297881	-0.00400333	-0.297881	-0.297881	-0.297881	-0.297881				54	30.9	30.5	234.52	323.31	11567000000	125	0.632704	0.540712	-0.319021	-1.25104
Q8C2E7;Q8C2E7-2	Q8C2E7;Q8C2E7-2	WASH complex subunit strumpellin	Kiaa0196	-0.176777	-0.176777	-0.176777	-0.176777	-0.176777	-0.176777	-0.176777	-0.176777	-0.176777	-0.176777	-0.176777	-0.176777	-0.176777	-0.176777	-0.176777	-0.176777	-0.176777	-0.176777	-0.176777	-0.176777	-0.176777	-0.176777	-0.176777	5.48008	-0.176777	-0.176777	-0.176777	-0.176777	-0.176777	-0.176777	-0.176777	-0.176777				16	16.8	16.8	134.11	121.24	1301400000	29	0.520085	0.590025	0.808122	1.07497
P80318;E9Q133;Q3U0I3;F6Q609;F6ZVG8	P80318;E9Q133;Q3U0I3;F6Q609	T-complex protein 1 subunit gamma	Cct3	0.754361	0.477292	1.81831	-0.668321	-0.668321	-0.668321	0.936558	-0.668321	-0.668321	-0.668321	0.677691	-0.668321	-0.668321	1.5465	1.38813	-0.668321	-0.668321	0.689625	-0.668321	-0.668321	-0.668321	-0.668321	2.98464	-0.668321	-0.668321	-0.668321	-0.668321	-0.668321	1.63491	0.500447	-0.0420558	-0.668321				36	68.3	68.3	60.629	323.31	34470000000	165	0.007578	0.990264	0.0136836	0.0221019
Q61035	Q61035	Histidine--tRNA ligase, cytoplasmic	Hars	-0.492767	-0.492767	-0.492767	-0.242313	-0.492767	-0.492767	-0.492767	2.1303	1.12651	-0.173575	0.365057	-0.492767	-0.492767	1.39466	0.299039	-0.492767	-0.492767	4.14109	0.367914	0.233327	-0.492767	-0.492767	-0.492767	-0.492767	0.706115	-0.492767	-0.492767	-0.492767	-0.492767	-0.492767	-0.492767	-0.492767				22	42.4	38.9	57.432	231.05	6624800000	68	0.266641	0.836537	0.40663	0.627493
Q3UHL6;A0A087WR50;P11276;A0A087WS56;B9EHT6;A0A087WSN6;B7ZNJ1;Q4KL80;A0A087WS99;A0A087WSU6;A0A087WQE0;A0A087WQW8	Q3UHL6;A0A087WR50;P11276;A0A087WS56;B9EHT6;A0A087WSN6;B7ZNJ1	Fibronectin;Anastellin	Fn1	1.19509	-0.450361	1.37464	0.829457	-0.211745	2.15863	-0.567801	-0.567801	-0.567801	-0.567801	-0.567801	-0.413613	-0.567801	-0.567801	-0.52191	-0.503715	-0.490542	-0.515772	-0.550569	-0.567801	-0.240794	-0.276637	-0.508974	1.91071	-0.469609	-0.567801	-0.567801	-0.567801	-0.436568	-0.567801	2.66029	2.27561				43	21.4	21.4	260.13	323.31	28227000000	162	0.677676	0.525556	0.418003	1.31863
Q9R1P4;A0A1B0GS70	Q9R1P4;A0A1B0GS70	Proteasome subunit alpha type-1	Psma1	0.242471	-0.600005	0.189059	0.147591	-0.600005	0.0248143	3.86275	-0.600005	-0.600005	-0.600005	0.241629	-0.600005	-0.600005	-0.600005	2.86937	-0.600005	0.418491	-0.353332	-0.600005	-0.600005	0.303873	-0.600005	0.177339	0.332808	0.576988	0.621568	-0.600005	0.54466	-0.600005	-0.600005	-0.600005	-0.600005				22	70.7	70.7	29.546	323.31	115460000000	89	0.218691	0.846873	-0.257516	-0.530991
Q6P1B9;O08539-2;O08539	Q6P1B9;O08539-2;O08539	Myc box-dependent-interacting protein 1	Bin1	-0.65574	-0.65574	-0.65574	-0.65574	0.469528	0.763814	-0.301934	-0.65574	-0.65574	0.334532	0.122645	-0.65574	-0.65574	2.58124	2.22007	-0.65574	-0.65574	1.05375	0.0190855	-0.0993649	-0.65574	-0.65574	-0.65574	2.74669	-0.0115231	-0.65574	-0.65574	-0.65574	1.24175	0.663041	-0.65574	-0.65574				9	25.2	25.2	52.763	323.31	2143000000	29	0.0416562	0.954737	-0.0790215	-0.11714
E9Q397;Q3UGX2;P15508;D3YWH8	E9Q397;Q3UGX2;P15508	Spectrin beta chain, erythrocytic	Sptb	0.644284	0.332336	1.26419	0.464639	0.388127	0.434512	-1.30312	-1.30312	-1.30312	0.533181	0.466552	0.720159	0.788223	-1.30312	-1.30312	-1.30312	-1.30312	0.353855	-1.30312	-1.30312	1.00405	1.52274	0.306035	0.952725	-1.30312	-1.30312	0.32325	1.21829	0.769414	0.985083	0.53892	0.323729				9	4	1	246.26	0.32934	555180000	2	0.474773	0.724802	0.55707	1.0009
A0A2R8W6P6;A0A2R8VI39;P23591;A0A2R8VHD0;A0A2R8VKL9;A0A2R8W6N0	A0A2R8W6P6;A0A2R8VI39;P23591;A0A2R8VHD0	GDP-L-fucose synthase	Tsta3	-0.415391	-0.415391	2.26117	-0.415391	-0.415391	-0.415391	-0.415391	-0.415391	-0.415391	2.63546	1.86262	-0.415391	-0.415391	-0.415391	-0.415391	-0.415391	-0.415391	2.89297	-0.415391	-0.415391	-0.415391	-0.415391	-0.415391	-0.415391	-0.415391	-0.415391	-0.415391	-0.415391	-0.415391	-0.415391	-0.415391	1.56334				8	37.6	37.6	36.071	100.55	1315500000	15	0.11368	0.904513	-0.193486	-0.298958
P17426-2;P17426;A0A140LIG7;A0A140LHA6	P17426-2;P17426	AP-2 complex subunit alpha-1	Ap2a1	0.882407	0.504658	0.110826	-0.173391	0.28613	0.908793	-1.59141	-0.681914	-0.727198	-1.01302	-0.913107	0.0748903	0.166865	1.34861	1.51884	-1.59141	-1.59141	2.06435	-1.15056	0.200438	0.689863	0.353025	0.0331248	-0.541741	-1.59141	-1.59141	0.606332	0.812245	0.714993	0.858182	0.615178	0.40821				37	43.5	31.9	105.48	222.93	14151000000	89	0.373604	0.798356	0.485468	0.827189
P30355;A0A0J9YUC8	P30355;A0A0J9YUC8	Arachidonate 5-lipoxygenase-activating protein	Alox5ap	-0.417407	-0.417407	-0.417407	-0.417407	-0.417407	-0.417407	-0.417407	-0.417407	-0.417407	2.32698	2.39801	-0.417407	-0.417407	-0.417407	-0.417407	-0.417407	-0.417407	2.93505	1.81523	1.79471	-0.417407	-0.417407	-0.417407	-0.417407	-0.417407	-0.417407	-0.417407	-0.417407	-0.417407	-0.417407	-0.417407	-0.417407				2	13	13	18.136	4.2528	334540000	3	0.250414	0.844191	0.418913	0.59539
Q9CZX8;D3YUT3;D3Z5R8;D3Z722;D3YUG3;S4R223	Q9CZX8;D3YUT3;D3Z5R8;D3Z722;D3YUG3	40S ribosomal protein S19	Rps19	-0.454503	-0.340897	-0.385273	-0.51495	-0.185157	-0.797611	2.34527	-0.477347	-0.671107	-0.193167	-0.377469	-0.248617	-0.20625	-0.705776	-0.642123	2.01612	2.48332	-0.544473	-0.500759	-0.45664	-0.101685	-0.119688	-0.381101	-0.398692	2.62033	1.72754	-0.50081	-0.422412	-0.455378	-0.387334	-0.311614	-0.411749				13	64.8	64.8	16.085	118.25	28253000000	66	0.669402	0.526333	-0.623331	-1.3063
A0A0R4J233;A0A1W2P6J7;Q8C650-2;Q8C650;A0A1W2P866	A0A0R4J233;A0A1W2P6J7;Q8C650-2;Q8C650	Septin-10	Sep-10	-0.558303	-0.558303	-0.558303	-0.558303	-0.558303	-0.558303	-0.558303	-0.558303	-0.558303	1.39647	-0.558303	-0.558303	-0.558303	-0.558303	-0.558303	1.5327	1.15846	1.86094	2.14211	2.28225	-0.558303	-0.558303	-0.558303	-0.558303	1.37518	1.65114	-0.558303	-0.558303	-0.558303	-0.558303	-0.558303	-0.558303				10	27.2	23.4	49.829	133.24	899510000	17	0.285216	0.831894	0.416856	0.663599
P16460	P16460	Argininosuccinate synthase	Ass1	-0.372761	-0.372761	-0.372761	-0.372761	-0.372761	-0.372761	1.01205	-0.372761	-0.372761	-0.372761	-0.372761	-0.372761	-0.372761	-0.372761	-0.372761	1.15487	-0.11285	4.70813	0.0265862	1.24396	-0.372761	-0.372761	-0.372761	-0.372761	1.21918	-0.372761	-0.305668	-0.372761	-0.372761	-0.372761	-0.372761	-0.372761				27	59	59	46.584	323.31	53223000000	132	0.559901	0.57125	0.790408	1.13843
Q8C4G3;Q8C288;A2AQC3;O70228	Q8C4G3;Q8C288;A2AQC3;O70228	Phospholipid-transporting ATPase;Probable phospholipid-transporting ATPase IIA	Atp9a	0.201477	0.354068	-0.140531	1.23607	0.668372	4.18727	-1.05221	-1.05221	-1.05221	-0.114986	-1.05221	0.54116	0.443373	0.216858	-1.05221	-1.05221	-1.05221	0.242404	0.216383	0.404182	0.257438	0.351755	-0.240643	-0.0258215	-1.05221	-1.05221	0.113739	-0.0926787	-0.0948888	0.270673	0.06563	0.408551				3	2.7	2.7	116.42	2.021	569330000	6	1.13061	0.367669	0.562545	1.94273
D3YTP8;Q9CY46;Q9QXA5;A0A1B0GRR9;A0A1B0GQZ9	D3YTP8;Q9CY46;Q9QXA5;A0A1B0GRR9	U6 snRNA-associated Sm-like protein LSm4	Lsm4	-0.452647	-0.452647	-0.452647	-0.452647	-0.452647	-0.452647	0.236229	-0.452647	-0.452647	2.26385	2.33083	-0.452647	-0.452647	-0.452647	-0.076622	-0.452647	-0.452647	2.48072	2.66363	1.41754	-0.452647	-0.452647	-0.452647	-0.452647	-0.452647	-0.452647	-0.452647	-0.452647	-0.452647	-0.452647	-0.452647	-0.452647				5	36.5	36.5	11.072	11.167	671270000	14	0.236154	0.847132	0.396905	0.566719
Q9D819	Q9D819	Inorganic pyrophosphatase	Ppa1	2.61514	-0.556627	-0.556627	-0.556627	-0.556627	-0.556627	0.382777	-0.556627	-0.556627	-0.556627	-0.556627	-0.556627	-0.556627	-0.556627	-0.556627	2.47127	2.34874	1.37593	1.10169	1.03904	-0.556627	-0.556627	-0.556627	-0.556627	0.753671	0.714161	-0.556627	-0.556627	-0.556627	-0.556627	-0.556627	-0.556627				19	68.9	68.9	32.667	323.31	48272000000	68	0.000399579	0.999176	-0.000723394	-0.00117496
Q9ER67;A2AG47;A2AG46	Q9ER67		Maged2	-0.176777	-0.176777	-0.176777	-0.176777	5.48008	-0.176777	-0.176777	-0.176777	-0.176777	-0.176777	-0.176777	-0.176777	-0.176777	-0.176777	-0.176777	-0.176777	-0.176777	-0.176777	-0.176777	-0.176777	-0.176777	-0.176777	-0.176777	-0.176777	-0.176777	-0.176777	-0.176777	-0.176777	-0.176777	-0.176777	-0.176777	-0.176777				3	4.1	4.1	65.4	2.0096	294130000	6	0	0.997706	0	0
E9PWK1;Q9D379;F6YTS6;D3Z4M3	E9PWK1;Q9D379	Epoxide hydrolase 1	Ephx1	-0.437148	0.387569	-0.261986	-0.437148	-0.0967758	-0.437148	-0.010523	-0.0361666	-0.0790434	-0.437148	-0.437148	-0.437148	-0.264579	-0.437148	-0.437148	-0.225348	-0.437148	4.52095	1.76059	2.01761	-0.283611	-0.30748	-0.326177	-0.437148	-0.126138	-0.165519	-0.264337	-0.437148	-0.437148	-0.262563	-0.293553	-0.437148				33	60.5	60.5	50.969	323.31	58036000000	188	1.24339	0.374963	1.38121	2.08746
Q3U962	Q3U962	Collagen alpha-2(V) chain	Col5a2	-0.644686	-0.644686	-0.644686	-0.644686	-0.644686	-0.644686	-0.644686	-0.644686	-0.644686	0.211877	0.0838573	-0.201437	-0.0549716	2.07038	2.48252	2.01356	2.65041	-0.174026	0.0387352	-0.091582	-0.145208	-0.442101	0.43565	1.50817	-0.644686	-0.644686	-0.644686	-0.644686	-0.644686	-0.644686	-0.0708616	-0.644686				27	20	18.7	145.02	323.31	5541200000	86	1.09096	0.380988	-0.995647	-1.8911
Q62000	Q62000	Mimecan	Ogn	-0.251083	-0.18275	-0.251083	-0.251083	-0.251083	-0.251083	-0.229342	-0.251083	-0.251083	0.0814936	-0.0379359	-0.251083	-0.251083	1.35665	5.24908	-0.198577	-0.189937	-0.144579	-0.235104	-0.224535	-0.251083	-0.222807	-0.251083	-0.251083	-0.251083	-0.251083	-0.251083	-0.251083	-0.251083	-0.251083	-0.251083	-0.251083				16	28.2	28.2	34.012	123.41	4411200000	62	0.66878	0.525694	-0.945579	-1.30537
Q5SWU9;Q5SWU9-2;E9Q4Z2;V9GWS0;D3Z0B3;V9GXY1;A0A0R4J1S9	Q5SWU9;Q5SWU9-2	Acetyl-CoA carboxylase 1;Biotin carboxylase	Acaca	-0.311442	-0.311442	-0.311442	-0.311442	-0.311442	-0.311442	-0.311442	1.15985	0.763156	-0.311442	-0.311442	-0.311442	-0.311442	5.00704	-0.311442	-0.311442	-0.311442	-0.311442	-0.311442	1.11985	-0.311442	-0.311442	-0.311442	-0.311442	-0.311442	0.359021	-0.311442	-0.311442	-0.311442	-0.311442	-0.311442	-0.311442				30	16.2	16.2	265.25	115.68	2679200000	56	0.264307	0.837798	-0.460341	-0.622908
Q9D1R9;A0A0G2JEY6;A0A0G2JGY8	Q9D1R9;A0A0G2JEY6;A0A0G2JGY8	60S ribosomal protein L34	Rpl34	-0.634954	-0.634954	0.193605	-0.634954	-0.634954	-0.634954	-0.634954	0.0780803	-0.634954	-0.634954	-0.634954	1.72689	1.70923	-0.634954	-0.634954	0.0769002	0.224988	-0.634954	2.0423	-0.634954	1.42114	3.16184	-0.634954	-0.634954	0.183989	-0.634954	-0.634954	0.307905	-0.0700514	-0.634954	-0.634954	1.0073				6	31.6	31.6	13.293	24.641	3904100000	20	0.269386	0.83628	0.433863	0.632871
D3YWD3;B1AZA5	D3YWD3;B1AZA5	Transmembrane protein 245	Tmem245	-0.253294	-0.253294	-0.253294	-0.253294	-0.253294	-0.253294	-0.253294	-0.253294	-0.253294	-0.253294	-0.253294	-0.253294	-0.253294	-0.253294	-0.253294	-0.253294	-0.253294	3.4799	4.11893	-0.253294	-0.253294	-0.253294	-0.253294	-0.253294	-0.253294	-0.253294	-0.253294	-0.253294	-0.253294	-0.253294	-0.253294	-0.253294				2	2.4	2.4	97.73	1.7778	77815000	2	0.916459	0.45063	1.15792	1.65813
Q3U8S1;A2APM5;A2APM3;A2APM4;E9QKM8;Q80X37;A2APM1;A2APM2;P15379-2;P15379-3;P15379-6;P15379-11;P15379-5;P15379-10;P15379-9;P15379-4;P15379-8;P15379-7;P15379;P15379-12;P15379-13	Q3U8S1;A2APM5;A2APM3;A2APM4;E9QKM8;Q80X37;A2APM1;A2APM2;P15379-2;P15379-3;P15379-6;P15379-11;P15379-5;P15379-10;P15379-9;P15379-4;P15379-8;P15379-7;P15379	CD44 antigen	Cd44	-0.237224	-0.0379833	-0.276109	-0.225312	-0.451658	-0.726007	-0.726007	0.0775192	-0.529008	-0.398443	1.75085	-0.430563	-0.459733	-0.374531	-0.726007	-0.726007	-0.616705	-0.51138	-0.695538	-0.726007	3.7508	1.56741	1.45707	1.82982	-0.493095	-0.484244	0.125788	0.265868	-0.221962	-0.281521	-0.276508	-0.193569				10	25.8	25.8	40.263	207.59	15792000000	53	1.02136	0.409083	1.20081	1.79938
A0A0U1RNK7;E9PX48;A2A9M5;A2A9M4;Q8R1A4-2;Q8R1A4;A0A0U1RNY4;A2AW79;F6ZJ55;E9QPN7;A0A1L1SQR4;Q8VDR9;A0A0U1RP53;A0A1L1ST98;Q8VDR9-3;Q8VDR9-2;Q8C147	A0A0U1RNK7;E9PX48;A2A9M5;A2A9M4;Q8R1A4-2;Q8R1A4	Dedicator of cytokinesis protein 7	Dock7	-0.412054	-0.412054	-0.412054	-0.412054	-0.412054	-0.412054	0.184548	-0.412054	-0.412054	-0.412054	-0.412054	-0.412054	-0.412054	-0.412054	-0.412054	2.9023	2.68468	-0.137441	-0.280209	-0.412054	-0.412054	-0.412054	-0.412054	-0.412054	2.24802	2.46526	-0.412054	-0.412054	-0.412054	-0.412054	-0.17787	-0.412054				35	18.5	18.5	238.09	323.31	13967000000	76	0.675273	0.526784	-0.743321	-1.31506
Q9QYI3;F7BTP8;A2A5E1	Q9QYI3;F7BTP8	DnaJ homolog subfamily C member 7	Dnajc7	0.622349	0.638695	0.819545	1.31945	-0.570467	-0.570467	-0.570467	4.41665	-0.570467	-0.570467	0.025658	0.570378	0.642048	-0.570467	-0.570467	0.85318	-0.570467	-0.570467	0.520293	-0.570467	0.581695	-0.570467	-0.570467	-0.570467	-0.570467	-0.570467	-0.00704384	-0.570467	-0.570467	-0.570467	-0.164015	-0.570467				12	28.5	28.5	56.475	144.6	1112500000	22	0.3245	0.812046	-0.226224	-0.737882
F8WI30;Q9CY18;F6RSR4;F7D3B8	F8WI30;Q9CY18;F6RSR4;F7D3B8	Sorting nexin-7	Snx7	-0.692025	-0.692025	-0.692025	-0.692025	-0.692025	3.18799	1.02818	-0.692025	0.399352	0.95991	0.821419	-0.692025	-0.692025	0.777155	0.97811	-0.692025	-0.692025	1.05173	0.805657	0.951874	-0.692025	-0.692025	-0.692025	-0.692025	1.24046	1.63866	-0.692025	-0.692025	-0.692025	-0.692025	-0.692025	-0.692025				6	16.9	16.9	50.878	18.833	627390000	15	0.0745565	0.930364	-0.090181	-0.20303
O70572;D6RGM4	O70572	Sphingomyelin phosphodiesterase 2	Smpd2	-1.06546	-1.06546	-1.06546	-1.06546	-1.06546	-1.06546	0.285035	1.40102	1.00779	2.45712	1.38805	0.146077	-1.06546	0.616457	-1.06546	0.443314	0.736633	1.14199	1.44263	1.28581	-1.06546	-0.0720063	-0.329464	-0.205586	0.867294	-1.06546	-0.360217	-0.300008	-1.06546	-0.390322	-0.0124724	0.170939				8	22.9	22.9	47.466	7.9885	1147900000	18	0.0952389	0.916102	-0.143101	-0.254509
Q8CBB6;Q8CGP2;Q8CGP1;Q64475;P10853;Q8CGP2-2;Q9D2U9;Q8CGP0;P70696;Q64524	Q8CBB6;Q8CGP2;Q8CGP1;Q64475;P10853;Q8CGP2-2;Q9D2U9;Q8CGP0;P70696;Q64524	Histone H2B;Histone H2B type 1-P;Histone H2B type 1-K;Histone H2B type 1-B;Histone H2B type 1-F/J/L;Histone H2B type 3-A;Histone H2B type 3-B;Histone H2B type 1-A;Histone H2B type 2-E	Hist1h2br;Hist1h2bp;Hist1h2bk;Hist1h2bb;Hist1h2bf;Hist3h2ba;Hist3h2bb;Hist1h2ba;Hist2h2be	1.35141	2.81781	-0.51949	-0.485277	0.592687	0.397646	-0.333469	-0.390217	0.160319	0.068513	-0.715399	-0.576958	-0.696343	-0.90149	-1.0097	-0.955759	-0.690081	-0.52677	-0.25262	-0.303057	-0.672143	-0.74037	1.02396	0.808423	-1.0097	-0.946635	1.39364	0.66382	2.18325	1.53278	-0.732096	-0.536683				8	49.3	5.2	14.888	139.5	37876000000	72	1.24308	0.37156	0.589999	2.08707
P20357;Q80X35;Q80ZL4;E9Q8Y2;G3UZE9;G3UZK9	P20357;Q80X35;Q80ZL4	Microtubule-associated protein 2;Microtubule-associated protein	Map2	-0.379246	-0.379246	-0.0830531	0.102259	-0.379246	-0.379246	4.95196	-0.379246	-0.379246	0.673414	-0.00371598	-0.379246	-0.379246	-0.379246	-0.379246	-0.379246	-0.379246	-0.171801	-0.379246	-0.379246	1.16743	-0.379246	-0.379246	-0.379246	-0.379246	-0.379246	-0.379246	-0.379246	0.0147486	-0.379246	0.74934	0.942826				28	18.2	5.9	199.13	210.97	7201700000	65	0.110066	0.90575	0.0720651	0.29035
Q8JZQ9;A0A0G2JG48	Q8JZQ9	Eukaryotic translation initiation factor 3 subunit B	Eif3b	0.104045	-0.377834	-0.377834	-0.377834	0.255674	-0.377834	-0.377834	0.755572	-0.377834	3.28088	3.99703	0.170772	-0.377834	-0.377834	-0.377834	-0.377834	-0.377834	-0.377834	-0.377834	0.129335	-0.377834	-0.377834	-0.377834	-0.377834	-0.377834	-0.377834	-0.377834	-0.377834	-0.377834	-0.377834	0.374698	-0.377834				20	33.5	33.5	91.369	323.31	7589900000	68	0.751826	0.5102	-1.00032	-1.42726
D3Z2Z1;F8WIA1;Q922J3;D3Z3M7;Q922J3-2;F6RCU2;Q8C0S5;F7CB97;F6RAY2	D3Z2Z1;F8WIA1;Q922J3;D3Z3M7;Q922J3-2;F6RCU2;Q8C0S5	CAP-Gly domain-containing linker protein 1	Clip1	-0.412468	-0.412468	0.28903	-0.412468	-0.412468	-0.412468	-0.412468	-0.412468	-0.412468	-0.412468	-0.412468	-0.412468	-0.412468	3.35434	3.14641	-0.412468	-0.412468	1.45109	1.51786	-0.412468	-0.412468	-0.412468	-0.412468	-0.412468	0.965428	-0.412468	-0.412468	-0.412468	-0.412468	-0.412468	-0.412468	-0.412468				23	21.7	20.8	160.01	149.19	1930600000	37	0.212299	0.848821	-0.373726	-0.517735
Q9Z0J0	Q9Z0J0	Epididymal secretory protein E1	Npc2	-0.448329	-0.448329	-0.448329	-0.448329	-0.448329	-0.448329	-0.448329	-0.448329	-0.448329	-0.448329	1.1395	-0.448329	-0.448329	1.07054	0.267341	3.60378	2.72941	-0.448329	-0.448329	-0.448329	1.47067	-0.448329	0.92697	-0.448329	-0.448329	-0.448329	-0.448329	-0.448329	-0.448329	-0.448329	-0.448329	-0.448329				10	38.3	38.3	16.442	119.72	5203400000	60	0.731459	0.513873	-0.910912	-1.39775
Q8BJD1	Q8BJD1	Inter-alpha-trypsin inhibitor heavy chain H5	Itih5	-0.306099	-0.306099	-0.306099	-0.306099	-0.306099	-0.306099	-0.306099	-0.306099	-0.306099	-0.306099	-0.306099	-0.306099	-0.306099	-0.306099	1.9697	3.9773	2.92988	-0.306099	-0.306099	-0.306099	-0.306099	-0.306099	-0.306099	-0.306099	-0.306099	-0.306099	-0.306099	-0.306099	-0.306099	-0.306099	-0.306099	-0.306099				4	4.9	4.9	106.75	22.221	351000000	9	1.03567	0.404	-1.2244	-1.81836
Q9D0J4	Q9D0J4	ADP-ribosylation factor-like protein 2	Arl2	-0.435075	-0.435075	1.04354	-0.435075	-0.435075	-0.435075	0.412162	-0.435075	3.47147	-0.435075	-0.0409026	1.36426	-0.435075	-0.435075	-0.435075	-0.435075	2.75669	1.86964	-0.435075	-0.435075	-0.435075	-0.435075	-0.435075	-0.435075	-0.435075	-0.435075	-0.435075	-0.435075	-0.435075	-0.435075	-0.435075	-0.435075				4	20.7	20.7	20.864	9.6751	818360000	8	0.26742	0.837078	-0.343915	-0.629022
Q9QXK7;A0A1Y7VLY3;A0A1Y7VJU9;A0A1Y7VJ97	Q9QXK7;A0A1Y7VLY3	Cleavage and polyadenylation specificity factor subunit 3	Cpsf3	-0.25014	-0.25014	-0.25014	-0.25014	-0.25014	-0.25014	3.05699	-0.25014	-0.25014	-0.25014	-0.25014	-0.25014	-0.25014	-0.25014	-0.25014	-0.25014	-0.25014	4.44721	-0.25014	-0.25014	-0.25014	-0.25014	-0.25014	-0.25014	-0.25014	-0.25014	-0.25014	-0.25014	-0.25014	-0.25014	-0.25014	-0.25014				4	6.4	6.4	77.504	8.2369	202960000	4	0.520085	0.609548	0.67105	1.07497
Q8BQ46;F6QCI0	Q8BQ46;F6QCI0		Taf15	-0.313485	-0.313485	-0.313485	2.82253	-0.313485	3.65203	-0.313485	-0.313485	-0.313485	-0.313485	-0.313485	-0.313485	-0.313485	-0.313485	-0.313485	-0.313485	-0.313485	-0.313485	-0.313485	-0.313485	-0.313485	-0.313485	-0.313485	-0.313485	-0.313485	-0.313485	-0.313485	2.6165	-0.313485	-0.313485	-0.313485	-0.313485				7	16	13.5	58.6	56.251	698050000	11	0	0.997135	0	0
Q9D964	Q9D964	Glycine amidinotransferase, mitochondrial	Gatm	-0.176777	-0.176777	-0.176777	-0.176777	-0.176777	-0.176777	-0.176777	-0.176777	-0.176777	-0.176777	-0.176777	-0.176777	-0.176777	-0.176777	-0.176777	-0.176777	-0.176777	-0.176777	5.48008	-0.176777	-0.176777	-0.176777	-0.176777	-0.176777	-0.176777	-0.176777	-0.176777	-0.176777	-0.176777	-0.176777	-0.176777	-0.176777				6	21	21	48.297	107.29	704300000	12	0.520085	0.60874	0.808122	1.07497
P63017;Q504P4;D3Z5E2	P63017;Q504P4	Heat shock cognate 71 kDa protein	Hspa8	-1.05473	-1.05473	-1.04811	-1.04918	-0.967358	-0.962872	1.86869	2.65868	1.89058	-0.393869	-0.425239	0.103428	1.14703	-0.490938	-0.467018	1.68407	0.626679	-0.0413689	0.25876	-0.838332	-0.396198	-0.897508	0.0898613	1.01234	0.692477	0.754767	-0.362149	-0.240319	-0.497364	-0.817106	-0.367733	-0.415236				55	66.9	50.5	70.87	323.31	296480000000	613	0.389571	0.791727	-0.33908	-0.855467
P52760	P52760	Ribonuclease UK114	Hrsp12	-0.248806	-0.248806	-0.248806	-0.248806	-0.248806	-0.248806	-0.248806	-0.248806	-0.248806	-0.248806	-0.248806	-0.248806	-0.248806	-0.248806	-0.248806	-0.248806	-0.248806	4.53391	-0.248806	-0.248806	-0.248806	-0.248806	2.93028	-0.248806	-0.248806	-0.248806	-0.248806	-0.248806	-0.248806	-0.248806	-0.248806	-0.248806				7	62.2	62.2	14.255	181.69	7536700000	26	0.888628	0.472335	1.1374	1.61996
Q91XX1;A0A0A6YWM6;A0A0A6YXZ9;A0A0A6YVS5;O88689-3;Q91XY9;Q91XY7;Q91XX0	Q91XX1		Pcdhgc3	-0.78407	-0.78407	-0.326636	-0.78407	-0.78407	-0.78407	0.449241	1.56769	-0.78407	0.157817	0.204853	-0.78407	-0.78407	0.724367	0.177487	2.8869	2.6317	0.340816	0.73029	0.814851	0.605999	0.507777	0.509506	0.562465	-0.78407	-0.78407	-0.78407	-0.78407	-0.78407	-0.78407	-0.78407	-0.78407				12	16.9	15.4	101.05	118.4	2706900000	29	0.0469683	0.949152	-0.0702011	-0.131369
P12032	P12032	Metalloproteinase inhibitor 1	Timp1	-0.273198	-0.273198	-0.273198	-0.273198	-0.273198	-0.273198	-0.246487	-0.273198	-0.273198	-0.177611	-0.155984	-0.255049	-0.247206	-0.273198	-0.273198	2.89899	4.54826	-0.140764	-0.248034	-0.176108	-0.244985	-0.273198	-0.266674	-0.258634	-0.273198	-0.273198	-0.273198	-0.273198	-0.273198	-0.273198	-0.273198	-0.112149				9	38	38	22.628	323.31	6192800000	52	0.719898	0.521736	-0.987896	-1.38089
Q8BL66;A0A1W2P7A6	Q8BL66	Early endosome antigen 1	Eea1	-0.520103	-0.520103	2.99458	3.24084	-0.520103	1.02332	-0.520103	-0.0925425	1.04741	-0.520103	-0.520103	-0.520103	-0.520103	1.42248	-0.520103	-0.520103	-0.520103	0.43256	-0.520103	-0.520103	-0.520103	-0.520103	-0.520103	-0.145569	-0.520103	0.900588	-0.520103	0.618618	-0.520103	-0.520103	-0.520103	-0.520103				50	42	42	160.91	323.31	8082700000	106	0.0667662	0.935508	-0.0532231	-0.183159
Q62093	Q62093	Serine/arginine-rich splicing factor 2	Srsf2	-0.297981	-0.297981	-0.297981	-0.297981	-0.297981	-0.297981	-0.297981	-0.297981	-0.297981	0.270563	0.413033	-0.297981	-0.297981	-0.297981	-0.297981	-0.297981	-0.297981	5.16356	0.562419	1.20462	-0.297981	-0.297981	-0.297981	0.133297	-0.297981	-0.297981	-0.297981	-0.297981	-0.297981	-0.297981	-0.297981	-0.297981				8	33.9	33.9	25.476	209.81	4795400000	30	0.769553	0.506934	1.01946	1.45276
Q63918	Q63918	Serum deprivation-response protein	Sdpr	-0.176777	-0.176777	-0.176777	-0.176777	-0.176777	-0.176777	-0.176777	-0.176777	-0.176777	-0.176777	-0.176777	-0.176777	-0.176777	-0.176777	-0.176777	-0.176777	-0.176777	-0.176777	-0.176777	5.48008	-0.176777	-0.176777	-0.176777	-0.176777	-0.176777	-0.176777	-0.176777	-0.176777	-0.176777	-0.176777	-0.176777	-0.176777				5	12.2	12.2	46.763	3.4487	377830000	9	0.520085	0.607934	0.808122	1.07497
Q9D0E1-2;Q9D0E1;B8JK33;B8JK32;F6W322;F7C9U3	Q9D0E1-2;Q9D0E1;B8JK33;B8JK32	Heterogeneous nuclear ribonucleoprotein M	Hnrnpm	-0.597218	-0.656624	0.14035	0.151852	0.559804	-1.81732	-1.81732	-1.23388	-1.81732	0.471714	0.0109958	0.687673	0.711027	1.10873	0.198766	0.863416	1.06898	0.243437	1.71764	0.0248572	0.432517	0.204415	-1.19151	-1.34859	-1.23811	0.493554	-0.635366	-0.666671	0.593234	1.16784	0.414783	1.75433				45	64.8	63.8	73.74	323.31	15555000000	121	0.868711	0.480031	-0.628339	-1.59245
E9Q512;H3BJG4;Q8BVJ9;H3BJH8;H3BJU5	E9Q512;H3BJG4		Trip11	-0.176777	-0.176777	-0.176777	-0.176777	-0.176777	-0.176777	-0.176777	-0.176777	-0.176777	-0.176777	-0.176777	-0.176777	-0.176777	5.48008	-0.176777	-0.176777	-0.176777	-0.176777	-0.176777	-0.176777	-0.176777	-0.176777	-0.176777	-0.176777	-0.176777	-0.176777	-0.176777	-0.176777	-0.176777	-0.176777	-0.176777	-0.176777				10	7.1	7.1	226.45	68.419	474500000	15	0.433155	0.737278	-0.707107	-0.930949
E9QB01	E9QB01		Ncam1	-1.09995	0.199566	-0.826382	0.480091	-0.300324	1.14204	0.531183	-0.462502	-0.575848	-0.688583	-0.443554	-0.817406	-0.532039	-0.37089	0.702134	2.28889	2.39664	-0.465758	-0.265942	-0.0560027	-0.951949	-0.887061	0.121696	1.47098	1.62822	1.05464	-0.986739	1.17889	-0.933868	-0.851757	-0.63447	-1.04395				26	32.6	1.2	93.619	323.31	12271000000	115	0.357473	0.802142	-0.464618	-0.798253
Q3TFD2-2;Q3TFD2;Q3TFD2-3	Q3TFD2-2;Q3TFD2;Q3TFD2-3	Lysophosphatidylcholine acyltransferase 1	Lpcat1	-0.449465	-0.449465	-0.449465	-0.449465	-0.449465	-0.449465	-0.449465	-0.449465	-0.449465	1.96767	2.06293	-0.449465	-0.449465	-0.449465	-0.449465	-0.449465	-0.449465	1.35156	2.60924	2.88655	-0.449465	-0.449465	-0.449465	-0.449465	-0.449465	-0.449465	-0.449465	0.808126	-0.449465	-0.449465	-0.449465	-0.449465				4	10.7	10.7	54.649	14.429	411540000	5	0.359182	0.801513	0.554632	0.801337
A6BLY7	A6BLY7	Keratin, type I cytoskeletal 28	Krt28	-0.455417	0.797982	-0.455417	-0.455417	-0.455417	0.106723	0.00481711	-0.455417	-0.455417	4.86031	-0.455417	0.648849	0.750168	-0.203587	-0.455417	-0.215911	-0.134707	-0.455417	-0.455417	-0.455417	0.111584	-0.000863597	-0.455417	1.37408	-0.455417	-0.455417	0.0323953	0.0656656	-0.455417	-0.455417	-0.455417	-0.455417				3	3.9	1.9	50.346	18.548	938870000	11	0.416635	0.781997	-0.647411	-0.902622
B1ARU4;E9PVY8;E9QA63;Q9QXZ0;A0A0A0MQA6;Q9QXZ0-3;Q9QXZ0-2;E9QNP1;Q9QXZ0-4;F6SHS0;F6YKN8;A0A0A0MQH5	B1ARU4;E9PVY8;E9QA63;Q9QXZ0;A0A0A0MQA6;Q9QXZ0-3;Q9QXZ0-2;E9QNP1;Q9QXZ0-4	Microtubule-actin cross-linking factor 1	Macf1	-0.507512	-0.152056	-0.0274172	0.0517286	-0.724189	-0.163001	-0.842012	-0.88474	0.102207	-1.16619	-0.984798	2.72232	-0.71597	0.534588	0.380425	-0.672152	-0.889725	0.239038	-0.657351	-0.560522	1.97464	0.0122336	-0.749428	0.0415628	-0.600056	-0.78534	1.15798	1.58841	1.73697	1.71056	-0.567299	-0.602899				289	43.9	0.2	831.64	323.31	85798000000	719	0.0888939	0.920442	0.141819	0.238906
A0A0R4J1R7;Q9CZL5	A0A0R4J1R7;Q9CZL5	Pterin-4-alpha-carbinolamine dehydratase 2	Pcbd2	-0.254033	-0.254033	-0.254033	-0.254033	-0.254033	-0.254033	-0.254033	-0.254033	-0.254033	-0.254033	-0.254033	-0.254033	-0.254033	-0.254033	-0.254033	-0.254033	-0.254033	3.70015	3.92083	-0.254033	-0.254033	-0.254033	-0.254033	-0.254033	-0.254033	-0.254033	-0.254033	-0.254033	-0.254033	-0.254033	-0.254033	-0.254033				5	56.3	49.5	11.74	36.133	681490000	11	0.921104	0.443789	1.16129	1.66447
P48774;E9PVM7;E9PV63;E9Q024;E9Q5L9	P48774;E9PVM7;E9PV63	Glutathione S-transferase Mu 5	Gstm5	-0.700602	-0.284508	-0.459167	-0.700602	-0.700602	-0.700602	0.0523693	0.00274889	-0.234947	3.99276	2.75236	0.0155655	-0.700602	0.153868	-0.169864	-0.078431	-0.372908	0.372468	0.708875	1.18779	-0.0862385	0.0143897	-0.700602	-0.28298	-0.182222	-0.480638	-0.700602	-0.300112	0.0990618	-0.114823	-0.700602	-0.700602				18	77.7	70.5	26.635	323.31	5660000000	43	0.341055	0.806103	-0.525707	-0.768405
D3Z0V2;A0A0R4J0X8;Q9ES28-8;Q9ES28-4;Q9ES28-3;Q9ES28-2;Q9ES28-7;Q9ES28;Q9ES28-6;Q9ES28-5;A0A1B0GRS3	D3Z0V2;A0A0R4J0X8;Q9ES28-8;Q9ES28-4;Q9ES28-3;Q9ES28-2;Q9ES28-7;Q9ES28;Q9ES28-6;Q9ES28-5	Rho guanine nucleotide exchange factor 7	Arhgef7	-0.411285	-0.411285	-0.411285	2.89318	-0.411285	-0.411285	1.6941	-0.411285	-0.411285	2.80478	-0.411285	-0.411285	-0.411285	-0.411285	-0.411285	-0.411285	-0.411285	1.3906	2.32203	-0.411285	-0.411285	-0.411285	-0.411285	-0.411285	-0.411285	-0.411285	-0.411285	-0.411285	-0.411285	-0.411285	-0.411285	-0.411285				10	19.3	17.3	72.353	62.826	1167800000	18	0.165519	0.875437	0.245878	0.417543
B9EJ54;A0A0J9YUD5;E9Q880	B9EJ54;A0A0J9YUD5		Nup205	-0.176777	-0.176777	-0.176777	-0.176777	-0.176777	-0.176777	-0.176777	-0.176777	-0.176777	-0.176777	-0.176777	-0.176777	-0.176777	-0.176777	-0.176777	-0.176777	-0.176777	5.48008	-0.176777	-0.176777	-0.176777	-0.176777	-0.176777	-0.176777	-0.176777	-0.176777	-0.176777	-0.176777	-0.176777	-0.176777	-0.176777	-0.176777				8	4.5	4.5	227.46	116.98	459030000	11	0.520085	0.60713	0.808122	1.07497
Q8CAY6;G3XA25;A0A3B2WAL8;Q80X81	Q8CAY6;G3XA25;A0A3B2WAL8;Q80X81	Acetyl-CoA acetyltransferase, cytosolic	Acat2;Acat3	-0.176777	-0.176777	-0.176777	-0.176777	-0.176777	-0.176777	-0.176777	-0.176777	-0.176777	-0.176777	-0.176777	-0.176777	-0.176777	-0.176777	-0.176777	-0.176777	-0.176777	-0.176777	-0.176777	-0.176777	-0.176777	-0.176777	-0.176777	-0.176777	-0.176777	5.48008	-0.176777	-0.176777	-0.176777	-0.176777	-0.176777	-0.176777				15	66.5	66.5	41.297	323.31	6282400000	64	0	0.996564	0	0
Q9Z2M7	Q9Z2M7	Phosphomannomutase 2	Pmm2	-0.176777	-0.176777	-0.176777	-0.176777	-0.176777	-0.176777	-0.176777	-0.176777	-0.176777	-0.176777	-0.176777	-0.176777	-0.176777	-0.176777	-0.176777	-0.176777	-0.176777	5.48008	-0.176777	-0.176777	-0.176777	-0.176777	-0.176777	-0.176777	-0.176777	-0.176777	-0.176777	-0.176777	-0.176777	-0.176777	-0.176777	-0.176777				3	12.8	5.4	27.656	2.7407	50812000	4	0.520085	0.606328	0.808122	1.07497
Q922Q8	Q922Q8	Leucine-rich repeat-containing protein 59	Lrrc59	-0.449898	0.13713	-0.449898	-0.449898	0.711905	2.54459	-0.449898	-0.449898	-0.449898	-0.449898	-0.449898	-0.449898	-0.449898	-0.449898	-0.449898	-0.449898	-0.449898	2.33253	-0.449898	2.91206	-0.449898	-0.449898	-0.449898	-0.449898	-0.449898	-0.449898	-0.118976	-0.0034949	-0.449898	-0.449898	2.28182	-0.449898				14	47.2	47.2	34.877	61.126	10005000000	37	0.914208	0.448323	0.877769	1.65506
B1B0C7;E9PZ16;Q05793	B1B0C7;E9PZ16;Q05793	Basement membrane-specific heparan sulfate proteoglycan core protein;Endorepellin;LG3 peptide	Hspg2	-0.486057	-0.213117	-0.486057	-0.486057	4.54489	-0.486057	-0.486057	0.30314	-0.486057	-0.486057	0.107502	-0.194755	-0.486057	2.033	0.962489	0.335859	0.336257	-0.486057	0.236145	0.118503	-0.486057	-0.486057	-0.486057	0.547094	-0.486057	0.118082	-0.486057	-0.486057	-0.486057	-0.486057	-0.486057	-0.486057				18	5.3	5.3	469.02	86.532	1270300000	39	0.690707	0.527443	-0.474956	-1.33797
Q3TL44;A0A1L1ST78;A0A1L1SQN7	Q3TL44;A0A1L1ST78;A0A1L1SQN7	NLR family member X1	Nlrx1	-0.37049	-0.37049	-0.37049	-0.37049	-0.37049	-0.37049	-0.37049	-0.37049	-0.37049	2.34446	2.8043	-0.37049	-0.37049	-0.37049	-0.37049	-0.37049	-0.37049	-0.37049	2.34236	2.88261	-0.37049	-0.37049	-0.37049	-0.37049	-0.37049	-0.37049	-0.37049	-0.37049	-0.37049	-0.37049	-0.37049	-0.37049				2	2.8	2.8	107.83	4.5367	124960000	2	0.0573091	0.941185	0.116062	0.158657
Q01853	Q01853	Transitional endoplasmic reticulum ATPase	Vcp	-0.131678	-0.169332	0.224094	-0.558519	-0.491975	0.656155	-0.676596	-0.712207	-0.583154	-0.574993	-0.727575	0.334553	-0.380098	-0.517213	-0.390386	-0.00863679	4.26241	-0.152753	-0.779603	-0.779603	-0.365193	0.0168886	-0.524123	-0.590818	0.149418	-0.686057	0.8011	0.293142	1.37271	1.50954	-0.779603	0.960106				59	64.1	64.1	89.321	323.31	114720000000	317	0.537101	0.580926	-0.703359	-1.10227
Q9DCD0	Q9DCD0	6-phosphogluconate dehydrogenase, decarboxylating	Pgd	-0.399272	-0.5664	-0.263013	-0.172906	-0.108656	0.0511041	2.99146	1.29311	0.271815	0.105562	-0.705231	-0.705231	-0.705231	0.448279	-0.188316	-0.705231	-0.284906	-0.484342	0.584214	0.53803	-0.705231	-0.604908	-0.705231	-0.489814	3.53447	-0.353093	-0.352088	-0.705231	-0.705231	-0.0357142	-0.705231	0.832469				25	56.7	56.7	53.247	323.31	26906000000	92	0.109321	0.906322	0.0757837	0.288569
P51859;E0CXA0;E0CYW7	P51859;E0CXA0;E0CYW7	Hepatoma-derived growth factor	Hdgf	0.351113	-1.07857	-1.07857	-1.07857	-1.07857	-0.241871	-1.07857	-0.0274434	0.174399	-1.07857	0.469199	0.607035	1.00341	0.820445	0.737665	3.18985	0.851078	0.444776	1.24411	-1.07857	-1.07857	-0.250033	0.635715	1.01878	0.155978	0.237305	-0.251985	-0.219587	-1.07857	-1.07857	0.914295	-1.07857				10	49.8	46.4	26.268	323.31	3720700000	32	0.630939	0.541027	-0.691269	-1.24835
P10605	P10605	Cathepsin B;Cathepsin B light chain;Cathepsin B heavy chain	Ctsb	-0.611716	-0.450348	-0.622437	-0.623481	-0.606167	-0.633311	-0.642365	-0.543484	-0.575464	-0.236963	1.49534	-0.189494	0.315369	0.0061594	1.86315	2.72879	2.76346	-0.0738906	-0.137566	0.0287193	1.8082	0.577544	-0.666145	-0.484904	-0.666145	-0.588355	-0.576274	-0.523901	-0.445253	-0.52347	-0.551449	-0.614141				24	50.7	50.7	37.279	323.31	71231000000	324	0.921349	0.446436	-0.942947	-1.66481
O35684;E0CYW0	O35684;E0CYW0	Neuroserpin	Serpini1	-0.375132	-0.262004	-1.67512	-1.67512	1.36272	1.23536	1.03961	-0.226234	-0.268555	-0.482861	-1.17255	0.874775	0.429026	-0.635375	-1.67512	2.01286	-0.146701	-0.471632	-0.908459	-0.05839	0.289483	0.690553	0.18558	1.82353	-0.876108	0.00253699	1.09162	0.834419	0.511048	-0.0349364	0.236287	-1.67512				5	12.7	12.7	46.347	26.126	929950000	56	0.2475	0.844122	0.321017	0.589566
Q5F2E7;Q5F2E7-2	Q5F2E7;Q5F2E7-2	Nuclear fragile X mental retardation-interacting protein 2	Nufip2	-0.251886	-0.251886	-0.251886	-0.251886	-0.251886	-0.251886	-0.251886	-0.251886	-0.251886	-0.251886	-0.251886	-0.251886	-0.251886	-0.251886	-0.251886	-0.251886	-0.251886	-0.251886	4.3006	3.25599	-0.251886	-0.251886	-0.251886	-0.251886	-0.251886	-0.251886	-0.251886	-0.251886	-0.251886	-0.251886	-0.251886	-0.251886				4	6.9	6.9	75.656	24.793	373430000	8	0.907654	0.450589	1.15148	1.64609
A2AVJ7;Q99PL5;Q99PL5-11;Q99PL5-10;Q99PL5-9;Q99PL5-8;Q99PL5-7;Q99PL5-6;Q99PL5-5;Q99PL5-4;Q99PL5-3;Q99PL5-2;Q99PL5-12	A2AVJ7;Q99PL5	Ribosome-binding protein 1	Rrbp1	-0.140262	-0.00499562	0.0639904	0.136162	0.0498096	0.0577906	2.9488	-0.988955	-0.988955	0.489245	0.873977	-0.988955	-0.988955	-0.988955	-0.988955	-0.0800445	-0.988955	0.788824	0.485203	1.1626	-0.068878	-0.331395	-0.988955	0.00935649	2.9601	-0.988955	-0.215687	0.121193	0.127222	0.543502	-0.988955	-0.0869637				49	32.9	32.9	158.39	323.31	13372000000	134	0.847049	0.482157	0.608664	1.56233
Q61805;A2AC65;F6XKX9	Q61805	Lipopolysaccharide-binding protein	Lbp	-0.682266	-0.682266	-0.682266	-0.682266	-0.682266	-0.682266	-0.682266	-0.682266	0.864255	0.403417	0.136804	1.16945	2.23303	-0.0588668	-0.682266	2.75137	2.09496	-0.016335	0.227675	0.40173	1.55084	0.818639	-0.682266	-0.296178	-0.682266	-0.682266	-0.682266	-0.682266	-0.682266	-0.682266	-0.682266	-0.682266				6	15.6	15.6	53.055	11.078	262660000	11	0.687722	0.525713	-0.719686	-1.33355
Q91VH6;A0A3F2YNL8;A0A3B2W7C9;A0A3B2W4I2;A0A3B2WCC1;A0A3B2W4G7	Q91VH6;A0A3F2YNL8;A0A3B2W7C9;A0A3B2W4I2	Protein MEMO1	Memo1	-0.176777	-0.176777	-0.176777	-0.176777	-0.176777	-0.176777	-0.176777	-0.176777	-0.176777	-0.176777	5.48008	-0.176777	-0.176777	-0.176777	-0.176777	-0.176777	-0.176777	-0.176777	-0.176777	-0.176777	-0.176777	-0.176777	-0.176777	-0.176777	-0.176777	-0.176777	-0.176777	-0.176777	-0.176777	-0.176777	-0.176777	-0.176777				10	42.8	42.8	33.692	126.28	3882000000	25	0.433155	0.736526	-0.707107	-0.930949
Q62048;Q62048-2;D3Z375	Q62048;Q62048-2;D3Z375	Astrocytic phosphoprotein PEA-15	Pea15;Pea15a	-0.423207	-0.423207	-0.423207	-0.423207	-0.423207	-0.423207	-0.423207	-0.423207	-0.423207	-0.168586	-0.308107	-0.423207	2.31535	0.0341445	-0.201417	0.199365	3.32704	1.38938	-0.423207	-0.423207	-0.423207	-0.252198	2.91213	-0.423207	-0.423207	-0.35976	-0.423207	-0.423207	-0.423207	-0.423207	-0.423207	-0.423207				15	86.9	86.9	15.054	323.31	56878000000	120	0.143057	0.884611	-0.260182	-0.367232
P61963	P61963	DDB1- and CUL4-associated factor 7	Dcaf7	1.03537	0.254063	-0.0552119	-3.8109	-0.193555	-0.132372	-1.10758	0.750519	0.305261	-0.263271	-0.432751	-0.330264	-0.436654	-0.362671	-0.32391	2.03873	2.35989	-0.511998	0.581584	0.421727	0.023582	0.386506	0.0417372	0.492079	0.522307	0.436705	-0.757276	-0.68638	0.269041	-0.0196275	-0.193918	-0.300762				5	21.3	21.3	38.926	40.405	848990000	13	0.0584386	0.939994	-0.0761062	-0.161606
Q8BPG6;A0A0J9YUK9;A0A0J9YUF6	Q8BPG6	Sulfatase-modifying factor 2	Sumf2	-0.376795	-0.376795	-0.376795	-0.376795	-0.376795	-0.376795	-0.376795	-0.376795	-0.376795	-0.376795	-0.376795	-0.376795	-0.376795	-0.376795	-0.376795	-0.376795	3.37043	3.46341	1.20015	-0.376795	-0.376795	-0.376795	-0.376795	-0.376795	-0.376795	-0.376795	1.27299	-0.376795	0.86647	-0.376795	-0.376795	-0.376795				5	21.4	21.4	34.737	7.7455	454200000	5	0.167932	0.875298	0.305475	0.422857
E9Q1Y3;E9Q414	E9Q1Y3;E9Q414	Apolipoprotein B-100;Apolipoprotein B-48	Apob	-1.05457	-0.300235	-0.120506	-0.121842	-1.05457	-1.05457	-1.05457	1.12727	1.39144	1.28371	0.986549	0.52468	0.676114	-1.05457	-1.05457	-0.121425	-1.05457	-1.05457	2.41203	2.20392	0.106297	0.201753	0.542403	0.973584	-1.05457	-1.05457	-0.164437	-0.0556818	-0.0115843	-0.154533	-1.05457	0.220727				7	1.5	1.1	503.9	67.768	5910000000	13	0.674822	0.52582	0.746103	1.31438
A0A087WNY2;A0A087WRT0;D3YZP6;A0A0R4J065;Q8BGE6	A0A087WNY2;A0A087WRT0;D3YZP6;A0A0R4J065;Q8BGE6	Cysteine protease ATG4B	Atg4b	2.25122	1.92469	1.32744	0.749523	-0.500517	-0.500517	-0.500517	-0.500517	-0.500517	-0.500517	-0.500517	-0.500517	-0.500517	1.51064	2.57509	-0.500517	-0.500517	-0.500517	-0.500517	-0.500517	-0.500517	-0.500517	-0.500517	-0.500517	-0.500517	-0.500517	-0.500517	-0.500517	2.17432	-0.500517	-0.500517	-0.500517				2	14.9	14.9	14.33	61.171	2424200000	4	0.72084	0.522338	-0.635845	-1.38227
Q71M36-2;Q71M36;Q71M36-4	Q71M36-2;Q71M36;Q71M36-4	Chondroitin sulfate proteoglycan 5	Cspg5	-0.421025	-0.421025	-0.421025	-0.421025	-0.421025	-0.421025	1.92296	-0.421025	-0.421025	-0.421025	-0.421025	-0.421025	-0.421025	-0.421025	-0.421025	1.97933	2.42975	-0.421025	2.42851	2.60712	-0.421025	-0.421025	-0.421025	-0.421025	-0.421025	-0.421025	-0.421025	-0.421025	-0.421025	-0.421025	-0.421025	-0.421025				2	3.9	3.9	57.339	2.2637	121840000	5	0.100541	0.91084	0.183278	0.267424
P20029	P20029	78 kDa glucose-regulated protein	Hspa5	-0.816136	-0.821196	-0.594765	-0.664444	-0.830353	-0.877587	-0.0580583	1.67065	1.00996	-0.319254	0.279372	0.00735289	-0.0217278	1.47358	2.16915	1.46276	2.31823	0.651581	-0.347375	-0.126941	-0.347722	-0.821041	1.50074	0.464925	-0.877587	-0.877587	-0.468231	-0.807432	-0.813021	-0.877587	-0.762667	-0.877587				55	68.1	68.1	72.421	323.31	84433000000	289	0.880323	0.482146	-0.782015	-1.60851
A0A1B0GR11;Q93092	A0A1B0GR11;Q93092	Transaldolase	Taldo1	0.0385968	-0.0232358	0.0109929	0.0772643	3.48442	3.24857	-0.607355	-0.607355	-0.607355	-0.607355	-0.607355	-0.018245	0.0142392	1.63916	-0.607355	-0.20562	-0.544732	-0.607355	-0.607355	-0.607355	-0.0157496	-0.310338	-0.607355	-0.607355	-0.607355	-0.607355	-0.386732	-0.0549029	0.269718	0.269034	0.192869	0.210315				23	49.5	49.5	42.151	323.31	81207000000	90	0.608156	0.547312	-0.363251	-1.21353
Q8R1G6;A0A087WPL1;F7C957;E9Q996;REV__A2AP83;REV__Q6DFV6	Q8R1G6;A0A087WPL1;F7C957	PDZ and LIM domain protein 2	Pdlim2	-0.339143	-0.339143	-0.339143	-0.339143	-0.339143	-0.339143	4.93147	-0.339143	-0.339143	-0.339143	-0.339143	-0.339143	-0.339143	-0.339143	-0.339143	0.768782	1.01963	-0.339143	0.944729	0.0754884	-0.339143	-0.339143	-0.339143	-0.339143	1.07764	-0.339143	-0.339143	-0.339143	-0.339143	-0.339143	-0.339143	-0.339143				13	52.4	52.4	37.703	323.31	17368000000	65	0.0882219	0.920094	-0.0656935	-0.237244
Q99NH8;Q99NH8-2	Q99NH8;Q99NH8-2	Triggering receptor expressed on myeloid cells 2	Trem2	2.87736	-0.420413	3.10483	-0.420413	-0.420413	2.55959	-0.420413	-0.420413	-0.420413	0.698394	-0.420413	-0.420413	-0.420413	-0.420413	-0.420413	-0.420413	-0.420413	0.937894	-0.420413	0.752669	-0.420413	-0.420413	-0.420413	-0.420413	-0.420413	-0.420413	-0.420413	-0.420413	-0.420413	-0.420413	-0.420413	-0.420413				4	17.2	17.2	24.527	81.268	216530000	8	0.379565	0.795334	0.221776	0.837788
Q9D8N0	Q9D8N0	Elongation factor 1-gamma	Eef1g	-0.374229	-0.374229	-0.374229	-0.222548	-0.374229	-0.374229	-0.374229	-0.374229	-0.374229	1.67846	-0.244992	-0.174076	-0.191376	-0.131276	-0.374229	0.41353	-0.374229	-0.374229	1.93077	4.61896	-0.198361	-0.144971	-0.0445273	-0.17924	-0.374229	-0.374229	-0.374229	-0.374229	-0.374229	-0.374229	-0.374229	-0.374229				23	48.5	48.5	50.06	323.31	39021000000	157	0.491637	0.719689	0.725974	1.02871
G3UZI2;A0A0R4J259;Q7TMK9-2;G3V018;Q7TMK9;G3UZ48;G3UXJ6;G3UWM1;G3UXU5;G3XA76;G3UY67;G3UYK7	G3UZI2;A0A0R4J259;Q7TMK9-2;G3V018;Q7TMK9;G3UZ48;G3UXJ6	Heterogeneous nuclear ribonucleoprotein Q	Syncrip	-0.227605	-0.596775	-0.596775	-0.596775	-0.0238154	0.162751	1.01512	-0.596775	2.13231	-0.182342	-0.596775	-0.596775	1.12369	-0.596775	-0.596775	-0.596775	2.52522	-0.596775	-0.596775	-0.596775	-0.596775	1.6707	0.671925	2.67413	-0.596775	-0.596775	-0.596775	-0.596775	-0.596775	0.393414	-0.596775	-0.596775				20	35.7	25	58.751	157.95	7085300000	53	0.198186	0.855039	0.315328	0.488114
Q3TLP8;P63001;P60764;A2AC13	Q3TLP8;P63001	Ras-related C3 botulinum toxin substrate 1	Rac1	-0.176777	5.48008	-0.176777	-0.176777	-0.176777	-0.176777	-0.176777	-0.176777	-0.176777	-0.176777	-0.176777	-0.176777	-0.176777	-0.176777	-0.176777	-0.176777	-0.176777	-0.176777	-0.176777	-0.176777	-0.176777	-0.176777	-0.176777	-0.176777	-0.176777	-0.176777	-0.176777	-0.176777	-0.176777	-0.176777	-0.176777	-0.176777				13	51.2	21.8	23.432	275.24	20988000000	77	0	0.995993	0	0
G3X9T8;G3X8Q5	G3X9T8;G3X8Q5		Cp	-0.474526	-0.474526	-0.474526	-0.474526	-0.474526	-0.474526	-0.468774	-0.474526	-0.474526	-0.369678	-0.390359	3.04884	2.16069	-0.429356	-0.394875	0.207726	0.479171	-0.461464	-0.402286	-0.147897	2.34811	2.528	0.015916	-0.142134	-0.474526	-0.474526	-0.474526	-0.474526	-0.463729	-0.474526	-0.474526	-0.474526				53	47.6	2.1	121.08	323.31	20419000000	244	0.00247546	0.99717	-0.00498456	-0.00726178
Q8K3X4	Q8K3X4	Interferon regulatory factor 2-binding protein-like	Irf2bpl	-0.409559	-0.409559	-0.409559	-0.409559	-0.409559	-0.409559	1.59205	-0.409559	-0.409559	-0.409559	-0.409559	-0.409559	-0.409559	-0.409559	3.22701	-0.409559	1.47969	-0.409559	-0.409559	-0.409559	-0.409559	-0.409559	-0.409559	-0.409559	2.44196	2.31738	-0.409559	-0.409559	-0.409559	-0.409559	-0.409559	-0.409559				3	4.5	4.5	80.564	4.8334	242100000	4	0.689236	0.527251	-0.690726	-1.33579
Q8C522;A0A1L1SSA0	Q8C522	Endonuclease domain-containing 1 protein	Endod1	-0.650707	-0.650707	0.815862	-0.650707	-0.650707	-0.650707	1.86614	1.40934	1.53094	1.54034	1.5502	-0.650707	-0.650707	0.098606	0.348818	-0.650707	-0.650707	0.427841	1.69936	2.3774	-0.650707	-0.650707	-0.650707	-0.650707	-0.650707	-0.650707	-0.650707	-0.650707	-0.650707	-0.650707	-0.650707	-0.650707				12	24	24	55.262	51.904	2620500000	40	0.100099	0.910754	0.15479	0.266351
A0A087WR57;Q91XC8;A0A087WRC6	A0A087WR57;Q91XC8;A0A087WRC6	Death-associated protein 1	Dap	-0.573156	-0.573156	-0.573156	-0.573156	0.695728	0.600277	-0.573156	2.19132	-0.573156	0.595812	1.66513	-0.573156	-0.573156	-0.573156	-0.573156	1.61273	1.91854	1.33029	-0.573156	2.57276	-0.573156	-0.573156	-0.573156	-0.573156	-0.573156	-0.573156	-0.573156	-0.573156	-0.573156	-0.573156	-0.573156	-0.573156				3	58.2	58.2	8.9259	98.078	1015100000	21	0.185694	0.864809	-0.289267	-0.46147
Q00PI9	Q00PI9	Heterogeneous nuclear ribonucleoprotein U-like protein 2	Hnrnpul2	-0.379051	-0.379051	-0.379051	-0.379051	-0.379051	-0.379051	-0.379051	-0.379051	-0.379051	2.10751	-0.379051	-0.379051	-0.379051	-0.379051	-0.379051	-0.379051	-0.379051	1.72041	3.11228	3.16485	-0.379051	-0.379051	-0.379051	-0.379051	-0.379051	0.129332	-0.379051	-0.379051	-0.379051	-0.379051	-0.379051	-0.379051				11	15.2	15.2	84.939	70.913	900280000	21	0.771365	0.508295	0.994135	1.45536
Q64727;A0A286YDJ4	Q64727	Vinculin	Vcl	0.694067	0.760797	-1.04417	-1.04417	-0.337947	1.47505	-1.04417	-0.105605	1.76062	1.05889	1.24544	-0.710947	-1.04417	0.35303	-0.0388378	-0.557493	-0.600874	2.65741	-0.709645	0.659513	-1.04417	-0.0458488	-0.853947	-0.244124	-0.327856	-0.38303	1.26847	1.30778	-1.04417	-1.04417	-0.665964	-0.349753				92	77.3	77.3	116.72	323.31	116100000000	414	0.0634259	0.936505	0.0967545	0.174553
P42932;H3BL49;H3BJB6;H3BLL1;H3BKG2;H3BKR8	P42932;H3BL49	T-complex protein 1 subunit theta	Cct8	-0.508962	-0.508962	-0.508962	-0.508962	-0.508962	-0.382936	1.15217	2.74687	-0.508962	-0.508962	-0.508962	-0.508962	-0.508962	-0.349982	-0.0248202	-0.085695	0.356364	-0.508962	3.26011	1.7413	-0.508962	-0.508962	-0.508962	-0.508962	1.27039	1.00443	-0.508962	-0.508962	-0.508962	-0.508962	-0.508962	-0.508962				36	61.7	61.7	59.555	323.31	32233000000	155	0.547844	0.577553	0.618441	1.11936
Q61477	Q61477	Neuroblastoma suppressor of tumorigenicity 1	Nbl1	-0.358804	-0.358804	-0.358804	-0.358804	-0.358804	-0.358804	-0.358804	-0.358804	-0.358804	-0.358804	-0.358804	-0.358804	-0.358804	-0.358804	2.21676	0.563423	-0.358804	4.30901	0.881603	1.71691	-0.358804	-0.358804	-0.358804	-0.358804	-0.358804	-0.358804	-0.358804	-0.358804	-0.358804	-0.358804	-0.358804	-0.358804				2	15.7	15.7	19.106	57.309	546480000	9	0.468355	0.726611	0.703338	0.990241
Q5EBP8;P49312;P49312-2;V9GXF8	Q5EBP8;P49312;P49312-2	Heterogeneous nuclear ribonucleoprotein A1;Heterogeneous nuclear ribonucleoprotein A1, N-terminally processed	Hnrnpa1	-0.682065	-0.682065	-0.682065	-0.682065	-0.682065	-0.682065	-0.221957	-0.61232	-0.682065	-0.305697	-0.682065	0.0824891	-0.24875	-0.279769	0.690658	0.764446	2.52402	2.61508	0.134997	1.06054	-0.275568	-0.682065	-0.157977	-0.17802	1.55953	2.46325	-0.349588	-0.682065	-0.52083	-0.682065	-0.559768	-0.682065				21	53.4	51.5	38.833	323.31	17797000000	113	0.0260544	0.969424	0.0414027	0.0744681
Q80X85	Q80X85	28S ribosomal protein S7, mitochondrial	Mrps7	-0.293777	-0.293777	-0.293777	-0.293777	-0.293777	-0.293777	-0.293777	-0.293777	-0.293777	-0.293777	-0.293777	-0.293777	-0.293777	-0.293777	-0.293777	-0.293777	-0.293777	2.55474	4.42826	1.53654	-0.293777	-0.293777	-0.293777	-0.293777	-0.293777	-0.293777	-0.293777	-0.293777	-0.293777	-0.293777	-0.293777	-0.293777				3	9.9	9.9	28.062	5.9148	90659000	4	1.20228	0.35888	1.34298	2.03504
Q6URW6-2;Q6URW6-3;K3W4R2;Q6URW6;A0A140LI60;A0A140LHX1	Q6URW6-2;Q6URW6-3;K3W4R2;Q6URW6;A0A140LI60	Myosin-14	Myh14	0.453464	0.290384	-1.06333	-1.06333	0.549683	0.507896	0.116268	0.70612	0.0359071	-1.06333	-1.06333	-1.06333	1.20404	1.80696	1.21004	-0.0510438	-1.06333	-0.291099	-1.06333	-0.307728	-1.06333	2.42617	-1.06333	-1.06333	-0.0454399	0.399247	0.93531	-1.06333	-1.06333	0.894058	0.692512	1.22718				96	52.5	47.4	227.76	323.31	21244000000	253	0.21235	0.849369	-0.336152	-0.517843
P17751;H7BXC3	P17751;H7BXC3	Triosephosphate isomerase	Tpi1	2.52968	2.30674	-0.718538	-0.718538	-0.718538	-0.718538	-0.718538	-0.718538	0.578731	1.42581	1.32496	-0.718538	-0.718538	-0.718538	0.897704	-0.319843	-0.718538	0.996261	0.740073	0.485592	-0.718538	-0.718538	-0.718538	-0.718538	0.572645	-0.718538	1.28087	-0.718538	-0.718538	-0.718538	-0.718538	0.832989				23	65.2	65.2	32.191	323.31	76982000000	176	0.12354	0.896912	-0.149985	-0.322206
Q3UPN1;P29533;P29533-2;A0A0G2JFP9	Q3UPN1;P29533	Vascular cell adhesion protein 1	Vcam1	-0.538816	-0.538816	-0.538816	-0.538816	-0.538816	-0.538816	-0.538816	-0.538816	-0.538816	0.499362	0.341592	-0.538816	-0.538816	-0.143448	-0.538816	1.10213	4.44087	-0.238033	-0.102131	0.442586	0.25639	-0.538816	1.52003	0.776652	-0.538816	-0.538816	-0.538816	-0.538816	0.573353	-0.538816	-0.538816	0.768156				27	31.5	31.5	81.316	190.19	3700500000	79	0.160118	0.877356	-0.275625	-0.405586
Q99LD8;O08972;G3UZR0	Q99LD8;O08972;G3UZR0	N(G),N(G)-dimethylarginine dimethylaminohydrolase 2	Ddah2	-0.441258	-0.441258	-0.441258	-0.441258	-0.441258	-0.441258	-0.441258	2.15791	-0.441258	2.84892	1.54595	-0.441258	-0.441258	-0.441258	-0.441258	-0.441258	0.322086	2.52353	2.07431	-0.441258	-0.441258	-0.441258	-0.441258	-0.441258	-0.441258	-0.441258	-0.441258	-0.441258	-0.441258	-0.441258	-0.441258	-0.441258				16	56.5	53.7	29.645	314.88	6170900000	48	0.0143981	0.98239	0.0278176	0.0416754
A0A1W2P7Y9;Q810U4-2;Q810U4;Q810U4-3;Q810U4-4;Q810U4-5;A0A1W2P814;A0A1W2P6P3;A0A1W2P7R6;A0A1W2P7X4	A0A1W2P7Y9;Q810U4-2;Q810U4;Q810U4-3	Neuronal cell adhesion molecule	Nrcam	-0.469358	-0.535288	-1.17167	-0.613434	-0.620812	-0.793642	0.578592	0.658927	0.378587	-1.14952	-0.928078	0.454766	-0.493459	1.86228	2.2345	2.15758	2.16903	-1.14854	-0.992697	-0.953185	-0.132969	-0.397334	0.966691	0.716269	-0.272031	0.368522	-0.352181	-0.151529	-0.805138	-0.707647	0.143123	-0.000370797				25	25.3	25.3	125.51	323.31	8570000000	119	0.924788	0.440833	-1.06578	-1.6695
Q07797;E9Q5X5	Q07797	Galectin-3-binding protein	Lgals3bp	1.72286	1.36579	3.293	0.781451	0.279986	-0.305537	-0.840183	-0.840183	-0.840183	0.831814	-0.840183	-0.840183	-0.495464	0.520018	-0.840183	-0.840183	-0.173123	1.50957	0.302158	-0.840183	-0.840183	0.239758	0.154722	-0.840183	0.237237	-0.840183	-0.840183	-0.840183	0.560195	0.750122	0.188006	-0.840183				17	34	31.4	64.49	293.11	5528500000	79	0.318417	0.813559	0.28978	0.726554
Q9CWK8	Q9CWK8	Sorting nexin-2	Snx2	-0.573565	0.786331	1.8796	-0.573565	-0.573565	-0.573565	-0.573565	-0.573565	0.686821	2.78452	-0.573565	-0.573565	-0.573565	-0.573565	-0.573565	1.71823	1.89161	-0.573565	-0.573565	-0.573565	-0.573565	-0.573565	-0.573565	-0.573565	-0.573565	0.636246	-0.573565	-0.573565	1.1064	-0.573565	-0.573565	1.70223				18	39.1	37.2	58.47	323.31	7127300000	61	1.07022	0.397626	-1.01438	-1.86392
P52480;A0A1L1SU37;A0A1L1SQV8;A0A1L1SSN6;A0A1L1STV8;A0A1L1SUV0;A0A1L1ST52;A0A1L1SVH2	P52480	Pyruvate kinase PKM	Pkm	-0.268065	-0.176631	-0.40499	-0.371124	-0.460777	-0.460777	-0.447529	-0.460777	-0.460777	-0.444473	-0.25666	-0.285098	-0.379702	-0.365323	-0.179996	1.03759	4.03441	2.66303	0.356522	1.60337	-0.297579	-0.36613	0.0426584	-0.270501	-0.460777	-0.460777	-0.39936	-0.460777	-0.345121	-0.332312	-0.460777	-0.460777				56	86.6	9.4	57.844	323.31	270590000000	523	0.0705221	0.933554	0.13796	0.192773
E9QPI5;Q6A026;A0A0J9YV33	E9QPI5;Q6A026	Sister chromatid cohesion protein PDS5 homolog A	Pds5a	-0.176777	-0.176777	-0.176777	-0.176777	-0.176777	-0.176777	-0.176777	-0.176777	-0.176777	-0.176777	-0.176777	-0.176777	-0.176777	-0.176777	-0.176777	-0.176777	-0.176777	5.48008	-0.176777	-0.176777	-0.176777	-0.176777	-0.176777	-0.176777	-0.176777	-0.176777	-0.176777	-0.176777	-0.176777	-0.176777	-0.176777	-0.176777				4	4.2	4.2	150.22	40.995	540440000	11	0.520085	0.605528	0.808122	1.07497
Q7TSK2-2;Q7TSK2;F6XNR8;Q7TSK2-3;F6SXT0	Q7TSK2-2;Q7TSK2;F6XNR8;Q7TSK2-3	Seizure protein 6	Sez6	-1.50036	-1.50036	-1.0217	-1.50036	0.91725	1.38519	0.0449206	0.808589	0.554552	-1.50036	-1.50036	0.811288	0.551512	0.308763	0.594307	2.60361	0.120744	-1.50036	-0.112161	0.348404	0.381736	0.676402	0.650747	0.671841	-0.215767	0.0901866	-0.331004	-0.157199	-1.14713	-0.780547	0.53	0.717601				3	4.1	4.1	106.07	3.8648	315030000	14	0.0562211	0.94155	-0.0891725	-0.155811
P14602-2;P14602;P14602-3;D3YZ06	P14602-2;P14602;P14602-3;D3YZ06	Heat shock protein beta-1	Hspb1	-0.336979	-0.336979	-0.336979	-0.336979	-0.336979	-0.336979	-0.336979	-0.336979	-0.336979	-0.336979	-0.336979	-0.336979	-0.336979	1.7041	-0.336979	-0.336979	-0.205958	4.44599	-0.336979	-0.336979	-0.336979	-0.336979	-0.336979	-0.336979	1.92786	1.22644	-0.336979	-0.336979	-0.336979	-0.336979	-0.336979	-0.336979				15	71.6	71.6	21.96	323.31	12030000000	85	0.250489	0.84463	0.411769	0.595539
Q8K310;A0A087WSU2;A0A087WSP7;A0A087WQZ1;A0A087WQD6;A0A087WNP3;A0A087WPU5;A0A087WPQ5;A0A087WQ54;A0A087WQP4;A0A087WSF8;A0A087WNW7	Q8K310;A0A087WSU2;A0A087WSP7;A0A087WQZ1	Matrin-3	Matr3	-0.61343	-0.61343	-0.61343	-0.61343	-0.61343	-0.61343	-0.61343	0.794309	-0.61343	-0.61343	-0.61343	-0.61343	-0.61343	-0.61343	-0.61343	-0.61343	3.64576	-0.61343	-0.61343	0.808729	-0.61343	1.06091	1.13389	1.24091	0.502876	0.571368	1.70602	-0.61343	-0.61343	0.513691	-0.61343	0.903577				16	28.5	28.5	94.629	323.31	2382000000	27	0.277507	0.834495	0.424481	0.648696
H7BWX9;D3Z794;P61957;G3UZX6	H7BWX9;D3Z794;P61957	Small ubiquitin-related modifier 2	Sumo2	0.368381	-0.011884	-0.548545	0.0410962	0.0962335	-0.108417	-1.21259	-1.21259	-1.21259	-0.157713	-0.148334	0.289129	0.0690162	-0.338103	0.144221	-0.676706	-0.431848	-0.258414	-1.21259	-0.29741	0.620243	-1.21259	0.13998	1.58523	-1.21259	2.94536	-0.709885	2.19865	1.88261	0.235737	0.00331202	0.343612				5	60.4	37.7	6.0139	100.44	4281600000	28	0.0642249	0.937841	0.0654986	0.176616
Q61768;E9QAK5	Q61768;E9QAK5	Kinesin-1 heavy chain;Kinesin-like protein	Kif5b	-0.833463	-0.0191395	-0.343854	-0.432619	0.219347	-1.55024	-1.55024	-0.354542	-1.55024	-1.55024	1.65344	0.73726	0.945132	0.627844	-1.55024	1.07601	-0.697245	0.686991	0.884808	1.20391	1.00564	0.731192	1.24738	1.32609	-1.55024	0.4793	-0.509246	-0.523014	-0.313693	-0.507706	0.540892	0.470695				59	56.4	48.1	109.55	323.31	18665000000	172	1.00901	0.417857	0.857041	1.78295
P61148;D3Z6H1;D6RCX9;D3Z6E2;D3Z192	P61148	Fibroblast growth factor 1	Fgf1	1.18748	-0.368294	-0.368294	-0.368294	0.865104	-0.368294	-0.368294	-0.368294	-0.368294	-0.368294	-0.368294	-0.368294	-0.368294	0.546269	-0.368294	-0.368294	-0.368294	1.31322	-0.368294	-0.368294	-0.368294	-0.368294	-0.368294	4.73623	-0.368294	0.927331	-0.368294	-0.368294	-0.368294	-0.368294	-0.368294	-0.368294				5	33.5	33.5	17.417	3.1611	1021600000	9	0.626219	0.539609	0.855115	1.24117
O55222;D3YZA5;A0A1B0GRF6	O55222;D3YZA5	Integrin-linked protein kinase	Ilk	0.857973	1.02378	0.0332381	-0.765089	-0.765089	-0.765089	-0.765089	-0.765089	1.67591	-0.765089	2.4834	-0.765089	-0.765089	1.56577	0.0966484	0.286425	0.186466	1.90872	-0.765089	-0.765089	0.642188	0.883508	-0.765089	-0.765089	0.952189	1.17539	-0.765089	-0.765089	-0.765089	-0.765089	-0.765089	-0.765089				23	52.9	52.9	51.373	135.85	10937000000	67	0.157887	0.878758	-0.236993	-0.400622
Q9DCB1;A0A087WSB8;Q9DCB1-2;Q9DCB1-3	Q9DCB1;A0A087WSB8;Q9DCB1-2;Q9DCB1-3	High mobility group nucleosome-binding domain-containing protein 3	Hmgn3	-0.555117	-0.555117	-0.555117	-0.555117	-0.555117	-0.555117	1.8747	-0.555117	-0.555117	-0.555117	-0.555117	-0.555117	-0.555117	1.46758	1.54672	2.11338	2.45544	1.07432	-0.555117	-0.555117	-0.555117	-0.555117	-0.555117	-0.555117	1.39786	1.39281	-0.555117	-0.555117	-0.555117	-0.555117	-0.555117	-0.555117				5	38.4	38.4	10.769	7.7373	1100600000	18	1.01299	0.41634	-0.992671	-1.78825
P70336;P70336-2;F8VPK5;A0A1Y7VMN0;A0A1Y7VLD1	P70336;P70336-2;F8VPK5;A0A1Y7VMN0	Rho-associated protein kinase 2;Rho-associated protein kinase	Rock2	0.193367	1.99657	2.19949	-0.931717	0.470722	0.167515	-0.931717	-0.931717	-0.931717	-0.931717	-0.931717	1.00668	-0.931717	-0.649563	-0.364747	-0.931717	0.642111	-0.931717	-0.931717	0.255365	0.676714	1.28336	0.937962	-0.931717	-0.931717	5.74696e-05	-0.931717	1.22925	0.923038	-0.931717	0.73254	1.34361				55	39.9	36.5	160.58	323.31	12867000000	140	0.455943	0.729524	0.437727	0.969495
Q3TMU8;O35098;A0A0R4J1N0;O35098-2	Q3TMU8;O35098;A0A0R4J1N0;O35098-2	Dihydropyrimidinase-related protein 4	Dpysl4	-0.248901	-0.248901	-0.248901	-0.248901	-0.248901	-0.248901	-0.248901	-0.248901	-0.248901	2.93876	-0.248901	-0.248901	-0.248901	-0.248901	-0.248901	-0.248901	-0.248901	4.52826	-0.248901	-0.248901	-0.248901	-0.248901	-0.248901	-0.248901	-0.248901	-0.248901	-0.248901	-0.248901	-0.248901	-0.248901	-0.248901	-0.248901				8	22.4	20.8	61.927	31.014	716050000	14	0.144676	0.884138	0.283993	0.370912
Q80XR6;Q20BD0;Q99020	Q80XR6;Q20BD0;Q99020	Heterogeneous nuclear ribonucleoprotein A/B	Hnrnpab	1.18057	-0.727987	1.74503	-0.727987	-0.727987	-0.727987	-0.0770036	0.739505	0.867328	-0.727987	-0.727987	-0.727987	0.213251	0.870839	0.887057	-0.727987	-0.00987379	0.766842	-0.727987	-0.727987	2.29929	-0.727987	1.12556	2.63887	-0.727987	-0.143506	-0.727987	-0.727987	-0.727987	-0.727987	-0.727987	-0.727987				10	26.4	26.4	33.816	59.159	3394200000	24	0.701758	0.526077	0.782635	1.35428
F6XWD4;Q3UMT1	F6XWD4;Q3UMT1	Protein phosphatase 1 regulatory subunit 12C	Ppp1r12c	-0.287148	-0.287148	-0.287148	-0.287148	-0.287148	-0.287148	0.619713	-0.287148	-0.287148	-0.287148	-0.287148	-0.287148	-0.287148	-0.287148	-0.287148	0.290965	0.304625	-0.287148	0.462485	0.513914	-0.287148	-0.287148	-0.287148	-0.287148	-0.287148	-0.287148	-0.287148	5.27415	-0.287148	-0.287148	-0.287148	-0.287148				14	22.7	22.7	76.641	68.542	1292800000	24	0.179254	0.868244	0.0752923	0.447571
O70579	O70579	Peroxisomal membrane protein PMP34	Slc25a17	-0.302516	-0.302516	-0.302516	-0.302516	-0.302516	-0.302516	-0.302516	-0.302516	4.90241	-0.302516	-0.302516	1.01129	-0.302516	-0.302516	-0.302516	-0.302516	-0.302516	-0.302516	-0.302516	-0.302516	-0.302516	-0.302516	1.04092	-0.302516	-0.302516	-0.302516	-0.302516	-0.302516	-0.302516	1.51583	-0.302516	-0.302516				2	5.5	5.5	34.412	1.2265	216410000	3	0.039137	0.957616	0.0276939	0.11034
Q62165	Q62165	Dystroglycan;Alpha-dystroglycan;Beta-dystroglycan	Dag1	-0.348968	-0.348968	-0.348968	-0.348968	-0.348968	-0.348968	-0.348968	-0.348968	-0.348968	0.215761	0.144588	-0.0434927	-0.348968	0.642785	5.06276	-0.026477	1.49518	-0.348968	-0.0949097	-0.0207434	-0.348968	0.178602	-0.348968	-0.348968	-0.348968	-0.225729	-0.348968	-0.348968	-0.348968	-0.348968	-0.348968	-0.348968				21	23.3	23.3	96.904	267.08	5870600000	77	0.87088	0.480198	-1.08319	-1.59546
Q3UH59;Q61879;Q5SV64;Q8BXF2	Q3UH59;Q61879;Q5SV64	Myosin-10	Myh10	-0.360909	0.0244544	-0.31472	-0.280457	-0.226715	-0.360909	-0.167623	-0.319656	-0.360909	-0.240744	4.97354	-0.360909	-0.360909	-0.122061	0.710664	-0.160863	0.6122	1.6622	-0.360909	-0.230344	-0.360909	-0.360909	-0.158634	0.0133071	-0.360909	-0.360909	-0.360909	-0.360909	-0.360909	-0.360909	-0.360909	-0.360909				202	69.1	58.9	233.45	323.31	192810000000	787	0.371051	0.799011	-0.602249	-0.822634
Z4YK85;M0QWP1;A2ASQ1-3;A2ASQ1-2;A2ASQ1;Z4YJS5	Z4YK85;M0QWP1;A2ASQ1-3;A2ASQ1-2;A2ASQ1;Z4YJS5	Agrin;Agrin N-terminal 110 kDa subunit;Agrin C-terminal 110 kDa subunit;Agrin C-terminal 90 kDa fragment;Agrin C-terminal 22 kDa fragment	Agrn	-0.120868	-0.749886	-0.749886	-0.749886	0.0580197	0.00760912	-0.749886	0.512765	0.0429665	-0.749886	-0.749886	-0.749886	0.069954	1.69649	2.96916	2.64232	1.47002	-0.749886	0.0477084	-0.749886	-0.749886	-0.749886	-0.749886	0.432884	-0.749886	-0.749886	0.670043	0.429352	0.729237	-0.173411	-0.235978	-0.749886				12	8.1	8.1	204.95	323.31	890370000	34	1.24445	0.377888	-1.29176	-2.08881
O55137;Q9QYR7-2;Q6Q2Z6;Q9QYR7;A0A1Y7VMZ4;Q91YQ6;Q32Q92-2;Q32Q92;Q8BWN8;A0A1Y7VML8	O55137	Acyl-coenzyme A thioesterase 1	Acot1	-0.366347	-0.366347	1.2671	-0.366347	-0.366347	-0.366347	0.650312	-0.366347	-0.366347	0.0350392	-0.366347	-0.366347	-0.366347	-0.366347	-0.366347	4.95796	0.797903	-0.366347	0.0655989	-0.366347	-0.366347	-0.366347	-0.366347	-0.366347	0.573758	0.444664	-0.366347	-0.366347	-0.366347	-0.366347	-0.366347	-0.366347				11	28.4	12.2	46.135	24.06	4510200000	30	0.55762	0.570507	-0.799537	-1.13483
Q9CZM2;B8JKK2	Q9CZM2	60S ribosomal protein L15	Rpl15	-0.34925	-0.34925	-0.34925	-0.34925	-0.34925	-0.34925	-0.34925	-0.34925	-0.34925	-0.34925	-0.236822	-0.34925	-0.34925	-0.209988	-0.34925	0.612036	0.502346	5.01027	0.651382	0.629561	-0.34925	-0.30801	1.23674	-0.203998	-0.34925	-0.34925	-0.34925	-0.34925	-0.34925	-0.34925	-0.34925	-0.34925				12	44.6	44.6	24.146	323.31	16969000000	61	0.825604	0.485729	1.04356	1.5323
Q9Z1N5;Q8VDW0;G3UXI6;D6RHT5;Q8VDW0-2	Q9Z1N5;Q8VDW0	Spliceosome RNA helicase Ddx39b;ATP-dependent RNA helicase DDX39A	Ddx39b;Ddx39a	-0.222205	-0.222205	-0.222205	-0.222205	-0.222205	-0.222205	-0.222205	-0.222205	-0.222205	-0.222205	-0.148967	-0.222205	-0.222205	0.200733	-0.222205	-0.222205	-0.222205	-0.222205	-0.222205	-0.222205	-0.222205	-0.222205	-0.222205	-0.222205	-0.222205	-0.222205	-0.222205	-0.222205	5.37854	0.791423	-0.222205	-0.222205				15	34.3	34.3	49.035	118.04	7545800000	58	0.537533	0.580683	-0.0620219	-1.10296
Q00612;A3KG36;G3UWD6;P97324	Q00612;A3KG36	Glucose-6-phosphate 1-dehydrogenase X;Glucose-6-phosphate 1-dehydrogenase	G6pdx	-0.563571	-0.563571	-0.563571	-0.563571	1.35754	-0.563571	0.951367	0.714907	-0.563571	-0.563571	1.33673	-0.563571	-0.563571	-0.563571	-0.563571	-0.563571	4.24487	0.00221777	0.542406	0.819052	-0.563571	-0.563571	-0.563571	0.50174	-0.563571	-0.563571	0.577759	0.050546	-0.563571	0.172281	-0.563571	-0.563571				26	50.1	50.1	59.262	323.31	18064000000	107	0.140378	0.883813	-0.250065	-0.361126
Q9Z1Z0;Q9Z1Z0-2;Q9Z1Z0-4;Q9Z1Z0-3;A0A0J9YUG0	Q9Z1Z0;Q9Z1Z0-2	General vesicular transport factor p115	Uso1	0.357155	0.441789	-0.23429	-0.139144	0.432343	0.041017	0.375209	1.22452	-1.03705	-1.03705	-1.03705	-1.03705	-0.00560383	2.75234	3.26281	0.00772729	0.142943	0.20419	0.141496	-0.053672	-0.603371	-1.03705	-1.03705	-1.03705	-1.03705	-1.03705	0.370105	0.329426	0.296137	-0.247849	0.0921323	0.146066				27	37.1	37.1	106.98	323.31	9289800000	72	0.654463	0.534459	-0.870062	-1.28392
A0A3B2WCD8;Q3U0V1;A0A3B2W465;A0A0G2JE55;A0A0G2JGT1	A0A3B2WCD8;Q3U0V1	Far upstream element-binding protein 2	Khsrp	-0.220558	5.26413	-0.220558	-0.220558	-0.220558	-0.220558	-0.220558	-0.220558	-0.220558	1.35262	-0.220558	-0.220558	-0.220558	-0.220558	-0.220558	-0.220558	-0.220558	-0.220558	-0.220558	-0.220558	-0.220558	-0.220558	-0.220558	-0.220558	-0.220558	-0.220558	-0.220558	-0.220558	-0.220558	-0.220558	-0.220558	-0.220558				24	37.7	34.3	74.252	323.31	7047800000	74	0.433155	0.735776	-0.196648	-0.930949
P58389;A2AWE9;A2AWF0;B7ZDE0;D6RFC2;F6Z6I0	P58389;A2AWE9;A2AWF0	Serine/threonine-protein phosphatase 2A activator	Ppp2r4	-0.618167	-0.618167	-0.618167	-0.618167	-0.618167	-0.618167	-0.618167	2.08665	1.59479	1.16023	0.855332	-0.618167	-0.618167	-0.618167	2.28554	0.728346	-0.618167	2.23114	-0.618167	0.322058	-0.618167	-0.618167	1.333	-0.618167	-0.618167	1.00259	-0.618167	-0.618167	-0.618167	-0.618167	-0.618167	-0.618167				13	44.3	44.3	36.71	89.854	3406000000	44	0.0737242	0.930768	-0.117664	-0.20092
D3YTQ9;P62843	D3YTQ9;P62843	40S ribosomal protein S15	Rps15	-0.235167	-0.235167	-0.235167	-0.235167	-0.235167	-0.235167	-0.235167	-0.235167	-0.235167	-0.0902231	-0.235167	-0.235167	-0.235167	-0.235167	-0.235167	-0.235167	-0.235167	5.11538	-0.235167	1.79469	-0.235167	-0.235167	-0.235167	-0.235167	-0.235167	-0.235167	-0.235167	-0.235167	-0.235167	-0.235167	-0.235167	-0.235167				6	44.1	44.1	13.742	72.184	5873700000	24	0.763595	0.50767	1.03623	1.44421
Q6ZQ38;D3YWC5	Q6ZQ38	Cullin-associated NEDD8-dissociated protein 1	Cand1	-1.45025	-1.35163	0.828808	0.757359	0.119142	-0.922548	0.231852	0.181659	-1.39006	0.943662	1.13961	-0.303121	-0.32277	-0.808444	1.73585	-0.45495	1.53972	0.955808	-1.75471	-0.0169686	0.683052	0.00964616	-2.16287	-0.228636	0.0189345	-0.957754	-0.0619814	1.00225	-0.229172	0.205773	0.339562	1.72317				51	42.4	41	136.33	323.31	24766000000	154	0.737919	0.514652	-0.792935	-1.40714
Q9WTQ5;Q9WTQ5-2	Q9WTQ5;Q9WTQ5-2	A-kinase anchor protein 12	Akap12	-0.846945	-0.846945	-0.478426	-0.846945	-0.638782	-0.448177	-0.846945	2.01736	-0.26497	-0.483259	-0.441215	1.15648	0.0203312	0.0438054	-0.846945	2.12614	0.581972	-0.560056	-0.846945	1.68218	2.63914	1.19623	0.0438172	0.885985	-0.846945	-0.588646	-0.512779	-0.566384	-0.581661	-0.846945	0.146782	-0.20031				91	56.1	56.1	180.69	323.31	94436000000	449	0.347466	0.805172	0.450386	0.780109
A0A0G2JGD2;P07091	A0A0G2JGD2;P07091	Protein S100-A4	S100a4	-0.241443	-0.241443	-0.241443	-0.241443	-0.241443	-0.241443	-0.241443	-0.241443	-0.241443	-0.241443	-0.241443	-0.241443	-0.241443	-0.241443	-0.241443	2.39311	4.85017	-0.241443	-0.241443	-0.241443	-0.241443	-0.241443	-0.241443	-0.241443	-0.241443	-0.241443	-0.241443	-0.241443	-0.241443	-0.241443	-0.241443	-0.241443				6	52.6	52.6	9.0621	35.962	4758600000	14	0.688628	0.526408	-0.965771	-1.33489
Q9QUM9;E0CXB1;E0CYT2	Q9QUM9;E0CXB1	Proteasome subunit alpha type-6	Psma6	-0.299932	-0.299932	-0.299932	-0.299932	-0.299932	-0.299932	0.658914	-0.201852	-0.299932	-0.299932	-0.299932	-0.299932	-0.299932	-0.299932	-0.299932	0.43668	0.699974	-0.299932	5.23193	-0.299932	-0.299932	-0.299932	-0.299932	-0.299932	0.472626	0.154887	-0.299932	-0.299932	-0.299932	-0.299932	-0.299932	-0.254805				15	57.3	57.3	27.372	323.31	17769000000	67	0.338072	0.806644	0.573202	0.762938
P16125;D3Z7F0;A0A0N4SVV8	P16125;D3Z7F0	L-lactate dehydrogenase B chain;L-lactate dehydrogenase	Ldhb	-0.410336	-0.184687	-0.423956	-0.423956	-0.423956	-0.406788	-0.423956	0.299221	-0.423956	-0.423956	-0.423956	-0.164481	-0.391367	-0.00734059	1.94717	4.11215	2.56163	-0.423956	-0.091422	-0.268927	-0.267826	-0.235576	0.0325149	0.218761	-0.423956	-0.423956	-0.423956	-0.423956	-0.423956	-0.423956	-0.407201	-0.400107				30	64.4	62.6	36.572	323.31	177970000000	294	0.85491	0.481068	-1.04929	-1.57329
P47962;D3YYV8	P47962;D3YYV8	60S ribosomal protein L5	Rpl5	-0.317387	4.3408	-0.317387	-0.317387	-0.317387	-0.317387	-0.317387	-0.317387	-0.317387	-0.317387	-0.317387	-0.317387	-0.317387	-0.317387	-0.317387	-0.317387	-0.317387	-0.317387	0.928858	-0.317387	-0.317387	2.79148	-0.317387	-0.317387	-0.317387	-0.317387	-0.317387	-0.317387	-0.317387	0.825686	-0.317387	-0.317387				12	35.4	35.4	34.4	119.33	15016000000	67	0.792777	0.502127	0.622158	1.48591
P21981;G3UXE8	P21981	Protein-glutamine gamma-glutamyltransferase 2	Tgm2	-0.374585	-0.374585	-0.374585	-0.374585	-0.374585	-0.374585	-0.374585	-0.374585	-0.374585	-0.374585	0.429831	-0.145361	-0.374585	-0.374585	-0.374585	4.22863	-0.374585	2.43643	1.36036	-0.374585	-0.374585	-0.374585	-0.374585	-0.374585	-0.374585	1.25605	-0.201304	-0.374585	-0.374585	-0.374585	-0.374585	-0.374585				20	33.2	33.2	77.06	258.51	8720600000	54	0.0264527	0.970485	-0.0551838	-0.0755744
P35564	P35564	Calnexin	Canx	-0.652608	-0.652608	-0.652608	-0.652608	-0.652608	-0.652608	2.37713	0.341951	0.676129	0.640947	-0.652608	-0.652608	-0.652608	1.92465	0.971466	-0.652608	0.30236	-0.652608	-0.652608	-0.652608	-0.39567	-0.652608	2.44271	-0.652608	1.5992	0.900071	-0.652608	-0.652608	-0.652608	-0.652608	1.27121	-0.652608				33	49.6	49.6	67.277	323.31	28987000000	157	0.250042	0.844109	-0.327338	-0.594647
P49722;Q8BKE0	P49722;Q8BKE0	Proteasome subunit alpha type-2	Psma2	0.74451	0.893386	3.95112	-0.440203	-0.440203	-0.315858	-0.440203	-0.440203	-0.440203	-0.440203	-0.440203	-0.440203	-0.440203	2.61483	1.62907	-0.440203	-0.440203	-0.440203	-0.440203	-0.440203	-0.14501	-0.251544	-0.204673	-0.242237	-0.440203	-0.440203	-0.440203	-0.440203	-0.440203	-0.440203	0.498969	-0.368508				9	38.9	38.9	25.926	323.31	8274900000	41	0.53508	0.581054	-0.509489	-1.09904
E9Q9E1;E9PVC5;Q6NZJ6;E9PVC6;Q6NZJ6-2;A0A0J9YUS5;A0A0J9YUC1;E9Q770;A0A0J9YVC1;D3YWM1;D6RCH1;A0A0J9YU44;A0A0J9YUL1;A0A0J9YTV0;D3YWY7;D3YWC6;A0A338P758;D3Z439	E9Q9E1;E9PVC5;Q6NZJ6;E9PVC6;Q6NZJ6-2;A0A0J9YUS5;A0A0J9YUC1;E9Q770;A0A0J9YVC1	Eukaryotic translation initiation factor 4 gamma 1	Eif4g1	-0.728785	-0.728785	-0.728785	-0.728785	-0.728785	1.23009	-0.728785	1.39405	1.81952	0.733198	0.800831	-0.200034	-0.728785	0.900537	1.21226	2.72036	-0.728785	-0.728785	0.354253	0.481934	-0.728785	-0.728785	-0.728785	-0.728785	-0.728785	-0.728785	-0.728785	1.24505	-0.728785	-0.728785	1.15488	-0.728785				37	27.3	25.4	175.33	323.31	8542300000	87	1.23114	0.368867	-0.989803	-2.07187
Q91W50;Q8JZN2;A0A0G2JF72;A0A0G2JDJ7;A0A0G2JE62	Q91W50;Q8JZN2;A0A0G2JF72	Cold shock domain-containing protein E1	Csde1	-0.525414	-0.525414	-0.525414	-0.525414	-0.525414	-0.525414	-0.281729	0.535979	1.06291	-0.525414	-0.525414	-0.525414	-0.525414	3.65692	1.73076	-0.525414	1.63962	-0.152429	-0.228251	1.4358	-0.525414	-0.525414	-0.525414	-0.525414	0.0498003	1.58432	-0.525414	-0.525414	-0.525414	-0.525414	-0.525414	-0.525414				24	34	34	88.79	323.31	6069400000	53	0.511376	0.708586	-0.699534	-1.06089
P58404-2;P58404;V9GXE7;V9GXT1;V9GXI9	P58404-2;P58404;V9GXE7	Striatin-4	Strn4	-0.176777	-0.176777	-0.176777	-0.176777	-0.176777	-0.176777	-0.176777	-0.176777	-0.176777	-0.176777	-0.176777	-0.176777	-0.176777	-0.176777	5.48008	-0.176777	-0.176777	-0.176777	-0.176777	-0.176777	-0.176777	-0.176777	-0.176777	-0.176777	-0.176777	-0.176777	-0.176777	-0.176777	-0.176777	-0.176777	-0.176777	-0.176777				5	5.4	2.7	80.974	2.7739	403410000	5	0.433155	0.735027	-0.707107	-0.930949
Q60963;E9Q330;E9Q6J0;E9Q4T5	Q60963;E9Q330	Platelet-activating factor acetylhydrolase	Pla2g7	-0.456063	2.5754	-0.456063	-0.456063	-0.456063	-0.456063	-0.456063	-0.456063	-0.456063	-0.456063	-0.456063	0.118041	0.00900573	-0.456063	0.372525	-0.456063	2.12324	2.2391	-0.0122999	-0.0823092	-0.456063	-0.456063	3.14675	-0.456063	-0.456063	-0.456063	-0.456063	-0.456063	-0.456063	-0.456063	-0.456063	-0.456063				23	44.5	44.5	49.258	323.31	13385000000	96	0.326099	0.811107	0.460616	0.740849
Q80UG5-3;A2A6U3;Q80UG5;Q80UG5-2;A2A6U5;A8Y5D3;REV__Q6NSQ7	Q80UG5-3;A2A6U3;Q80UG5;Q80UG5-2	Septin-9	Sep-09	-0.546828	-0.546828	-0.546828	-0.546828	2.1405	2.69948	-0.546828	-0.546828	-0.546828	1.06466	-0.546828	-0.546828	2.89028	-0.546828	0.901943	0.895015	-0.546828	0.406409	0.0345397	-0.128615	-0.546828	-0.546828	-0.546828	-0.546828	1.12601	-0.546828	-0.546828	-0.546828	-0.546828	-0.546828	-0.546828	-0.546828				43	68.8	68.8	64.774	323.31	22990000000	149	0.774712	0.508092	-0.713427	-1.46015
P10833;A0A1B0GRG1;A0A1B0GRT5	P10833	Ras-related protein R-Ras	Rras	1.63278	1.97032	0.765401	0.742314	0.153829	0.0814159	1.25421	-1.10569	-1.10569	-1.10569	-1.10569	-1.10569	-1.10569	0.337636	0.0800457	-0.38259	-0.880363	0.376891	-1.10569	-1.10569	1.69663	1.1685	0.0295553	-0.426661	-1.10569	-1.10569	0.719364	-1.10569	0.677231	0.959142	0.484449	0.722515				13	65.6	50.9	23.764	115.17	5261400000	47	0.947361	0.43233	0.74901	1.70016
A0A0N4SW28;Q9DAS9;A0A0N4SVT3	A0A0N4SW28;Q9DAS9;A0A0N4SVT3	Guanine nucleotide-binding protein G(I)/G(S)/G(O) subunit gamma-12	Gng12	-0.176777	-0.176777	-0.176777	-0.176777	-0.176777	-0.176777	-0.176777	-0.176777	-0.176777	-0.176777	-0.176777	-0.176777	-0.176777	-0.176777	-0.176777	-0.176777	-0.176777	5.48008	-0.176777	-0.176777	-0.176777	-0.176777	-0.176777	-0.176777	-0.176777	-0.176777	-0.176777	-0.176777	-0.176777	-0.176777	-0.176777	-0.176777				6	69.9	69.9	9.1815	180.8	6817600000	36	0.520085	0.60473	0.808122	1.07497
Q9R1P1;D3YUM8	Q9R1P1	Proteasome subunit beta type-3	Psmb3	-0.176777	-0.176777	-0.176777	-0.176777	-0.176777	-0.176777	-0.176777	-0.176777	-0.176777	-0.176777	-0.176777	-0.176777	-0.176777	-0.176777	-0.176777	-0.176777	-0.176777	5.48008	-0.176777	-0.176777	-0.176777	-0.176777	-0.176777	-0.176777	-0.176777	-0.176777	-0.176777	-0.176777	-0.176777	-0.176777	-0.176777	-0.176777				8	32.2	32.2	22.965	45.945	3993700000	24	0.520085	0.603934	0.808122	1.07497
A0A1L1STE6;Q9D6R2;Q9D6R2-2	A0A1L1STE6;Q9D6R2;Q9D6R2-2	Isocitrate dehydrogenase [NAD] subunit alpha, mitochondrial	Idh3a	-0.463739	-0.463739	-0.463739	-0.463739	-0.463739	-0.463739	-0.463739	-0.463739	-0.463739	1.54749	2.1994	-0.463739	-0.463739	1.77357	1.53683	-0.463739	-0.463739	2.20886	2.79107	-0.463739	-0.463739	-0.463739	-0.463739	-0.463739	-0.463739	-0.463739	-0.463739	-0.463739	-0.463739	-0.463739	-0.463739	-0.463739				18	49.7	49.7	41.52	262.48	18214000000	68	0.152595	0.880386	-0.267257	-0.388784
Q3UKN6;P81117;S4R2R9	Q3UKN6;P81117	Nucleobindin-2;Nesfatin-1	Nucb2	-0.252992	-0.252992	-0.252992	-0.252992	-0.252992	-0.252992	-0.252992	-0.252992	-0.252992	-0.252992	-0.252992	-0.252992	-0.252992	-0.252992	-0.252992	-0.252992	-0.252992	-0.252992	3.42228	-0.252992	-0.252992	-0.252992	-0.252992	-0.252992	-0.252992	4.16748	-0.252992	-0.252992	-0.252992	-0.252992	-0.252992	-0.252992				9	31.7	31.7	50.353	91.043	968980000	18	0.520085	0.603141	0.525038	1.07497
P17182;Q6PHC1;B1ARR7;B0QZL1;B1ARR6;J3QPZ9;A0A0N4SUI6;D3YVD3;D3Z2S4;A0A0N4SUW8;Q5SX61	P17182;Q6PHC1	Alpha-enolase	Eno1	-0.381636	-0.534439	-0.508984	-0.534439	-0.304968	-0.534439	-0.534439	-0.493149	-0.493934	-0.366417	-0.384076	0.368858	1.24449	0.325274	0.0534006	3.6159	3.06519	-0.388914	0.178262	-0.499514	0.525415	1.1806	-0.243345	-0.301367	-0.534439	-0.502806	-0.51895	-0.534439	-0.534439	-0.534439	-0.373804	-0.520019				52	86.9	76.5	47.14	323.31	420080000000	707	0.790589	0.502268	-0.925879	-1.4828
P50247;A2ALT5	P50247	Adenosylhomocysteinase	Ahcy	-0.453063	-0.732254	-0.219045	-0.264384	-0.732254	0.306308	0.811194	-0.732254	-0.732254	-0.266983	1.08993	-0.732254	-0.732254	-0.732254	0.25548	3.92338	1.5718	0.346034	0.884559	0.895953	1.01489	0.140611	-0.158102	-0.732254	-0.732254	-0.732254	-0.732254	0.622987	-0.249989	-0.732254	-0.732254	-0.732254				26	50.9	50.9	47.688	323.31	16337000000	113	0.119639	0.901084	-0.205435	-0.31305
P46978;D3YZN5;F6YHG5	P46978	Dolichyl-diphosphooligosaccharide--protein glycosyltransferase subunit STT3A	Stt3a	-0.369799	-0.369799	-0.369799	-0.369799	-0.369799	-0.369799	-0.369799	-0.369799	-0.369799	-0.369799	-0.369799	-0.369799	-0.369799	-0.369799	-0.369799	0.314568	-0.369799	4.36502	1.34328	-0.369799	-0.369799	-0.369799	-0.369799	-0.369799	-0.369799	0.0246974	-0.369799	-0.369799	-0.369799	1.53405	2.03317	-0.369799				14	20.4	20.4	80.597	53.413	4305700000	31	0.670157	0.526361	0.835582	1.30743
O88844;A0A087WPT4;A0A087WRS9;D3YVY3;A0A087WRM4	O88844;A0A087WPT4;A0A087WRS9	Isocitrate dehydrogenase [NADP] cytoplasmic	Idh1	-0.579141	-0.583645	-1.47248	-1.36581	-1.47248	-0.663528	0.63837	1.44091	0.97705	0.437268	-0.0384432	-0.700848	-0.0223183	0.799813	2.12957	0.642855	-0.702193	1.0683	0.888139	0.360875	-0.222289	1.76009	-0.180369	-1.47248	-0.0735395	0.0747035	1.00747	-1.47248	0.368245	-1.47248	0.482776	-0.58191				33	63.3	59.4	46.674	323.31	29215000000	144	0.00240447	0.996709	-0.00360433	-0.00705408
Q62167;P16381;Q3V086;Q61496	Q62167;P16381	ATP-dependent RNA helicase DDX3X;Putative ATP-dependent RNA helicase Pl10	Ddx3x;D1Pas1	2.87175	-0.429896	-0.429896	-0.429896	-0.429896	-0.429896	1.74559	1.39645	0.405544	-0.429896	0.396146	-0.429896	-0.429896	-0.429896	-0.429896	-0.429896	-0.429896	-0.429896	-0.429896	-0.429896	-0.429896	-0.429896	-0.429896	-0.429896	0.371553	3.56036	-0.429896	-0.429896	-0.429896	-0.429896	-0.429896	-0.429896				28	45.8	18.1	73.101	289.34	9433200000	70	0.433155	0.73428	-0.103255	-0.930949
Q9DC16;F6SLP4;F6Z6A5	Q9DC16;F6SLP4	Endoplasmic reticulum-Golgi intermediate compartment protein 1	Ergic1	-0.559332	-0.559332	-0.559332	-0.559332	-0.559332	-0.559332	-0.559332	-0.559332	-0.559332	2.20523	2.42805	-0.559332	-0.559332	-0.559332	-0.559332	-0.559332	-0.559332	-0.137697	1.4397	1.99596	0.88065	-0.559332	1.11247	0.906851	2.03343	-0.559332	-0.559332	-0.559332	-0.559332	-0.559332	-0.559332	-0.559332				10	45.5	45.5	32.562	247.14	7234800000	40	0.527961	0.585032	0.645854	1.08764
B2RXT3;E9Q7L0	B2RXT3;E9Q7L0		Ogdhl	-0.587249	-0.587249	-0.587249	-0.587249	-0.587249	0.98328	-0.587249	1.46937	-0.587249	-0.587249	-0.587249	1.0968	-0.587249	0.65655	0.818544	-0.587249	-0.587249	-0.587249	-0.587249	-0.587249	0.710482	0.476372	-0.587249	-0.587249	-0.587249	3.68771	-0.587249	-0.587249	-0.587249	0.335956	1.9665	0.130664				19	22.8	14.5	114.56	77.195	931310000	24	0.242618	0.843986	-0.204369	-0.57977
E9QAH1;E9PVZ8	E9QAH1;E9PVZ8		Golgb1	-0.579425	1.94106	-0.579425	-0.579425	1.75993	1.82906	-0.579425	-0.579425	-0.579425	2.61926	-0.579425	-0.579425	-0.579425	-0.579425	-0.579425	-0.579425	-0.579425	0.538814	-0.579425	0.800224	-0.579425	-0.579425	-0.579425	-0.579425	-0.579425	-0.579425	-0.579425	-0.579425	1.75544	1.15433	-0.579425	0.92866				22	9.4	9.4	365.29	50.859	1017900000	34	0.0314724	0.962986	-0.0429946	-0.0894398
P50608	P50608	Fibromodulin	Fmod	-0.176777	-0.176777	-0.176777	-0.176777	-0.176777	-0.176777	-0.176777	-0.176777	-0.176777	-0.176777	-0.176777	-0.176777	-0.176777	-0.176777	5.48008	-0.176777	-0.176777	-0.176777	-0.176777	-0.176777	-0.176777	-0.176777	-0.176777	-0.176777	-0.176777	-0.176777	-0.176777	-0.176777	-0.176777	-0.176777	-0.176777	-0.176777				14	40.7	40.7	43.054	323.31	13003000000	67	0.433155	0.733535	-0.707107	-0.930949
O88653;A0A0G2JGQ3	O88653;A0A0G2JGQ3	Ragulator complex protein LAMTOR3	Lamtor3	-0.251905	-0.251905	-0.251905	-0.251905	-0.251905	-0.251905	-0.251905	-0.251905	-0.251905	-0.251905	-0.251905	-0.251905	-0.251905	-0.251905	-0.251905	-0.251905	-0.251905	4.29874	-0.251905	-0.251905	-0.251905	-0.251905	-0.251905	-0.251905	-0.251905	-0.251905	-0.251905	-0.251905	-0.251905	-0.251905	3.2584	-0.251905				4	50	50	13.553	146.6	1810500000	19	0.520085	0.602349	0.650092	1.07497
Q9DCL9;D3Z6P1;D6RCU8	Q9DCL9	Multifunctional protein ADE2;Phosphoribosylaminoimidazole-succinocarboxamide synthase;Phosphoribosylaminoimidazole carboxylase	Paics	-0.441326	-0.441326	1.06099	0.8154	-0.441326	-0.441326	-0.441326	-0.441326	-0.441326	-0.441326	-0.441326	-0.441326	-0.441326	3.18005	-0.441326	-0.441326	-0.441326	1.78224	-0.441326	-0.441326	-0.441326	-0.441326	2.08229	2.55351	-0.441326	-0.441326	-0.441326	-0.441326	-0.441326	-0.441326	-0.441326	-0.441326				21	52	52	47.006	310.57	9013600000	72	0.44146	0.737959	0.653331	0.945068
O08547;E9Q6R3;A0A0G2JF08;D6RES2	O08547;E9Q6R3	Vesicle-trafficking protein SEC22b	Sec22b	-0.561963	-0.711993	-0.562304	-0.610707	-0.711993	-0.711993	0.617565	1.37557	0.540441	-0.121	-0.711993	0.918598	-0.711993	0.0417297	3.10857	-0.16824	1.85775	-0.711993	-0.711993	-0.0530648	-0.711993	-0.711993	1.26204	-0.711993	1.33567	1.65021	-0.575982	-0.602704	-0.711993	-0.711993	-0.711993	-0.196278				13	61.4	61.4	24.74	263.22	6103400000	52	0.799726	0.499717	-0.862533	-1.49577
P15532;Q5NC80;Q5NC79	P15532;Q5NC80;Q5NC79	Nucleoside diphosphate kinase A;Nucleoside diphosphate kinase	Nme1	-0.362951	-0.440188	-0.440188	-0.375411	-0.440188	-0.440188	0.319199	-0.233277	-0.349627	0.0270705	-0.00362184	-0.352966	-0.32378	0.0711678	-0.0410298	2.80953	4.46744	-0.186892	-0.00210034	-0.440188	-0.319966	-0.274341	-0.440188	-0.440188	0.0206172	0.267678	-0.317395	-0.354517	-0.345805	-0.339144	-0.349024	-0.36954				16	80.3	19.1	17.208	28.01	4208700000	12	0.914197	0.447486	-1.13228	-1.65504
Q8BFZ9;A0A1B0GT70;A0A1B0GSD8;A0A1B0GQZ0;A0A1B0GRG7;A0A1B0GT43;A0A1B0GRQ1	Q8BFZ9;A0A1B0GT70;A0A1B0GSD8	Erlin-2	Erlin2	-0.435705	-0.435705	0.142318	2.01942	-0.435705	-0.435705	-0.435705	-0.435705	-0.435705	-0.435705	-0.435705	-0.435705	-0.435705	-0.435705	-0.435705	0.047568	-0.435705	-0.435705	3.05559	1.79508	-0.435705	-0.435705	-0.435705	0.85569	-0.435705	-0.435705	-0.435705	-0.435705	-0.435705	2.97697	-0.435705	-0.435705				18	46.8	37.6	37.872	323.31	12531000000	67	1.09213	0.383152	0.941516	1.89263
P62960;A2BGG7;A0A0A0MQD2;B2RUF0;Q9Z2C8-2;Q9Z2C8	P62960;A2BGG7	Nuclease-sensitive element-binding protein 1	Ybx1	-0.803908	-0.803908	-0.803908	-0.803908	-0.803908	-0.803908	0.479944	1.44388	-0.803908	-0.0899962	0.142143	0.130712	0.350107	-0.803908	1.06776	1.07661	0.486509	-0.0700687	2.01158	0.396643	-0.546273	-0.434625	1.94206	2.90916	0.00763282	-0.04906	-0.803908	-0.803908	-0.803908	-0.803908	-0.803908	-0.803908				13	49.1	41.6	35.73	323.31	4297000000	45	0.535087	0.581875	0.591932	1.09905
O54724	O54724	Polymerase I and transcript release factor	Ptrf	1.07741	-0.445238	3.33608	-0.695578	1.78145	1.53523	-0.695578	-0.695578	-0.695578	0.176894	-0.359467	-0.695578	-0.695578	-0.695578	-0.695578	-0.695578	-0.695578	-0.308325	0.0257112	-0.0016795	-0.695578	-0.695578	-0.695578	-0.695578	-0.055216	0.780735	1.71985	-0.695578	0.504101	0.340408	1.02132	-0.695578				17	44.4	44.4	43.953	323.31	11995000000	75	0.268575	0.836601	0.106419	0.631283
A0A1C7CYV0;Q99K51;B1AX58	A0A1C7CYV0;Q99K51;B1AX58	Plastin-3	Pls3	-0.431313	-0.431313	-0.431313	-0.431313	-0.431313	-0.431313	-0.431313	-0.431313	-0.431313	1.21278	1.09854	-0.431313	-0.431313	-0.431313	4.19453	-0.431313	-0.431313	0.483734	1.41759	1.8992	-0.431313	-0.431313	-0.431313	-0.431313	-0.431313	-0.431313	-0.431313	-0.431313	0.476437	-0.431313	-0.431313	-0.431313				30	52.5	43.4	70.642	323.31	23201000000	141	0.133651	0.887941	-0.247195	-0.345691
Q64521;A2AQR0	Q64521;A2AQR0	Glycerol-3-phosphate dehydrogenase, mitochondrial;Glycerol-3-phosphate dehydrogenase	Gpd2	-0.669263	-0.669263	-0.669263	-0.669263	-0.669263	-0.669263	0.661629	1.16011	1.38766	-0.669263	-0.669263	0.732649	-0.669263	-0.669263	-0.0272541	3.09438	0.339669	2.02684	-0.669263	-0.669263	-0.669263	0.11993	-0.669263	-0.669263	1.76532	-0.669263	0.369549	1.08489	-0.669263	-0.669263	-0.669263	0.000620301				46	68	68	80.953	323.31	37092000000	148	0.244238	0.844401	-0.354162	-0.583026
P05064;A6ZI44;D3YWI1;D3Z510;A0A0U1RPN8;Q9CPQ9;A6ZI46;A0A0U1RPT5;D3YV98;A6ZI47	P05064;A6ZI44;D3YWI1;D3Z510;A0A0U1RPN8;Q9CPQ9;A6ZI46;A0A0U1RPT5	Fructose-bisphosphate aldolase A;Fructose-bisphosphate aldolase	Aldoa;Aldoart1	-0.335116	-0.261801	-0.251262	-0.218928	-0.335116	-0.335116	-0.335116	-0.327098	-0.310044	-0.220173	-0.213879	-0.246714	0.506588	-0.16048	-0.251491	3.52524	4.00113	-0.241947	-0.253719	-0.225552	-0.208393	-0.219511	-0.222798	-0.274178	-0.335116	-0.335116	-0.252998	-0.335116	-0.335116	-0.320831	-0.335116	-0.335116				40	89.6	76.4	39.355	323.31	134110000000	321	0.877499	0.482652	-1.10268	-1.60461
Q9JHU4;F6ZX84	Q9JHU4	Cytoplasmic dynein 1 heavy chain 1	Dync1h1	-0.324132	-0.312138	-0.332055	-0.297296	-0.245005	-0.262655	-0.34512	-0.338751	-0.342606	-0.326717	-0.345148	-0.305902	-0.327111	-0.321196	-0.323047	3.73893	3.58921	-0.234077	-0.318757	-0.332673	-0.338005	-0.331513	-0.32814	-0.345892	0.79741	0.798048	-0.3401	-0.325345	-0.322656	-0.321659	-0.319444	-0.316465				234	50.5	50.5	532.04	323.31	191760000000	810	0.741471	0.511731	-0.990815	-1.41229
Q564E2;P06151;A0A1B0GSX0;A0A1B0GSR9;D3YZQ9;A0A1B0GQX5;A0A1B0GT41;A0A1B0GSL7;A0A1B0GRW9;A0A1B0GS79;A0A1B0GRC1;A0A1B0GRS2;D3YVR7;D3YZE4;P00342;A0A1B0GSR2;A0A1B0GRE9	Q564E2;P06151;A0A1B0GSX0;A0A1B0GSR9;D3YZQ9;A0A1B0GQX5;A0A1B0GT41	L-lactate dehydrogenase;L-lactate dehydrogenase A chain	Ldha	-0.393332	-0.542283	-0.554427	-0.554427	-0.554427	0.20034	-0.15507	0.278756	-0.107899	-0.18835	-0.4119	-0.287385	-0.0239329	0.398125	-0.257591	3.44957	3.85073	-0.0904917	0.166493	0.146311	-0.327795	-0.0683755	-0.423235	-0.554427	-0.554427	-0.554427	-0.494432	-0.554427	-0.293671	-0.0904917	-0.554427	0.101322				30	76.2	72.3	36.498	323.31	120350000000	226	0.763583	0.506743	-0.980662	-1.44419
E9Q6C2;Q8CG14;A0A1W2P7F1;Q8CFG8	E9Q6C2;Q8CG14	Complement C1s-A subcomponent;Complement C1s-A subcomponent heavy chain;Complement C1s-A subcomponent light chain	C1s1;C1sa	-0.403251	-0.403251	-0.403251	-0.403251	-0.403251	-0.403251	-0.403251	-0.403251	-0.403251	-0.156851	-0.158194	0.688557	0.079411	-0.403251	-0.403251	3.54917	3.76288	-0.150503	-0.403251	-0.202764	0.00200391	-0.075958	0.616435	0.110827	-0.403251	-0.403251	-0.403251	-0.403251	-0.403251	-0.403251	-0.403251	-0.403251				4	5.3	5.3	77.499	4.2997	328130000	12	0.670825	0.526929	-0.884554	-1.30842
Q80X90	Q80X90	Filamin-B	Flnb	1.00677	1.21347	0.417702	0.694429	-0.491566	-0.31752	-0.109001	-0.754495	-0.455375	-0.398297	-0.680061	-0.577557	-0.72678	-0.577668	-0.591386	1.4096	1.32063	-0.683557	-0.47201	-0.616842	-0.651703	-0.678479	-0.481763	-0.403929	0.439415	-0.377969	2.91001	2.89011	-0.493078	-0.494111	-0.514488	-0.754495				138	58.8	55.5	277.82	323.31	154000000000	581	0.692455	0.527505	-0.467064	-1.34055
Q9DBB8	Q9DBB8	Trans-1,2-dihydrobenzene-1,2-diol dehydrogenase	Dhdh	-0.254116	-0.254116	-0.254116	-0.254116	-0.254116	-0.254116	-0.254116	-0.254116	-0.254116	-0.254116	-0.254116	-0.254116	-0.254116	-0.254116	-0.254116	-0.254116	-0.254116	3.85606	-0.254116	-0.254116	-0.254116	-0.254116	-0.254116	-0.254116	3.76744	-0.254116	-0.254116	-0.254116	-0.254116	-0.254116	-0.254116	-0.254116				4	12.9	6.6	36.3	4.0716	396370000	9	0.520085	0.60156	0.587167	1.07497
P47878	P47878	Insulin-like growth factor-binding protein 3	Igfbp3	0.395121	-0.62994	-0.62994	-0.62994	-0.62994	-0.62994	-0.62994	-0.62994	0.211209	1.08418	0.903343	1.44253	-0.62994	0.478162	2.59711	0.727675	-0.62994	-0.62994	-0.62994	-0.62994	0.935108	0.671251	-0.00320063	3.15631	-0.62994	-0.62994	-0.62994	-0.62994	-0.62994	-0.62994	-0.62994	-0.62994				11	42.8	42.8	31.687	192.83	11564000000	54	0.220707	0.846427	-0.33669	-0.535153
Q9QXS1-12;Q9QXS1-11;Q9QXS1-10;Q9QXS1-9;Q9QXS1-13;Q9QXS1-5;Q9QXS1-3;Q9QXS1-16;Q9QXS1-4;Q9QXS1-14;Q9QXS1-6;Q9QXS1-7;Q9QXS1-8;Q9QXS1-2;Q9QXS1;Q9QXS1-15;E9Q3W4;A0A3B2W7J8;A0A0R4J218;A0A0R4J223;A0A0R4J221;E9Q9J6;E9PW24;A0A0B4J1M7;A0A2I3BRT4;Q8R0W0	Q9QXS1-12;Q9QXS1-11;Q9QXS1-10;Q9QXS1-9;Q9QXS1-13;Q9QXS1-5;Q9QXS1-3;Q9QXS1-16;Q9QXS1-4;Q9QXS1-14;Q9QXS1-6;Q9QXS1-7;Q9QXS1-8;Q9QXS1-2;Q9QXS1;Q9QXS1-15;E9Q3W4	Plectin	Plec	-0.428439	-0.406048	-0.0243443	-0.374635	-0.349216	0.084448	0.0472526	0.387906	0.153052	-0.426126	-0.477444	-0.425957	-0.431689	-0.103402	-0.406874	-0.427211	-0.35202	-0.239918	0.368794	0.225846	-0.350075	-0.326352	-0.0832307	5.25722	0.500674	-0.155825	-0.228036	-0.0385901	-0.410431	-0.378433	-0.381999	0.2011				296	59.3	59.1	514.85	323.31	121920000000	948	0.803839	0.498769	1.07452	1.5016
P48962	P48962	ADP/ATP translocase 1	Slc25a4	0.382274	0.698727	-0.128496	-0.89945	1.4426	1.28324	2.40286	-0.89945	-0.89945	1.82258	1.65122	1.25769	-0.89945	-0.89945	-0.89945	-0.89945	-0.89945	-0.89945	-0.89945	-0.89945	0.265426	-0.00804261	0.200184	0.0963056	-0.89945	-0.89945	0.905739	0.903936	-0.89945	-0.30126	-0.100714	-0.181982				21	45.6	26.5	32.904	323.31	83136000000	110	0.270483	0.83655	-0.335634	-0.635017
F6XCT0	F6XCT0		Macf1	-0.378223	0.484943	-0.378223	-0.378223	-0.378223	-0.378223	-0.378223	-0.378223	-0.378223	-0.378223	0.657681	-0.378223	-0.378223	0.6503	1.38814	4.80601	-0.378223	-0.378223	-0.378223	-0.378223	-0.378223	-0.378223	-0.378223	-0.378223	-0.378223	0.394986	-0.378223	-0.378223	1.07351	-0.378223	-0.378223	-0.378223				88	53.5	1.5	211.68	93.32	303020000	5	0.928781	0.438828	-1.12688	-1.67493
Q6P549;A0A087WPT7;A0A1B0GR64;A0A1B0GST7	Q6P549;A0A087WPT7	Phosphatidylinositol 3,4,5-trisphosphate 5-phosphatase 2	Inppl1	-0.312601	-0.312601	-0.312601	-0.312601	-0.312601	-0.312601	-0.312601	-0.312601	-0.312601	2.39193	-0.312601	-0.312601	-0.312601	-0.312601	-0.312601	-0.312601	-0.312601	3.03932	3.63419	-0.312601	-0.312601	-0.312601	-0.312601	-0.312601	-0.312601	-0.312601	-0.312601	-0.312601	-0.312601	-0.312601	-0.312601	-0.312601				15	13.4	12.9	138.97	11.997	875850000	21	0.456315	0.729816	0.704606	0.970119
A0A0J9YUD8;A0A0J9YUZ4;P63158;D3YZ18;D3YVC6	A0A0J9YUD8;A0A0J9YUZ4;P63158;D3YZ18;D3YVC6	High mobility group protein B1	Hmgb1	2.17978	-0.556489	-0.556489	-0.556489	2.86642	2.79033	0.891358	-0.556489	0.618031	-0.556489	-0.301553	1.39754	-0.556489	-0.413705	-0.556489	0.874387	0.20058	-0.436242	-0.414612	-0.448157	-0.556489	-0.556489	-0.556489	0.113597	-0.556489	-0.556489	-0.556489	-0.556489	-0.457447	-0.556489	-0.556489	-0.556489				18	53.8	46.8	19.774	323.31	15859000000	79	0.739126	0.514825	-0.418813	-1.40889
Q3THK7	Q3THK7	GMP synthase [glutamine-hydrolyzing]	Gmps	-0.252501	-0.252501	-0.252501	-0.252501	-0.252501	-0.252501	-0.252501	5.1133	-0.252501	-0.252501	-0.252501	-0.252501	-0.252501	-0.252501	-0.252501	-0.252501	-0.252501	-0.252501	0.573162	-0.252501	1.63607	-0.252501	-0.252501	-0.252501	-0.252501	-0.252501	-0.252501	-0.252501	-0.252501	-0.252501	-0.252501	-0.252501				18	37.1	37.1	76.723	269.51	4095600000	51	0.810491	0.498208	0.387747	1.51101
Q6ZWN5;F7CJS8;D3YWH9;Q9CXW7;D3Z673;D3YUV6	Q6ZWN5;F7CJS8;D3YWH9;Q9CXW7	40S ribosomal protein S9	Rps9	-0.286706	-0.727236	-0.727236	0.39666	2.44029	-0.366534	-0.727236	-0.727236	-0.727236	-0.727236	-0.727236	-0.727236	2.30111	-0.434679	-0.727236	-0.260518	-0.25596	-0.727236	-0.727236	1.16494	1.8386	-0.727236	-0.330134	-0.727236	-0.564816	-0.727236	1.20052	1.58415	-0.288904	1.09223	1.10973	-0.158679				19	59.3	59.3	22.591	54.947	21070000000	80	0.112503	0.905548	0.161225	0.296159
Q06138	Q06138	Calcium-binding protein 39	Cab39	-0.297583	-0.297583	-0.297583	-0.297583	-0.297583	-0.297583	-0.297583	-0.297583	-0.297583	2.24868	1.96276	-0.297583	-0.297583	-0.297583	-0.297583	-0.297583	-0.297583	4.41847	-0.297583	-0.297583	-0.297583	-0.297583	-0.297583	-0.297583	-0.297583	-0.297583	-0.297583	-0.297583	-0.297583	-0.297583	-0.297583	-0.297583				14	34.6	29.6	39.842	82.045	3525900000	41	0.0340012	0.961704	0.0728959	0.0963711
P53994;A0A1D5RMH1	P53994	Ras-related protein Rab-2A	Rab2a	-0.382339	1.72593	-0.382339	3.22192	-0.382339	-0.382339	-0.382339	0.546881	-0.382339	3.59158	-0.382339	-0.382339	-0.382339	0.0557309	-0.382339	-0.382339	-0.382339	0.798762	-0.382339	-0.382339	-0.382339	-0.382339	-0.382339	-0.382339	-0.382339	-0.382339	-0.382339	-0.382339	-0.382339	-0.382339	-0.382339	-0.382339				12	59.9	31.6	23.547	323.31	8695500000	48	0.301335	0.824129	-0.38277	-0.694407
Q7TPR4;A1BN54	Q7TPR4;A1BN54	Alpha-actinin-1	Actn1	-0.498252	-0.498252	-0.498252	-0.498252	-0.498252	-0.440742	-0.498252	-0.498252	-0.498252	0.552088	0.662689	-0.498252	-0.468197	0.929024	0.0160357	3.78085	2.73985	-0.498252	1.03218	1.06376	-0.498252	-0.498252	-0.0246601	0.122157	-0.498252	-0.498252	-0.498252	-0.498252	-0.498252	-0.498252	-0.498252	-0.498252				62	62.6	44.7	103.07	323.31	70048000000	262	0.7124	0.524669	-0.864449	-1.36992
P26040	P26040	Ezrin	Ezr	-1.12864	0.0910604	-1.12864	-1.12864	-1.12864	0.590753	0.569016	2.16358	1.8758	-1.12864	-1.12864	-0.397109	0.289974	1.6871	1.44906	0.694426	1.13809	-0.133013	0.0393768	0.41917	-0.00379034	0.372941	-0.729171	-0.230286	1.178	0.229551	-1.12864	-1.12864	0.163841	-0.171978	-1.12864	-1.12864				63	72.7	57	69.406	323.31	91219000000	315	0.368516	0.799627	-0.363358	-0.818103
Q8CGC7;A0A0A6YWH3;A0A0A6YWA4	Q8CGC7	Bifunctional glutamate/proline--tRNA ligase;Glutamate--tRNA ligase;Proline--tRNA ligase	Eprs	-0.467796	3.56563	0.444553	-0.467796	-0.467796	-0.467796	-0.467796	1.88283	1.7458	-0.467796	0.78011	-0.467796	-0.467796	-0.467796	-0.467796	-0.467796	1.47936	-0.467796	-0.467796	-0.467796	-0.467796	-0.467796	-0.467796	-0.467796	-0.467796	-0.467796	1.79662	-0.467796	-0.467796	-0.467796	-0.467796	-0.467796				51	37.2	37.2	170.08	323.31	14552000000	132	0.718404	0.523195	-0.399382	-1.37871
Q9WTR5	Q9WTR5	Cadherin-13	Cdh13	-0.535215	-1.2729	-1.2729	-0.919016	0.370726	0.110599	-0.609838	1.01558	0.352252	-1.2729	-0.423491	0.0995607	0.645302	1.33577	1.83287	1.08668	-0.632604	-1.2729	-1.2729	-0.591134	-0.445452	0.961578	0.977254	1.73893	-0.740342	-1.2729	1.17732	0.324886	0.368924	-1.2729	0.0339445	1.37521				8	16	16	78.185	48.089	684530000	33	0.225585	0.849275	-0.320272	-0.54518
Q45VK5;A0A1L1STE4;Q9Z1X4-2;Q9Z1X4;Q9Z1X4-3;A0A1L1SU19;A0A1L1SQR7;A0A1L1SR62;A0A1L1SQ69;A0A1L1SSU8;A0A1L1ST48	Q45VK5;A0A1L1STE4;Q9Z1X4-2;Q9Z1X4;Q9Z1X4-3	Interleukin enhancer-binding factor 3	Ilf3	-0.547461	-0.547461	-0.547461	-0.547461	-0.547461	1.14127	-0.547461	-0.547461	0.84436	0.33079	0.422927	0.88163	-0.547461	-0.547461	2.86543	-0.547461	-0.547461	-0.547461	-0.547461	-0.547461	-0.547461	-0.547461	-0.547461	-0.547461	-0.547461	-0.547461	1.99201	1.61636	2.49683	-0.547461	-0.547461	-0.547461				16	30.4	28	76.347	94.211	2527600000	39	1.06757	0.399674	-0.836328	-1.86044
Q8R1B4;M0QWV3	Q8R1B4	Eukaryotic translation initiation factor 3 subunit C	Eif3c	1.51947	0.817346	-0.930998	-0.930998	0.681154	1.118	-0.930998	2.19537	1.69583	-0.930998	-0.930998	-0.930998	-0.930998	0.937261	0.714529	1.01514	1.12995	-0.930998	0.4426	-0.930998	-0.930998	-0.930998	-0.930998	-0.930998	1.17768	-0.195321	-0.00942964	0.499229	-0.930998	0.0123648	0.213804	-0.930998				26	24.5	24.5	105.53	144.36	6832300000	82	0.983576	0.429093	-0.74388	-1.74895
O08553;Q71H75	O08553	Dihydropyrimidinase-related protein 2	Dpysl2	-0.348494	-0.336056	-0.323837	-0.33397	-0.252942	-0.348494	-0.348494	-0.138726	-0.326069	0.212659	0.488072	0.0946149	-0.0102813	0.0881191	-0.348494	5.22423	1.03719	0.184977	-0.304047	-0.225774	-0.255287	-0.320252	-0.286515	-0.327696	-0.226184	-0.348494	-0.331568	-0.327698	-0.255809	-0.331852	-0.336186	-0.336645				34	71	59.4	62.277	323.31	160860000000	398	0.833161	0.483815	-1.06749	-1.54291
P26231;Q65CL1	P26231	Catenin alpha-1	Ctnna1	3.02919	-0.552954	-0.552954	3.37306	-0.552954	-0.552954	-0.0495286	0.381339	0.467592	0.0699081	0.159513	-0.552954	-0.552954	-0.552954	-0.552954	-0.329709	-0.364904	-0.220573	0.700791	0.626749	-0.552954	-0.552954	-0.552954	-0.552954	1.81184	0.2979	-0.552954	-0.552954	-0.552954	-0.552954	-0.552954	-0.552954				48	57.1	47.2	100.11	323.31	28932000000	178	0.340113	0.80601	0.17679	0.76668
B2M1R6;P61979-3;P61979-2;P61979;H3BKD0;H3BLL4;A0A286YDM3;H3BK96;H3BKI8;A0A286YCM2;A0A286YEC4;A0A286YDH1;H3BJS9;Q8BT23;H3BLP7;A0A286YE41;H3BJ43	B2M1R6;P61979-3;P61979-2;P61979;H3BKD0;H3BLL4;A0A286YDM3;H3BK96;H3BKI8	Heterogeneous nuclear ribonucleoprotein K	Hnrnpk	0.5787	0.549651	-0.642607	-0.29023	-0.642607	-0.270977	0.528656	-0.642607	-0.642607	0.0489339	-0.0822515	-0.207922	-0.252197	1.49267	-0.642607	-0.642607	3.54216	-0.642607	-0.642607	-0.642607	-0.642607	1.03712	-0.642607	0.17034	2.00902	1.77876	-0.642607	-0.642607	-0.642607	-0.35073	-0.642607	-0.642607				27	59.5	59.5	48.562	323.31	27683000000	121	0.581512	0.560314	-0.693533	-1.1723
P40336;P40336-2;A0A1W2P7Z9;A0A1W2P7R7	P40336;P40336-2	Vacuolar protein sorting-associated protein 26A	Vps26a	-0.411887	-0.411887	-0.411887	-0.411887	-0.411887	-0.411887	-0.411887	-0.411887	-0.411887	1.35865	1.26182	-0.411887	-0.411887	-0.411887	-0.411887	3.97111	-0.411887	0.853168	-0.411887	-0.411887	2.44625	-0.411887	-0.411887	-0.411887	0.818055	-0.411887	-0.411887	-0.411887	-0.411887	-0.411887	-0.411887	-0.411887				9	35.5	33.3	38.113	116.83	1884400000	20	0.2252	0.848745	-0.389378	-0.54439
E9PUM4;A0A1L1SQ51;Q71LX4;Q8CDM9;A0A1L1SRI1;A0A1L1SQP9;A0A1L1SVA8	E9PUM4;A0A1L1SQ51;Q71LX4;Q8CDM9;A0A1L1SRI1	Talin-2	Tln2	-0.769367	-0.769367	-0.769367	-0.769367	-0.0486088	-0.471572	-0.469612	-0.769367	-0.769367	-0.769367	-0.254605	0.689042	0.275222	-0.769367	-0.769367	-0.769367	-0.242823	0.0794927	-0.769367	-0.769367	0.718377	1.39597	2.61453	2.42049	-0.769367	-0.593836	1.83288	1.24822	0.979569	0.396831	0.201583	-0.769367				91	41.7	34.9	271.66	323.31	19721000000	179	1.27507	0.3679	1.1392	2.12761
P57780	P57780	Alpha-actinin-4	Actn4	-0.421026	-0.421026	-0.262822	-0.421026	-0.421026	-0.312713	-0.403048	-0.388502	-0.239293	-0.187395	-0.355782	-0.227752	-0.237822	-0.23853	-0.340921	3.26478	3.24759	-0.385876	-0.147553	2.57298	-0.152094	-0.07702	-0.0878705	-0.239375	-0.383972	-0.366114	-0.378504	-0.421026	-0.421026	-0.35693	-0.368282	-0.421026				65	66.6	2.4	104.98	323.31	167550000000	474	0.232983	0.848695	-0.403636	-0.560283
Q8VDD5;A0A2R8VKI5;F2Z494;A0A2R8W6V7	Q8VDD5	Myosin-9	Myh9	-0.454145	-0.443104	-0.432544	-0.442756	-0.415555	-0.440202	-0.417708	-0.394848	-0.401337	1.87233	-0.434036	-0.415052	-0.443328	-0.313479	2.29444	2.09708	3.29873	-0.299627	-0.403885	-0.448298	-0.37307	-0.329735	-0.356027	1.53159	-0.405495	-0.428088	-0.416054	-0.445452	-0.447724	-0.440588	-0.440608	-0.411421				240	75.5	65.5	226.37	323.31	572140000000	1439	0.950746	0.432658	-1.09159	-1.70474
P18760;F8WGL3	P18760;F8WGL3	Cofilin-1	Cfl1	-0.60498	-0.60498	-0.60498	-0.60498	-0.60498	-0.60498	0.565655	-0.60498	-0.60498	1.16745	1.03826	-0.22378	3.59375	-0.60498	0.417248	0.457286	-0.107548	2.8932	-0.215887	-0.21774	0.775683	-0.353533	-0.60498	-0.21986	-0.0831129	-0.0363409	-0.60498	-0.60498	-0.60498	-0.60498	-0.376023	-0.60498				28	92.8	78.9	18.559	323.31	119210000000	201	0.27448	0.836303	-0.423369	-0.642811
P62962;Q5SX49;J3QMC2	P62962;Q5SX49	Profilin-1;Profilin	Pfn1	-0.293633	-0.32054	-0.202627	-0.200553	-0.467748	-0.467748	-0.231241	-0.111609	-0.408941	-0.210571	-0.333866	-0.32394	-0.279957	2.16381	0.643269	2.02541	4.27204	0.0197272	0.111899	-0.39816	-0.400664	-0.432433	-0.423096	-0.467748	-0.322741	-0.363385	-0.467748	-0.329423	-0.422586	-0.443993	-0.443454	-0.467748				16	95.7	59.3	14.957	323.31	63567000000	150	1.16025	0.373474	-1.27888	-1.98106
Q91X52;A2AC16	Q91X52;A2AC16	L-xylulose reductase	Dcxr	-0.405376	-0.405376	-0.405376	-0.405376	-0.405376	-0.405376	-0.405376	-0.405376	-0.405376	-0.405376	-0.405376	-0.405376	-0.405376	-0.405376	-0.405376	1.86628	-0.405376	-0.405376	-0.405376	1.11223	-0.405376	1.99814	2.84456	3.12393	-0.405376	-0.405376	-0.405376	-0.405376	-0.405376	-0.405376	-0.405376	-0.405376				14	57	53.7	25.746	145.16	10231000000	55	1.15632	0.37117	1.24467	1.97598
P47963	P47963	60S ribosomal protein L13	Rpl13	-0.176777	-0.176777	-0.176777	-0.176777	-0.176777	-0.176777	-0.176777	-0.176777	-0.176777	-0.176777	-0.176777	-0.176777	-0.176777	-0.176777	-0.176777	-0.176777	-0.176777	-0.176777	-0.176777	-0.176777	-0.176777	-0.176777	-0.176777	5.48008	-0.176777	-0.176777	-0.176777	-0.176777	-0.176777	-0.176777	-0.176777	-0.176777				14	50.7	50.7	24.305	305.83	21477000000	64	0.520085	0.589202	0.808122	1.07497
P99027	P99027	60S acidic ribosomal protein P2	Rplp2	-0.308761	-0.308761	-0.308761	-0.308761	-0.308761	-0.308761	-0.0154118	-0.308761	-0.308761	0.1674	0.184822	-0.308761	-0.308761	-0.308761	-0.308761	5.27263	-0.308761	0.151196	0.927034	0.0902521	-0.308761	-0.308761	0.13448	0.189097	-0.308761	-0.308761	-0.308761	-0.308761	-0.308761	-0.308761	-0.308761	-0.308761				6	80.9	80.9	11.651	309.02	14464000000	31	0.210388	0.848326	-0.385197	-0.513754
Q8CI51;Q8CI51-2	Q8CI51;Q8CI51-2	PDZ and LIM domain protein 5	Pdlim5	0.551337	1.39058	-0.793929	0.152393	2.15183	1.92831	-0.793929	-0.654678	-0.667671	-0.715862	-0.793929	-0.695019	-0.650891	0.627738	-0.793929	-0.793929	-0.793929	-0.793929	-0.718857	2.29721	-0.284642	-0.1149	-0.578916	-0.543311	-0.793929	-0.793929	1.49766	0.190326	1.05629	-0.793929	0.804362	0.915994				34	52.8	12	63.299	323.31	38970000000	158	0.541344	0.579293	0.470884	1.10903
P35486	P35486	Pyruvate dehydrogenase E1 component subunit alpha, somatic form, mitochondrial	Pdha1	-0.620925	0.145631	-0.620925	0.0214941	-0.620925	-0.150001	-0.620925	2.44831	-0.620925	-0.620925	1.56748	-0.162531	-0.00363198	-0.620925	-0.620925	-0.620925	-0.620925	3.16711	1.82305	1.57206	-0.620925	-0.0216388	0.251263	0.0144825	-0.620925	-0.620925	-0.176366	-0.620925	-0.620925	-0.620925	0.0590017	-0.620925				22	57.4	57.4	43.231	323.31	6252900000	69	1.16086	0.375758	1.09654	1.98184
Q9CQM9;A0A1B0GS58;A0A1B0GT04;A0A1B0GSD3	Q9CQM9;A0A1B0GS58	Glutaredoxin-3	Glrx3	2.04845	-0.548076	3.07043	1.88249	-0.548076	-0.548076	-0.548076	-0.548076	-0.548076	-0.353977	-0.374661	1.61374	-0.548076	-0.548076	-0.279541	-0.12892	-0.548076	-0.548076	-0.548076	-0.548076	-0.548076	1.52762	0.133188	-0.548076	-0.548076	-0.548076	-0.548076	-0.548076	1.56239	-0.548076	0.260312	-0.548076				14	45.1	45.1	37.778	103.95	7191100000	40	0.00727341	0.990117	-0.00827621	-0.0212208
Q6GT24;D3Z0Y2;O08709;Q8BG37;A0A0A6YXQ7	Q6GT24;D3Z0Y2;O08709	Peroxiredoxin-6	Prdx6	-0.340949	-0.340949	-0.333497	-0.332734	-0.330445	-0.332227	-0.322061	-0.340949	-0.340949	-0.246745	-0.217862	-0.245582	1.20522	0.0700039	-0.307196	3.49941	3.82311	-0.27318	-0.250416	-0.256706	-0.280151	-0.254925	-0.309504	-0.270352	-0.340949	-0.340949	-0.32497	-0.327847	-0.340949	-0.329239	-0.331016	-0.334447				31	92	92	24.826	323.31	218300000000	291	1.04796	0.398802	-1.21829	-1.8346
P26041	P26041	Moesin	Msn	-0.311057	-0.320562	-0.345428	-0.336808	-0.326667	-0.301334	-0.20062	-0.315993	-0.284055	-0.328033	-0.20642	-0.19668	0.185955	1.06082	0.00598385	1.11698	5.12851	-0.298414	-0.307914	0.10825	-0.209506	-0.302056	-0.318321	-0.315687	-0.300934	-0.256447	-0.303605	-0.351	-0.351	-0.262031	-0.305971	-0.249952				80	82	65.2	67.766	323.31	292920000000	781	0.844706	0.483838	-1.0807	-1.55906
P61089;A0A1W2P7Z3;A0A087WPV1;Q9CQ37	P61089	Ubiquitin-conjugating enzyme E2 N	Ube2n	-0.437133	-0.437133	-0.437133	-0.437133	-0.437133	-0.437133	0.521001	-0.437133	-0.437133	-0.437133	0.653201	-0.437133	-0.437133	0.726839	-0.437133	4.05724	2.761	0.420141	0.595128	0.756644	-0.437133	-0.437133	-0.437133	-0.437133	-0.437133	-0.437133	-0.437133	-0.437133	-0.437133	-0.437133	-0.437133	-0.437133				11	51.3	51.3	17.138	144.9	10997000000	50	0.586417	0.557288	-0.802879	-1.17993
B1AUX2;Q61191;F6SJS2	B1AUX2;Q61191	Host cell factor 1;HCF N-terminal chain 1;HCF N-terminal chain 2;HCF N-terminal chain 3;HCF N-terminal chain 4;HCF N-terminal chain 5;HCF N-terminal chain 6;HCF C-terminal chain 1;HCF C-terminal chain 2;HCF C-terminal chain 3;HCF C-terminal chain 4;HCF C-terminal chain 5;HCF C-terminal chain 6	Hcfc1	-0.540586	-0.540586	-0.540586	-0.540586	-0.540586	-0.540586	-0.540586	-0.540586	-0.540586	2.99381	2.41879	1.56548	1.70505	-0.540586	-0.540586	-0.540586	-0.540586	-0.540586	-0.540586	-0.540586	0.515356	1.61887	-0.540586	-0.540586	-0.540586	-0.540586	1.02033	-0.540586	-0.540586	-0.540586	0.331969	0.26382				15	8.2	8.2	215.05	41.373	1330200000	28	0.722737	0.520894	-0.896342	-1.38504
O35857	O35857	Mitochondrial import inner membrane translocase subunit TIM44	Timm44	-0.182532	-0.182532	-0.182532	-0.182532	-0.182532	-0.182532	-0.0012974	-0.182532	-0.182532	-0.182532	-0.182532	-0.182532	-0.182532	-0.182532	-0.182532	-0.182532	-0.182532	-0.182532	-0.182532	-0.182532	-0.182532	-0.182532	-0.182532	-0.182532	-0.182532	-0.182532	-0.182532	-0.182532	5.47727	-0.182532	-0.182532	-0.182532				9	21.2	21.2	51.091	47.108	1656000000	21	0	0.995423	0	0
P26443;F7CFA5	P26443	Glutamate dehydrogenase 1, mitochondrial	Glud1	-0.495505	-0.495505	-0.495505	-0.495505	-0.495505	-0.495505	-0.495505	-0.495505	-0.495505	1.63974	1.97464	-0.495505	-0.495505	2.7948	-0.495505	-0.495505	-0.316154	2.71026	1.1262	-0.495505	-0.495505	-0.495505	0.795815	-0.495505	-0.495505	-0.495505	-0.495505	-0.495505	1.16681	-0.495505	-0.495505	-0.495505				34	57.7	57.7	61.336	323.31	59665000000	222	0.0726725	0.931694	-0.135267	-0.198249
P58252	P58252	Elongation factor 2	Eef2	0.141484	-0.530467	-0.530467	-0.51567	0.308196	-0.530467	-0.530467	0.966349	0.260071	0.31349	-0.00772695	0.301793	0.723104	-0.323815	-0.173879	-0.530467	-0.530467	0.0236095	0.24341	-0.530467	-0.0754146	-0.114031	-0.246938	-0.212025	5.01195	-0.296501	-0.530467	0.0381449	-0.530467	-0.530467	-0.530467	-0.530467				55	61.4	60.3	95.313	323.31	131930000000	346	0.221037	0.847306	-0.101769	-0.535831
Q9D832	Q9D832	DnaJ homolog subfamily B member 4	Dnajb4	-0.629687	-0.629687	-0.629687	-0.629687	1.22002	2.10289	-0.629687	-0.629687	-0.629687	0.647765	0.330564	-0.629687	-0.629687	-0.629687	-0.629687	-0.629687	-0.629687	-0.629687	-0.629687	-0.629687	2.1783	2.43482	-0.629687	0.31327	-0.629687	-0.629687	0.624391	-0.629687	2.02365	-0.629687	0.487822	0.859943				7	31.8	31.8	37.781	57.8	1997900000	25	0.677117	0.525256	0.693922	1.3178
Q9DBJ1;O70250	Q9DBJ1	Phosphoglycerate mutase 1	Pgam1	-0.471371	-0.471371	-0.471371	-0.471371	-0.471371	-0.471371	-0.263045	-0.44322	-0.32965	0.197572	2.30549	-0.160268	-0.471371	0.424419	4.40118	0.0495394	0.0823366	-0.307041	-0.176107	0.0468698	-0.419153	-0.362126	0.912596	1.06308	-0.445312	-0.449337	-0.471371	-0.471371	-0.471371	-0.471371	-0.471371	-0.471371				21	67.7	67.7	28.832	323.31	80611000000	230	0.545702	0.577942	-0.74531	-1.11596
B7FAU9;Q8BTM8;B7FAV1;F6XC15;Q8BTM8-2;F6Z2C0;J3JS91;F7AVL7	B7FAU9;Q8BTM8;B7FAV1	Filamin-A	Flna	1.00149	0.588433	-0.589925	-0.767907	-0.767907	-0.297305	-0.706049	-0.767907	-0.0465218	-0.595974	-0.533036	0.539008	0.899105	1.72831	3.56848	-0.569998	-0.48532	-0.705743	-0.221509	-0.541334	0.569122	-0.519633	-0.767907	-0.767907	-0.767907	-0.767907	0.96363	0.00898568	-0.601091	1.41977	1.1732	-0.67075				145	59.4	56.8	280.5	323.31	353820000000	1054	0.935761	0.437546	-0.990953	-1.68442
Q6GQT9	Q6GQT9	Nodal modulator 1	Nomo1	-0.507554	0.96469	-0.507554	-0.507554	-0.507554	-0.507554	-0.507554	-0.507554	-0.507554	-0.507554	-0.507554	1.53583	2.45874	-0.507554	-0.507554	-0.507554	-0.507554	-0.507554	-0.507554	-0.507554	-0.507554	-0.507554	-0.507554	-0.507554	-0.507554	-0.507554	1.94537	-0.507554	2.36502	1.73877	-0.507554	1.68041				23	22.7	22.7	133.42	155.93	2764600000	57	0.726773	0.516551	-0.62621	-1.39093
P84078;P61205	P84078;P61205	ADP-ribosylation factor 1;ADP-ribosylation factor 3	Arf1;Arf3	-1.02704	-1.02704	1.26552	0.572242	0.474443	-1.02704	-1.02704	-1.02704	-1.02704	0.489863	0.290432	1.61327	1.6654	-1.02704	-1.02704	-1.02704	-1.02704	0.493185	-0.0116524	0.163754	0.571475	1.31689	1.00296	1.07614	0.64525	-1.02704	1.64828	-1.02704	-1.02704	0.818698	-1.02704	0.282339				11	64.1	27.6	20.697	323.31	25569000000	73	0.715095	0.5262	0.665113	1.37387
P09411;S4R2M7	P09411;S4R2M7	Phosphoglycerate kinase 1;Phosphoglycerate kinase	Pgk1	-0.402573	-0.525987	-0.525987	-0.525987	-0.525987	-0.525987	-0.504112	-0.215335	-0.46632	0.471845	0.328589	-0.525987	3.02692	-0.466483	-0.469021	1.3553	2.67227	-0.506459	0.119292	1.00579	-0.525987	-0.525987	-0.471499	2.41758	-0.470533	-0.104252	-0.525987	-0.525987	-0.525987	-0.525987	-0.483164	-0.525987				39	82.5	74.8	44.55	323.31	154560000000	356	0.399557	0.784882	-0.583076	-0.872978
P16858;A0A0A0MQF6;A0A1D5RLD8;S4R1W1;S4R257;S4R1W8;V9GX06;S4R1N5;A0A0R4J0X7;S4R2G5;Q64467;V9GXK0	P16858;A0A0A0MQF6;A0A1D5RLD8;S4R1W1;S4R257	Glyceraldehyde-3-phosphate dehydrogenase	Gapdh;Gm3839	1.46769	1.63019	0.8854	-0.535505	-0.535505	-0.535505	-0.535505	-0.535505	-0.535505	2.21036	0.498751	-0.535505	-0.535505	-0.535505	-0.535505	-0.535505	-0.535505	-0.535505	1.38954	-0.535505	-0.535505	-0.535505	2.18575	-0.535505	-0.535505	-0.535505	-0.535505	-0.535505	-0.535505	-0.535505	2.58443	-0.535505				33	87.7	81.7	35.81	323.31	371310000000	507	0.133667	0.888461	0.191242	0.345728
E9Q616;G5E8K8	E9Q616		Ahnak	-0.218536	-0.380915	-0.301943	-0.211872	-0.37709	-0.34666	-0.306124	0.988377	0.600776	-0.33811	-0.245926	-0.40273	-0.299933	-0.303557	-0.0791771	-0.277198	3.94359	-0.324224	-0.512825	-0.512825	-0.512825	-0.512825	-0.200261	-0.345513	3.31483	-0.359218	-0.279266	-0.361979	-0.25504	-0.158344	-0.189792	-0.232863				301	77.1	77.1	604.25	323.31	195930000000	1392	0.580459	0.56003	-0.666948	-1.17066
P68373;Q9JJZ2	P68373;Q9JJZ2	Tubulin alpha-1C chain;Tubulin alpha-8 chain	Tuba1c;Tuba8	0.54225	0.675074	2.94276	1.23898	-1.07391	-0.63636	-1.05946	0.551794	-0.419983	-0.907562	-1.05162	0.585862	-0.774698	1.62499	1.6641	0.632787	0.996795	-1.06444	-0.825561	-0.882972	-0.901955	-0.56666	0.352027	0.165384	-0.603472	-0.795192	-0.273784	1.14672	-0.36745	-0.871519	-0.187196	0.144268				38	66.4	5.3	49.909	323.31	315090000000	478	1.081	0.388518	-0.878358	-1.87807
P10126;D3YZ68;D3Z3I8	P10126;D3YZ68;D3Z3I8	Elongation factor 1-alpha 1	Eef1a1	-0.40619	-0.40619	-0.40619	-0.40619	-0.40619	-0.40619	-0.40619	-0.40619	-0.40619	3.31447	3.50377	-0.40619	-0.237377	-0.00365542	-0.40619	-0.40619	-0.370053	-0.270312	1.48771	1.28407	-0.40619	-0.40619	-0.214482	-0.366389	0.252322	-0.40619	-0.40619	-0.256283	-0.40619	-0.40619	-0.40619	-0.40619				32	59.3	37.7	50.113	323.31	224620000000	407	0.276548	0.834594	-0.465257	-0.646834
P10649;A2AE89;F6WHQ7;A2AE91;D3YVP8	P10649;A2AE89;F6WHQ7	Glutathione S-transferase Mu 1	Gstm1	-0.0951051	-0.117225	-0.0998626	-0.151439	-0.274915	-0.193199	-0.180291	5.45822	-0.192384	-0.249228	-0.201826	-0.0880536	-0.11398	-0.228101	-0.211505	0.0805139	0.0397634	-0.274915	-0.125779	-0.0560244	-0.274915	-0.220943	-0.274915	-0.22193	-0.223104	-0.229366	-0.126319	-0.26411	-0.274915	-0.131606	-0.233243	-0.249296				29	82.1	49.1	25.97	323.31	241140000000	288	0.815898	0.494044	-0.0855082	-1.51864
A0A087WNP6;Q4VAA2-2;Q4VAA2;A0A087WRM0;F8WGL9;A0A087WS49	A0A087WNP6;Q4VAA2-2;Q4VAA2	Protein CDV3	Cdv3	-0.176777	-0.176777	-0.176777	-0.176777	-0.176777	5.48008	-0.176777	-0.176777	-0.176777	-0.176777	-0.176777	-0.176777	-0.176777	-0.176777	-0.176777	-0.176777	-0.176777	-0.176777	-0.176777	-0.176777	-0.176777	-0.176777	-0.176777	-0.176777	-0.176777	-0.176777	-0.176777	-0.176777	-0.176777	-0.176777	-0.176777	-0.176777				11	61.7	61.7	24.196	323.31	4045200000	42	0	0.994854	0	0
A0A087WQE6;A0A087WNT1;P83940;A0A087WPE4	A0A087WQE6;A0A087WNT1;P83940;A0A087WPE4	Transcription elongation factor B polypeptide 1	Tceb1	-0.176777	-0.176777	-0.176777	-0.176777	-0.176777	-0.176777	-0.176777	-0.176777	-0.176777	-0.176777	-0.176777	-0.176777	-0.176777	-0.176777	-0.176777	-0.176777	5.48008	-0.176777	-0.176777	-0.176777	-0.176777	-0.176777	-0.176777	-0.176777	-0.176777	-0.176777	-0.176777	-0.176777	-0.176777	-0.176777	-0.176777	-0.176777				8	77.9	77.9	10.657	323.31	4798500000	46	0.433155	0.732791	-0.707107	-0.930949
A0A087WP08;Q8CI75;Q8CI75-2	A0A087WP08;Q8CI75;Q8CI75-2	DIS3-like exonuclease 2	Dis3l2	-0.176777	-0.176777	-0.176777	5.48008	-0.176777	-0.176777	-0.176777	-0.176777	-0.176777	-0.176777	-0.176777	-0.176777	-0.176777	-0.176777	-0.176777	-0.176777	-0.176777	-0.176777	-0.176777	-0.176777	-0.176777	-0.176777	-0.176777	-0.176777	-0.176777	-0.176777	-0.176777	-0.176777	-0.176777	-0.176777	-0.176777	-0.176777				2	22.8	22.8	13.503	2.4669	95600000	2	0	0.994286	0	0
A0A087WPP8;Q6AXH6;Q6AXD2;P62484;A0A087WRS3;A0A087WR90;A0A087WNT3;A0A087WNU9	A0A087WPP8;Q6AXH6;Q6AXD2;P62484;A0A087WRS3	Abl interactor 2	Abi2	-0.176777	-0.176777	-0.176777	-0.176777	-0.176777	-0.176777	5.48008	-0.176777	-0.176777	-0.176777	-0.176777	-0.176777	-0.176777	-0.176777	-0.176777	-0.176777	-0.176777	-0.176777	-0.176777	-0.176777	-0.176777	-0.176777	-0.176777	-0.176777	-0.176777	-0.176777	-0.176777	-0.176777	-0.176777	-0.176777	-0.176777	-0.176777				8	20.8	14.9	52.482	46.895	434990000	12	0	0.993718	0	0
A0A087WPX0;F8VQC7;A0A087WQQ5;A0A087WP85;A0A087WP14;A0A087WS29;A0A087WS23;A0A087WS04;A0A087WQG4;A0A087WQD0;A0A087WNW3;A0A087WQI3;A0A087WPW5;A0A087WQ25;A0A087WRS1;A0A087WQF8;A0A087WP48;A0A087WR91;A0A087WPY8	A0A087WPX0;F8VQC7;A0A087WQQ5;A0A087WP85;A0A087WP14;A0A087WS29;A0A087WS23;A0A087WS04;A0A087WQG4;A0A087WQD0;A0A087WNW3;A0A087WQI3;A0A087WPW5;A0A087WQ25;A0A087WRS1;A0A087WQF8;A0A087WP48		Ktn1	1.03757	-0.617305	-0.617305	-0.214706	1.96626	-0.617305	2.36329	-0.617305	-0.617305	-0.617305	1.10393	-0.617305	0.616767	-0.617305	-0.617305	0.382479	-0.617305	-0.617305	-0.617305	-0.617305	-0.617305	-0.617305	-0.617305	-0.617305	2.57876	1.56994	0.362313	1.19679	-0.617305	-0.617305	-0.617305	-0.617305				49	44.1	2.2	149.94	323.31	8400500000	108	1.0469	0.398164	-0.494387	-1.8332
A0A087WQB0;P60762-2;P60762;A0A087WQ34	A0A087WQB0;P60762-2;P60762;A0A087WQ34	Mortality factor 4-like protein 1	Morf4l1	-0.176777	-0.176777	-0.176777	-0.176777	-0.176777	-0.176777	-0.176777	-0.176777	-0.176777	-0.176777	-0.176777	-0.176777	-0.176777	-0.176777	-0.176777	-0.176777	-0.176777	-0.176777	-0.176777	-0.176777	-0.176777	-0.176777	-0.176777	-0.176777	-0.176777	-0.176777	-0.176777	-0.176777	-0.176777	-0.176777	5.48008	-0.176777				2	9.1	9.1	34.343	5.364	538620000	4	0	0.993151	0	0
E9QAN4;G3UW47;Q6TA13;E9Q9G6;A0A087WQE8;P33173;A0A087WRJ3;Q3V3Y9;F6XNB6	E9QAN4;G3UW47;Q6TA13;E9Q9G6;A0A087WQE8;P33173	Kinesin-like protein;Kinesin-like protein KIF1A	Kif1a	-0.210426	-0.210426	-0.210426	-0.210426	-0.210426	-0.210426	-0.210426	-0.210426	-0.210426	-0.210426	-0.210426	-0.210426	-0.210426	-0.210426	-0.210426	5.36388	-0.210426	-0.210426	-0.210426	-0.210426	-0.210426	-0.210426	0.948897	-0.210426	-0.210426	-0.210426	-0.210426	-0.210426	-0.210426	-0.210426	-0.210426	-0.210426				11	7.3	6.2	190.97	17.322	746930000	17	0.301701	0.824825	-0.531171	-0.695101
A0A087WQS2;Q9CQC6;A0A087WPF9;A0A087WS48	A0A087WQS2;Q9CQC6;A0A087WPF9	Basic leucine zipper and W2 domain-containing protein 1	Bzw1	-0.211229	5.35744	-0.211229	-0.211229	-0.211229	-0.211229	-0.211229	-0.211229	-0.211229	-0.211229	-0.211229	-0.211229	-0.211229	-0.211229	-0.211229	0.979441	-0.211229	-0.211229	-0.211229	-0.211229	-0.211229	-0.211229	-0.211229	-0.211229	-0.211229	-0.211229	-0.211229	-0.211229	-0.211229	-0.211229	-0.211229	-0.211229				16	35	35	51.209	19.803	3578100000	50	0.433155	0.732049	-0.148834	-0.930949
A0A087WQT6;O89110	A0A087WQT6;O89110	Caspase-8;Caspase-8 subunit p18;Caspase-8 subunit p10	Casp8	-0.370791	-0.370791	-0.370791	-0.370791	-0.370791	-0.370791	-0.370791	-0.370791	-0.370791	-0.370791	-0.370791	-0.370791	-0.370791	-0.370791	-0.370791	2.39388	2.71418	-0.370791	-0.370791	-0.370791	-0.370791	-0.370791	-0.370791	-0.370791	2.90626	2.36783	-0.370791	-0.370791	-0.370791	-0.370791	-0.370791	-0.370791				4	9.6	9.6	57.82	18.089	266510000	9	0.746257	0.513397	-0.731206	-1.41921
A0A087WRE5;Q6P3D0;A0A087WSB5;E9Q9G1	A0A087WRE5;Q6P3D0;A0A087WSB5	U8 snoRNA-decapping enzyme	Nudt16	-0.457707	-0.457707	0.933438	-0.457707	-0.457707	-0.457707	-0.457707	-0.457707	-0.457707	-0.457707	-0.457707	-0.457707	-0.457707	-0.457707	2.172	-0.457707	-0.457707	-0.457707	-0.457707	-0.457707	-0.457707	2.09096	1.6224	2.38491	-0.457707	-0.457707	-0.457707	-0.457707	-0.457707	-0.457707	-0.457707	2.6967				5	28.3	22.5	21.248	8.0718	470990000	10	0.631216	0.541675	0.738627	1.24878
F2Z4A3;A0A087WRT4;A0A1L1SQU7;A0A087WPU4;E9QK16;Q8BNA6-2;Q8BNA6	F2Z4A3;A0A087WRT4;A0A1L1SQU7		Fat1	4.6845	-0.14511	0.17294	0.294471	0.862216	-0.589138	-0.589138	1.57088	0.16779	-0.0817884	-0.141559	-0.589138	-0.589138	-0.589138	0.196622	-0.589138	-0.589138	-0.589138	-0.589138	-0.589138	-0.0987988	0.0413816	-0.589138	-0.589138	-0.589138	0.0796942	-0.250379	-0.0826857	0.8074	-0.589138	0.0752465	0.0951051				39	11.1	11.1	506.26	254.91	4336700000	96	0.14538	0.884123	-0.0574633	-0.372509
Q8C3V4;A0A087WSP5;P42225;Q99K94;A0A087WSQ5;Q8CFQ1;A0A087WRI1	Q8C3V4;A0A087WSP5;P42225;Q99K94	Signal transducer and activator of transcription;Signal transducer and activator of transcription 1	Stat1	-0.176777	-0.176777	-0.176777	-0.176777	-0.176777	-0.176777	-0.176777	-0.176777	-0.176777	-0.176777	-0.176777	-0.176777	-0.176777	-0.176777	-0.176777	-0.176777	5.48008	-0.176777	-0.176777	-0.176777	-0.176777	-0.176777	-0.176777	-0.176777	-0.176777	-0.176777	-0.176777	-0.176777	-0.176777	-0.176777	-0.176777	-0.176777				15	24.2	24.2	87.314	163.15	3316400000	29	0.433155	0.731308	-0.707107	-0.930949
A0A0A0MQ79;Q3TLH4;S4R294;S4R2J9;Q3TLH4-5;S4R209;S4R2E2;S4R2L9;S4R298	A0A0A0MQ79;Q3TLH4;S4R294;S4R2J9;Q3TLH4-5	Protein PRRC2C	Prrc2c	-0.986878	-0.986878	1.17872	0.585912	0.531345	0.490536	-0.986878	0.964721	-0.986878	-0.986878	-0.986878	-0.986878	0.35002	-0.986878	-0.986878	1.17825	1.30091	-0.986878	-0.986878	-0.986878	0.868936	0.750492	0.670339	2.29594	-0.986878	-0.986878	0.896629	1.11203	0.440126	-0.986878	0.48837	0.699906				18	8.4	8.4	310.72	69.619	2937400000	25	0.377647	0.79657	0.495305	0.834384
A0A0A0MQA5;P68368;A0A087WQS4;A0A087WRB4;A0A087WSB0;A0A087WSL5	A0A0A0MQA5;P68368	Tubulin alpha-4A chain	Tuba4a	1.7584	-0.229643	-0.229643	-0.229643	-0.229643	-0.229643	-0.229643	-0.229643	-0.229643	-0.229643	-0.229643	-0.229643	-0.229643	-0.229643	-0.229643	-0.229643	-0.229643	5.13088	-0.229643	-0.229643	-0.229643	-0.229643	-0.229643	-0.229643	-0.229643	-0.229643	-0.229643	-0.229643	-0.229643	-0.229643	-0.229643	-0.229643				35	56.4	9	52.793	57.408	11309000000	37	0.520085	0.600772	0.765789	1.07497
A0A0A0MQB0;Q4PJX1;Q4PJX1-3;Q4PJX1-2	A0A0A0MQB0;Q4PJX1;Q4PJX1-3;Q4PJX1-2	Protein odr-4 homolog	BC003331;Odr4	0.965565	1.38769	1.34265	1.72699	0.488129	1.47838	-0.844816	-0.844816	-0.844816	-0.844816	-0.844816	-0.844816	-0.844816	0.67347	-0.844816	-0.844816	-0.844816	-0.844816	-0.844816	-0.844816	1.06933	-0.844816	-0.844816	-0.844816	-0.844816	-0.844816	0.745687	1.06059	0.786488	1.40549	0.866643	1.20959				4	15.9	15.9	38.111	8.4143	360090000	4	0.0961127	0.915121	0.0836631	0.256644
A0A0A0MQF5;Q8K2H2;F6VDQ9	A0A0A0MQF5;Q8K2H2	OTU domain-containing protein 6B	Otud6b	-0.176777	-0.176777	5.48008	-0.176777	-0.176777	-0.176777	-0.176777	-0.176777	-0.176777	-0.176777	-0.176777	-0.176777	-0.176777	-0.176777	-0.176777	-0.176777	-0.176777	-0.176777	-0.176777	-0.176777	-0.176777	-0.176777	-0.176777	-0.176777	-0.176777	-0.176777	-0.176777	-0.176777	-0.176777	-0.176777	-0.176777	-0.176777				5	17.2	17.2	37.187	54.489	693530000	8	0	0.992584	0	0
S4R2D5;S4R2T5;A0A0A0MQN4;Q9D906;S4R1U3;S4R1W9;S4R1N8;S4R2P7;S4R1T0	S4R2D5;S4R2T5;A0A0A0MQN4;Q9D906	Ubiquitin-like modifier-activating enzyme ATG7	Atg7	1.17925	1.00982	1.68378	1.55221	0.680629	0.690363	-0.867319	-0.867319	-0.867319	-0.867319	-0.867319	-0.867319	-0.867319	-0.867319	-0.867319	-0.867319	-0.306325	-0.867319	-0.867319	-0.867319	0.642904	0.338953	-0.867319	-0.867319	-0.867319	-0.867319	1.25873	1.15012	1.56322	1.1863	1.08494	1.02956				5	11.2	11.2	68.243	26.261	1080000000	7	0.657238	0.533877	0.317946	1.28809
A0A0A6YVU8;Q9JKV1;D3YUD8	A0A0A6YVU8;Q9JKV1;D3YUD8	Proteasomal ubiquitin receptor ADRM1	Gm9774;Adrm1	-0.507492	-0.507492	-0.507492	-0.507492	-0.507492	-0.507492	-0.507492	1.88364	2.15435	-0.507492	-0.507492	1.80714	-0.507492	1.31519	-0.507492	2.14883	2.41471	-0.507492	-0.507492	-0.507492	-0.507492	-0.507492	0.963431	-0.507492	-0.507492	-0.507492	-0.507492	-0.507492	-0.507492	-0.507492	-0.507492	-0.507492				2	6.1	6.1	42.147	80.2	359980000	3	1.05838	0.397315	-1.00435	-1.84835
A0A0A6YWB0;G3X9Q0;A0A0A6YVV8;Q9JKP5;A0A0A6YXE3;A0A0A6YXP3;A0A0A6YXL7;A0A0A6YWJ5;Q3U570;A0A0A6YWG1;Q3U581;A0A0A6YXQ4;S4R267;Q8R003;Q3TJQ3	A0A0A6YWB0;G3X9Q0;A0A0A6YVV8;Q9JKP5;A0A0A6YXE3;A0A0A6YXP3	Muscleblind-like protein 1	Mbnl1	-0.534653	-0.534653	-0.534653	-0.534653	-0.534653	-0.534653	-0.534653	1.57662	2.33168	-0.534653	-0.534653	-0.534653	-0.534653	-0.534653	-0.534653	-0.534653	-0.534653	-0.534653	2.49313	2.04009	-0.534653	-0.534653	-0.534653	-0.534653	-0.534653	0.804153	1.93529	1.03148	-0.534653	0.619226	-0.534653	-0.534653				5	13.3	5.5	37.8	18.325	1558200000	14	0.916187	0.449926	0.800361	1.65776
Q80XD3;A0A0A6YW36;O54829;Q45FE1;Q45FE2	Q80XD3;A0A0A6YW36;O54829;Q45FE1;Q45FE2	Regulator of G-protein signaling 7	Rgs7	-0.176777	-0.176777	-0.176777	-0.176777	-0.176777	-0.176777	-0.176777	-0.176777	-0.176777	-0.176777	-0.176777	-0.176777	-0.176777	-0.176777	-0.176777	5.48008	-0.176777	-0.176777	-0.176777	-0.176777	-0.176777	-0.176777	-0.176777	-0.176777	-0.176777	-0.176777	-0.176777	-0.176777	-0.176777	-0.176777	-0.176777	-0.176777				5	13.6	5.3	55.014	11.259	604200000	9	0.433155	0.730568	-0.707107	-0.930949
B7ZNR9;B2RUE8;A0A0A6YWR8;A0A0A6YWM8;E9PVG7;A0A0A6YW53;F8VPL5;P97820;A0A0A6YVZ8;E0CYV5;A0A0A6YVR7;A0A0A6YWJ2;A0A0A6YXE5	B7ZNR9;B2RUE8;A0A0A6YWR8;A0A0A6YWM8;E9PVG7;A0A0A6YW53;F8VPL5;P97820	Mitogen-activated protein kinase kinase kinase kinase 4	Map4k4	-0.25135	-0.25135	-0.25135	-0.25135	-0.25135	-0.25135	-0.25135	-0.25135	-0.25135	-0.25135	-0.25135	-0.25135	-0.25135	-0.25135	-0.25135	-0.25135	-0.25135	-0.25135	-0.25135	-0.25135	-0.25135	-0.25135	3.18927	4.35123	-0.25135	-0.25135	-0.25135	-0.25135	-0.25135	-0.25135	-0.25135	-0.25135				17	15.6	10.8	137.9	96.206	2908500000	41	0.90432	0.458871	1.14903	1.64152
A0A0A6YX26;P62900;A0A0A6YXL3	A0A0A6YX26;P62900;A0A0A6YXL3	60S ribosomal protein L31	Rpl31	-0.176777	-0.176777	-0.176777	-0.176777	-0.176777	-0.176777	-0.176777	-0.176777	-0.176777	-0.176777	-0.176777	-0.176777	-0.176777	-0.176777	-0.176777	5.48008	-0.176777	-0.176777	-0.176777	-0.176777	-0.176777	-0.176777	-0.176777	-0.176777	-0.176777	-0.176777	-0.176777	-0.176777	-0.176777	-0.176777	-0.176777	-0.176777				5	30.2	30.2	14.996	31.412	7335700000	14	0.433155	0.72983	-0.707107	-0.930949
A0A0A6YX73;Q8K1M3;P12367;A0A0A6YY28	A0A0A6YX73;Q8K1M3;P12367;A0A0A6YY28	cAMP-dependent protein kinase type II-alpha regulatory subunit	Prkar2a	-0.6987	-0.6987	-0.0387711	0.152835	-0.375872	-0.6987	-0.6987	-0.6987	0.599642	-0.295189	-0.329496	-0.282075	2.24599	-0.6987	-0.6987	-0.280497	-0.212473	-0.6987	-0.6987	-0.6987	-0.6987	-0.6987	-0.6987	-0.375663	-0.6987	-0.6987	1.32779	2.46913	2.35034	1.27324	1.24245	1.00912				14	45.5	38.4	43.165	323.31	4527000000	34	0.872992	0.48325	-0.58366	-1.59838
A0A0A6YY75;Q64735-2;Q64735;A0A0A6YXR6;A0A0A6YVT1;A0A0A6YXN9	A0A0A6YY75;Q64735-2;Q64735;A0A0A6YXR6;A0A0A6YVT1;A0A0A6YXN9	Complement component receptor 1-like protein	Cr1l	-0.435099	-0.435099	-0.435099	-0.435099	-0.435099	-0.435099	1.41574	2.10136	2.14055	-0.435099	-0.435099	-0.435099	-0.435099	-0.435099	-0.435099	-0.435099	3.60044	-0.435099	-0.435099	-0.435099	-0.435099	-0.435099	-0.435099	-0.435099	1.06083	0.993645	-0.435099	-0.435099	-0.435099	-0.435099	-0.435099	-0.435099				3	6.3	6.3	48.075	5.6244	656670000	8	0.433155	0.729094	-0.504443	-0.930949
A0A0A6YY91	A0A0A6YY91		Ncam1	-0.176777	-0.176777	-0.176777	-0.176777	-0.176777	-0.176777	-0.176777	-0.176777	-0.176777	-0.176777	-0.176777	-0.176777	-0.176777	5.48008	-0.176777	-0.176777	-0.176777	-0.176777	-0.176777	-0.176777	-0.176777	-0.176777	-0.176777	-0.176777	-0.176777	-0.176777	-0.176777	-0.176777	-0.176777	-0.176777	-0.176777	-0.176777				22	23.6	1.7	116.26	27.283	909360000	11	0.433155	0.728359	-0.707107	-0.930949
A0A0G2JDD1;Q91YY5	A0A0G2JDD1;Q91YY5	Solute carrier organic anion transporter family member 1A5	Slco1a5	-0.176777	-0.176777	-0.176777	-0.176777	-0.176777	-0.176777	-0.176777	-0.176777	-0.176777	-0.176777	-0.176777	-0.176777	-0.176777	-0.176777	-0.176777	-0.176777	-0.176777	-0.176777	-0.176777	5.48008	-0.176777	-0.176777	-0.176777	-0.176777	-0.176777	-0.176777	-0.176777	-0.176777	-0.176777	-0.176777	-0.176777	-0.176777				5	7	4.5	74.808	3.6805	216000000	5	0.520085	0.599987	0.808122	1.07497
A0A0G2JFV3;A0A0G2JDE3;A0A0G2JG66;A0A0G2JDF4;A0A0G2JFF5;A0A0G2JDK6;A0A0G2JGM8;Q8JZZ7;Q8JZZ7-2;A0A0G2JEQ8;A0A0G2JH16;Q0P6A0;A0A0G2JGC2	A0A0G2JFV3;A0A0G2JDE3;A0A0G2JG66;A0A0G2JDF4;A0A0G2JFF5;A0A0G2JDK6;A0A0G2JGM8;Q8JZZ7;Q8JZZ7-2;A0A0G2JEQ8;A0A0G2JH16	Latrophilin-2	Lphn2	-0.300812	1.51993	-0.300812	-0.300812	-0.300812	-0.300812	-0.300812	-0.300812	-0.300812	-0.300812	-0.300812	-0.300812	-0.300812	3.35729	-0.300812	-0.300812	-0.300812	-0.300812	-0.300812	-0.300812	-0.300812	-0.300812	-0.300812	-0.300812	3.84633	-0.300812	-0.300812	-0.300812	-0.300812	-0.300812	-0.300812	-0.300812				9	8.7	7.8	151.05	36.245	869330000	18	0.433155	0.727625	-0.457262	-0.930949
A0A0G2JE50;A0A0R4J0B0;Q8CDK8;A0A0G2JDH9;G3X9J8;G5E8G5;O54990-4;O54990-5;O54990-6;O54990-3;O54990-2;O54990;Q8R056;A0A0G2JE90	A0A0G2JE50;A0A0R4J0B0;Q8CDK8;A0A0G2JDH9;G3X9J8;G5E8G5;O54990-4;O54990-5;O54990-6;O54990-3;O54990-2;O54990;Q8R056	Prominin-1	Prom1	-0.105906	-0.108717	-0.191841	-0.191841	-0.101183	-0.191841	-0.191841	-0.191841	-0.191841	-0.191841	-0.191841	-0.191841	-0.191841	5.47723	-0.191841	-0.191841	-0.191841	-0.191841	-0.152939	-0.191841	-0.191841	-0.191841	-0.12425	-0.191841	-0.191841	-0.191841	-0.191841	-0.191841	-0.191841	-0.0882194	-0.191841	-0.191841				6	10.2	10.2	90.015	23.758	4853600000	11	0.421437	0.780057	-0.693421	-0.910891
A0A0G2JEP4;A0A0R4J169;E9QN52;A0A0G2JFV5;Q91WK0-2;Q91WK0;A0A1L1SVG1;A0A0G2JDR6;A0A1L1SQW1;A0A1L1SSC0;A0A0G2JEF6	A0A0G2JEP4;A0A0R4J169;E9QN52;A0A0G2JFV5;Q91WK0-2;Q91WK0;A0A1L1SVG1	Leucine-rich repeat flightless-interacting protein 2	Lrrfip2	-0.176777	-0.176777	-0.176777	-0.176777	-0.176777	-0.176777	-0.176777	-0.176777	-0.176777	5.48008	-0.176777	-0.176777	-0.176777	-0.176777	-0.176777	-0.176777	-0.176777	-0.176777	-0.176777	-0.176777	-0.176777	-0.176777	-0.176777	-0.176777	-0.176777	-0.176777	-0.176777	-0.176777	-0.176777	-0.176777	-0.176777	-0.176777				8	20.3	20.3	48.414	113.45	791460000	20	0.433155	0.726893	-0.707107	-0.930949
A0A0G2JFT8;Q9D394;Q9D394-3;Q9D394-4;Q9D394-2	A0A0G2JFT8;Q9D394;Q9D394-3;Q9D394-4;Q9D394-2	Protein RUFY3	Rufy3	-0.176777	-0.176777	-0.176777	-0.176777	-0.176777	-0.176777	-0.176777	-0.176777	-0.176777	-0.176777	-0.176777	-0.176777	-0.176777	-0.176777	-0.176777	-0.176777	-0.176777	-0.176777	-0.176777	-0.176777	-0.176777	-0.176777	-0.176777	-0.176777	-0.176777	-0.176777	5.48008	-0.176777	-0.176777	-0.176777	-0.176777	-0.176777				9	12.6	11.4	74.769	59.488	516660000	13	0	0.992018	0	0
Q3TUE1;A0A0G2JGW9;A0A0G2JFY5;Q3UUU2;Q91WJ8;A0A0G2JG00;Q91WJ8-2;A0A0G2JFK2;A0A0G2JG96	Q3TUE1;A0A0G2JGW9;A0A0G2JFY5;Q3UUU2;Q91WJ8;A0A0G2JG00;Q91WJ8-2;A0A0G2JFK2	Far upstream element-binding protein 1	Fubp1	-0.481654	-0.481654	-0.481654	-0.481654	-0.481654	-0.481654	1.25801	2.73961	-0.481654	-0.481654	-0.481654	-0.481654	-0.481654	-0.481654	3.20896	0.877018	1.018	-0.481654	-0.481654	-0.399146	-0.481654	-0.481654	-0.481654	-0.481654	1.423	1.43424	-0.481654	-0.481654	-0.481654	-0.481654	-0.481654	-0.481654				20	33.6	29.9	67.443	220.81	3463800000	39	0.873279	0.48437	-0.806831	-1.59878
A0A0G2JGJ1;Q8BVI4;D3YWR7;A0A0G2JGY0;D3Z1A1;D3Z099	A0A0G2JGJ1;Q8BVI4;D3YWR7;A0A0G2JGY0;D3Z1A1	Dihydropteridine reductase	Qdpr	-0.458746	-0.458746	-0.458746	-0.458746	-0.458746	-0.458746	2.26197	-0.458746	-0.458746	-0.458746	0.611254	-0.458746	-0.458746	-0.458746	1.12545	2.25438	3.53268	-0.458746	-0.458746	-0.458746	-0.458746	-0.458746	-0.458746	-0.458746	0.885542	0.797376	-0.458746	-0.458746	-0.458746	-0.458746	-0.458746	-0.458746				10	53.5	53.5	22.346	323.31	7123900000	34	1.20422	0.362537	-1.16984	-2.03753
A0A0G2JGK0;A0A0G2JGM4;A0A0H2UH13;Q8BK75-2;Q8BK75	A0A0G2JGK0;A0A0G2JGM4;A0A0H2UH13;Q8BK75-2;Q8BK75	Elongator complex protein 6	Elp6	-0.176777	-0.176777	-0.176777	-0.176777	-0.176777	-0.176777	-0.176777	-0.176777	5.48008	-0.176777	-0.176777	-0.176777	-0.176777	-0.176777	-0.176777	-0.176777	-0.176777	-0.176777	-0.176777	-0.176777	-0.176777	-0.176777	-0.176777	-0.176777	-0.176777	-0.176777	-0.176777	-0.176777	-0.176777	-0.176777	-0.176777	-0.176777				3	37.3	37.3	12.297	10.977	191110000	5	0	0.991453	0	0
A0A0G2JGL8;Q99PU8-2;Q99PU8;Q99PU8-3	A0A0G2JGL8;Q99PU8-2;Q99PU8;Q99PU8-3	Putative ATP-dependent RNA helicase DHX30	Dhx30	-0.176777	-0.176777	-0.176777	-0.176777	-0.176777	-0.176777	-0.176777	-0.176777	-0.176777	-0.176777	-0.176777	-0.176777	-0.176777	-0.176777	-0.176777	-0.176777	-0.176777	-0.176777	-0.176777	-0.176777	-0.176777	-0.176777	-0.176777	-0.176777	-0.176777	-0.176777	-0.176777	-0.176777	-0.176777	-0.176777	5.48008	-0.176777				4	4.6	4.6	133.03	7.4397	63134000	4	0	0.990888	0	0
A0A0G2JGQ4;P54729	A0A0G2JGQ4;P54729	NEDD8 ultimate buster 1	Nub1	-0.176777	-0.176777	-0.176777	-0.176777	-0.176777	-0.176777	-0.176777	-0.176777	-0.176777	-0.176777	-0.176777	-0.176777	-0.176777	-0.176777	-0.176777	5.48008	-0.176777	-0.176777	-0.176777	-0.176777	-0.176777	-0.176777	-0.176777	-0.176777	-0.176777	-0.176777	-0.176777	-0.176777	-0.176777	-0.176777	-0.176777	-0.176777				5	8.6	8.6	73.116	86.726	798330000	11	0.433155	0.726163	-0.707107	-0.930949
E9Q1W0;E9Q1T1;A0A0G2JGS4;Q6PHZ2-2;Q6PHZ2-4;Q6PHZ2;Q6PHZ2-5;E9Q1V9;Q8CCM0;E9PXV3;F6RWZ9;E9QAJ4;D6RDQ8	E9Q1W0;E9Q1T1;A0A0G2JGS4;Q6PHZ2-2;Q6PHZ2-4;Q6PHZ2;Q6PHZ2-5;E9Q1V9;Q8CCM0	Calcium/calmodulin-dependent protein kinase type II subunit delta	Camk2d	-0.176777	-0.176777	5.48008	-0.176777	-0.176777	-0.176777	-0.176777	-0.176777	-0.176777	-0.176777	-0.176777	-0.176777	-0.176777	-0.176777	-0.176777	-0.176777	-0.176777	-0.176777	-0.176777	-0.176777	-0.176777	-0.176777	-0.176777	-0.176777	-0.176777	-0.176777	-0.176777	-0.176777	-0.176777	-0.176777	-0.176777	-0.176777				20	42	31.4	57.748	323.31	7983800000	59	0	0.990324	0	0
A0A0J9YTS4;D3YXN7;Q8BJU2	A0A0J9YTS4;D3YXN7;Q8BJU2	Tetraspanin;Tetraspanin-9	Tspan9	-0.253492	-0.253492	-0.253492	-0.253492	-0.253492	-0.253492	-0.253492	-0.253492	4.0818	-0.253492	-0.253492	-0.253492	-0.253492	3.52295	-0.253492	-0.253492	-0.253492	-0.253492	-0.253492	-0.253492	-0.253492	-0.253492	-0.253492	-0.253492	-0.253492	-0.253492	-0.253492	-0.253492	-0.253492	-0.253492	-0.253492	-0.253492				2	15.6	15.6	18.483	6.5036	383650000	5	0.433155	0.725434	-0.472055	-0.930949
A0A0J9YTY0;A0A0J9YUL3;Q8C1B7-3;Q8C1B7-2;Q8C1B7;Q9R1T4-2;Q9R1T4-3;Q9R1T4;A0A0J9YVA6;A0A0J9YUV6;A2A3W1	A0A0J9YTY0;A0A0J9YUL3;Q8C1B7-3;Q8C1B7-2;Q8C1B7	Septin-11	Sep-11	-0.433404	-0.433404	-0.433404	-0.433404	-0.433404	0.148524	0.525606	-0.433404	-0.433404	-0.433404	-0.433404	-0.433404	-0.433404	-0.433404	-0.433404	2.38278	3.32136	-0.433404	-0.433404	-0.433404	-0.433404	-0.433404	-0.433404	-0.433404	-0.433404	-0.433404	-0.433404	-0.433404	-0.433404	0.284916	2.59244	1.57948				31	56	44	48.978	323.31	40116000000	147	0.735134	0.51463	-0.821368	-1.40309
A0A0J9YUI1;P61087;A0A0J9YU07;Q3V3R8;D3Z4U3;A0A0J9YUR9;F8WIC2	A0A0J9YUI1;P61087;A0A0J9YU07;Q3V3R8;D3Z4U3	Ubiquitin-conjugating enzyme E2 K	Ube2k	-0.451688	-0.451688	-0.451688	-0.451688	-0.451688	-0.451688	-0.451688	0.289865	0.288946	0.0494668	-0.451688	-0.451688	-0.451688	-0.451688	0.694545	2.85252	3.65784	1.98746	-0.451688	-0.451688	-0.451688	-0.451688	0.400525	0.167658	-0.451688	-0.451688	-0.451688	-0.451688	-0.451688	-0.451688	-0.451688	-0.451688				10	76.3	76.3	15.81	15.785	1521000000	24	0.367625	0.798969	-0.573968	-0.816508
A0A0M3HEP9;D3Z0K8;J3QMN4;A0A0U1RPV8;A0A0U1RQA4;J3QMQ8;A0A0M3HEQ0;Q9JLT4-3;Q9JLT4-2;Q9JLT4-4;Q9JLT4;A0A0U1RPC6;Q9D8I4;A0A0U1RPS1;A0A0U1RPY5	A0A0M3HEP9;D3Z0K8;J3QMN4;A0A0U1RPV8;A0A0U1RQA4;J3QMQ8;A0A0M3HEQ0;Q9JLT4-3;Q9JLT4-2;Q9JLT4-4;Q9JLT4;A0A0U1RPC6	Thioredoxin reductase 2, mitochondrial	Txnrd2	-0.416202	-0.416202	2.60231	-0.416202	-0.416202	-0.416202	-0.416202	-0.416202	-0.416202	-0.416202	-0.416202	-0.416202	-0.416202	-0.416202	-0.416202	-0.416202	-0.416202	-0.416202	-0.416202	-0.416202	-0.416202	-0.416202	-0.416202	-0.416202	-0.416202	-0.416202	-0.416202	-0.416202	2.79376	1.47799	2.3263	2.03709				6	25.1	20.9	38.748	40.884	293150000	8	0	0.989761	0	0
A0A0N4SV66;C0HKE9;C0HKE8;C0HKE7;C0HKE6;C0HKE5;C0HKE4;C0HKE3;C0HKE2;C0HKE1;Q8CGP6;Q8R1M2;Q8CGP7;Q8CGP5;Q8BFU2;Q8CGP4;P27661	A0A0N4SV66;C0HKE9;C0HKE8;C0HKE7;C0HKE6;C0HKE5;C0HKE4;C0HKE3;C0HKE2;C0HKE1;Q8CGP6;Q8R1M2;Q8CGP7;Q8CGP5;Q8BFU2;Q8CGP4;P27661	Histone H2A type 1-H;Histone H2A.J;Histone H2A type 1-K;Histone H2A type 1-F;Histone H2A type 3;Histone H2A;Histone H2AX	Hist1h2ah;H2afj;Hist1h2ak;Hist1h2af;Hist3h2a;Hist1h2aa;H2afx	-0.338414	-0.338414	-0.338414	-0.338414	-0.338414	-0.338414	-0.338414	0.837533	-0.338414	-0.338414	-0.338414	-0.338414	-0.338414	-0.338414	-0.338414	4.08932	2.3835	-0.338414	-0.338414	-0.338414	-0.338414	-0.338414	-0.338414	-0.338414	-0.338414	2.16524	-0.338414	-0.338414	-0.338414	-0.338414	-0.338414	-0.338414				8	61.9	34.1	13.66	116.86	2332100000	24	0.71312	0.526648	-0.893706	-1.37097
A0A0N4SVL9;Q9CQR6;A0A0N4SVE2	A0A0N4SVL9;Q9CQR6	Serine/threonine-protein phosphatase 6 catalytic subunit;Serine/threonine-protein phosphatase 6 catalytic subunit, N-terminally processed	Ppp6c	-0.687057	-0.31461	1.17878	-0.687057	2.20717	2.31799	-0.687057	-0.687057	-0.687057	-0.474746	-0.501378	-0.253961	1.71138	0.351161	-0.687057	0.921666	-0.687057	-0.687057	-0.687057	-0.687057	-0.343615	1.46225	-0.434115	-0.428887	-0.687057	-0.687057	-0.675299	-0.675472	-0.294803	-0.687057	1.5224	1.65582				9	31.8	31.8	32.547	44.881	13638000000	21	0.310298	0.819347	-0.305435	-0.711337
A0A0N4SW06;Q91WI7;Q91WI7-2;Q3TWL5	A0A0N4SW06;Q91WI7;Q91WI7-2;Q3TWL5	Integrin-alpha FG-GAP repeat-containing protein 2	Itfg2	-0.251395	-0.251395	-0.251395	-0.251395	-0.251395	-0.251395	-0.251395	-0.251395	-0.251395	-0.251395	-0.251395	3.19465	-0.251395	-0.251395	-0.251395	-0.251395	-0.251395	-0.251395	-0.251395	-0.251395	4.34721	-0.251395	-0.251395	-0.251395	-0.251395	-0.251395	-0.251395	-0.251395	-0.251395	-0.251395	-0.251395	-0.251395				2	5.1	5.1	45.428	1.2513	29101000	2	0.112049	0.904433	0.226188	0.295079
A0A0N4SW73;Q8R361	A0A0N4SW73;Q8R361	Rab11 family-interacting protein 5	Rab11fip5	-0.176777	-0.176777	-0.176777	-0.176777	-0.176777	-0.176777	-0.176777	-0.176777	-0.176777	-0.176777	-0.176777	-0.176777	-0.176777	5.48008	-0.176777	-0.176777	-0.176777	-0.176777	-0.176777	-0.176777	-0.176777	-0.176777	-0.176777	-0.176777	-0.176777	-0.176777	-0.176777	-0.176777	-0.176777	-0.176777	-0.176777	-0.176777				12	10.8	10.8	139.55	20.268	851160000	22	0.433155	0.724706	-0.707107	-0.930949
A0A0N4SWI4;Q9CR98	A0A0N4SWI4;Q9CR98	Protein FAM136A	Fam136a	-0.176777	-0.176777	-0.176777	-0.176777	-0.176777	-0.176777	-0.176777	5.48008	-0.176777	-0.176777	-0.176777	-0.176777	-0.176777	-0.176777	-0.176777	-0.176777	-0.176777	-0.176777	-0.176777	-0.176777	-0.176777	-0.176777	-0.176777	-0.176777	-0.176777	-0.176777	-0.176777	-0.176777	-0.176777	-0.176777	-0.176777	-0.176777				4	48.8	48.8	9.7331	4.3285	767620000	9	0	0.989198	0	0
A0A0R3P9C8;Q9DC69	A0A0R3P9C8;Q9DC69	NADH dehydrogenase [ubiquinone] 1 alpha subcomplex subunit 9, mitochondrial	Ndufa9	-0.363142	-0.363142	-0.363142	-0.363142	-0.363142	-0.363142	-0.363142	-0.363142	-0.363142	-0.363142	-0.363142	-0.363142	-0.363142	-0.363142	-0.363142	2.4762	2.13444	-0.363142	-0.363142	-0.363142	-0.363142	-0.363142	-0.363142	-0.363142	2.01115	3.54618	-0.363142	-0.363142	-0.363142	-0.363142	-0.363142	-0.363142				13	37.5	37.5	42.121	203.22	4836100000	37	0.74554	0.511326	-0.667116	-1.41818
A0A0R4IZW9;Q9DCT5	A0A0R4IZW9;Q9DCT5	Stromal cell-derived factor 2	Sdf2	-0.251653	-0.251653	-0.251653	-0.251653	-0.251653	-0.251653	-0.251653	-0.251653	-0.251653	4.32344	3.22614	-0.251653	-0.251653	-0.251653	-0.251653	-0.251653	-0.251653	-0.251653	-0.251653	-0.251653	-0.251653	-0.251653	-0.251653	-0.251653	-0.251653	-0.251653	-0.251653	-0.251653	-0.251653	-0.251653	-0.251653	-0.251653				5	31.1	31.1	23.991	257.55	1511000000	22	0.736287	0.514556	-1.00661	-1.40477
A0A0R4IZY0;Q8C1A5	A0A0R4IZY0;Q8C1A5	Thimet oligopeptidase	Thop1	-0.208906	-0.208906	-0.208906	-0.208906	-0.208906	-0.208906	-0.208906	-0.208906	-0.208906	-0.208906	-0.208906	-0.208906	-0.208906	-0.208906	-0.208906	0.891703	-0.208906	-0.208906	-0.208906	-0.208906	-0.208906	-0.208906	-0.208906	-0.208906	-0.208906	-0.208906	-0.208906	-0.208906	5.37546	-0.208906	-0.208906	-0.208906				22	37.7	37.7	78.026	116.19	3363200000	51	0.433155	0.72398	-0.137576	-0.930949
A0A0R4J034;Q99K01-2;Q99K01-3;Q99K01;Q99K01-4;Q99K01-5;D3YZA7	A0A0R4J034;Q99K01-2;Q99K01-3;Q99K01;Q99K01-4	Pyridoxal-dependent decarboxylase domain-containing protein 1	Pdxdc1	-0.176777	-0.176777	-0.176777	-0.176777	-0.176777	-0.176777	-0.176777	-0.176777	-0.176777	-0.176777	-0.176777	-0.176777	-0.176777	-0.176777	-0.176777	-0.176777	-0.176777	-0.176777	-0.176777	-0.176777	-0.176777	-0.176777	-0.176777	-0.176777	5.48008	-0.176777	-0.176777	-0.176777	-0.176777	-0.176777	-0.176777	-0.176777				16	26	26	87.479	223.11	2863200000	37	0	0.988636	0	0
A0A0R4J052;G5E8T9;Q99KB8-2;Q99KB8;E9Q2H8;E9PYA3;D3YWI0;D3YUX8	A0A0R4J052;G5E8T9;Q99KB8-2;Q99KB8;E9Q2H8;E9PYA3;D3YWI0	Hydroxyacylglutathione hydrolase, mitochondrial	Hagh	-0.419058	-0.419058	0.759288	-0.419058	-0.419058	-0.419058	3.41131	-0.419058	-0.419058	-0.419058	-0.419058	-0.419058	-0.419058	-0.419058	-0.419058	-0.419058	0.978614	-0.419058	2.16252	2.83225	-0.419058	-0.419058	-0.419058	-0.419058	-0.419058	-0.419058	-0.419058	-0.419058	-0.419058	-0.419058	0.751522	-0.419058				8	38.8	38.8	28.92	259.61	3338600000	31	0.613993	0.546688	0.65856	1.22249
A0A0R4J058;A0A0R4J242;Q922Q9-2;Q922Q9;A0A1B0GSH5;D3YWG2;G8JL55	A0A0R4J058;A0A0R4J242;Q922Q9-2;Q922Q9;A0A1B0GSH5;D3YWG2;G8JL55	Chitinase domain-containing protein 1	Chid1	-0.176777	-0.176777	-0.176777	-0.176777	-0.176777	-0.176777	-0.176777	-0.176777	-0.176777	-0.176777	-0.176777	-0.176777	-0.176777	-0.176777	-0.176777	-0.176777	-0.176777	-0.176777	-0.176777	-0.176777	-0.176777	-0.176777	-0.176777	-0.176777	5.48008	-0.176777	-0.176777	-0.176777	-0.176777	-0.176777	-0.176777	-0.176777				2	11.3	11.3	35.54	6.6768	240600000	7	0	0.988075	0	0
A0A0R4J079;Q8BMP6	A0A0R4J079;Q8BMP6	Golgi resident protein GCP60	Acbd3	-0.247974	-0.247974	-0.247974	-0.247974	-0.247974	-0.247974	-0.247974	-0.247974	-0.247974	-0.247974	-0.247974	-0.247974	-0.247974	-0.247974	-0.247974	-0.247974	-0.247974	-0.247974	-0.247974	-0.247974	-0.247974	-0.247974	-0.247974	-0.247974	2.85817	4.58106	-0.247974	-0.247974	-0.247974	-0.247974	-0.247974	-0.247974				9	18.1	18.1	60.181	76.054	1049000000	20	0	0.987514	0	0
A0A0R4J0D3;Q3TDQ1	A0A0R4J0D3;Q3TDQ1	Dolichyl-diphosphooligosaccharide--protein glycosyltransferase subunit STT3B	Stt3b	-0.176777	-0.176777	-0.176777	-0.176777	-0.176777	-0.176777	-0.176777	-0.176777	-0.176777	-0.176777	-0.176777	-0.176777	-0.176777	-0.176777	-0.176777	-0.176777	-0.176777	-0.176777	-0.176777	-0.176777	-0.176777	-0.176777	-0.176777	-0.176777	5.48008	-0.176777	-0.176777	-0.176777	-0.176777	-0.176777	-0.176777	-0.176777				13	17.3	17.3	93.314	147.4	3302300000	27	0	0.986954	0	0
A0A0R4J0F6;Q99KY4-2;Q99KY4;D6RHK5;F7BG02;F6SLK1	A0A0R4J0F6;Q99KY4-2;Q99KY4	Cyclin-G-associated kinase	Gak	1.17014	0.525625	0.399328	-0.570917	0.694927	-1.02555	-1.02555	1.61537	-1.02555	-1.02555	-1.02555	0.641662	-1.02555	1.08101	1.299	0.238678	-1.02555	-1.02555	-1.02555	-1.02555	0.924082	1.14745	0.658109	0.446759	-1.02555	-1.02555	1.68337	1.12532	0.576728	-1.02555	0.701063	-1.02555				10	9.2	9.2	143.67	29.174	2310300000	18	0.0842521	0.922118	0.119482	0.227387
A0A2I3BS39;A0A0R4J0G0;Q8BH04;A0A2I3BQL9;A0A2I3BRX1;A0A2I3BQC6;Q9Z2V4	A0A2I3BS39;A0A0R4J0G0;Q8BH04;A0A2I3BQL9;A0A2I3BRX1	Phosphoenolpyruvate carboxykinase [GTP], mitochondrial	Pck2	-0.249751	-0.249751	-0.249751	-0.249751	4.47419	-0.249751	-0.249751	-0.249751	-0.249751	-0.249751	-0.249751	-0.249751	-0.249751	-0.249751	-0.249751	-0.249751	-0.249751	-0.249751	-0.249751	-0.249751	-0.249751	-0.249751	-0.249751	-0.249751	-0.249751	-0.249751	-0.249751	-0.249751	-0.249751	-0.249751	3.01834	-0.249751				6	10.3	10.3	66.909	115.57	459510000	13	0	0.986395	0	0
A0A0R4J0J5;Q8K114-2;Q8K114	A0A0R4J0J5;Q8K114-2;Q8K114	Integrator complex subunit 9	Ints9	-0.176777	-0.176777	-0.176777	-0.176777	-0.176777	5.48008	-0.176777	-0.176777	-0.176777	-0.176777	-0.176777	-0.176777	-0.176777	-0.176777	-0.176777	-0.176777	-0.176777	-0.176777	-0.176777	-0.176777	-0.176777	-0.176777	-0.176777	-0.176777	-0.176777	-0.176777	-0.176777	-0.176777	-0.176777	-0.176777	-0.176777	-0.176777				2	4.9	4.9	77.426	3.5108	19044000	4	0	0.985836	0	0
A0A0R4J0J8;Q2KN98;A0A1W2P785	A0A0R4J0J8;Q2KN98	Cytospin-A	Specc1l	-0.176777	-0.176777	5.48008	-0.176777	-0.176777	-0.176777	-0.176777	-0.176777	-0.176777	-0.176777	-0.176777	-0.176777	-0.176777	-0.176777	-0.176777	-0.176777	-0.176777	-0.176777	-0.176777	-0.176777	-0.176777	-0.176777	-0.176777	-0.176777	-0.176777	-0.176777	-0.176777	-0.176777	-0.176777	-0.176777	-0.176777	-0.176777				29	32.2	32.2	126.55	323.31	4236900000	69	0	0.985277	0	0
Z4YL78;A0A0R4J0K2;K3W4R5;A2AGT5-2;A2AGT5-3;A2AGT5	Z4YL78;A0A0R4J0K2;K3W4R5;A2AGT5-2;A2AGT5-3;A2AGT5	Cytoskeleton-associated protein 5	Ckap5	-0.379026	-0.379026	-0.379026	-0.379026	-0.379026	-0.379026	-0.379026	0.825259	1.1341	-0.379026	-0.379026	-0.379026	-0.379026	-0.379026	-0.379026	-0.379026	-0.379026	3.84821	1.68873	-0.379026	-0.379026	-0.379026	-0.379026	-0.379026	-0.379026	-0.379026	-0.379026	-0.379026	-0.379026	2.73741	-0.379026	-0.379026				44	25.1	25.1	218.71	189.49	4868100000	85	0.833272	0.484524	0.899284	1.54306
A0A0R4J0M1;Q8VCN9	A0A0R4J0M1;Q8VCN9	Tubulin-specific chaperone C	Tbcc	-0.246746	-0.246746	-0.246746	-0.246746	-0.246746	-0.246746	-0.246746	-0.246746	-0.246746	-0.246746	-0.246746	-0.246746	2.75892	-0.246746	4.64347	-0.246746	-0.246746	-0.246746	-0.246746	-0.246746	-0.246746	-0.246746	-0.246746	-0.246746	-0.246746	-0.246746	-0.246746	-0.246746	-0.246746	-0.246746	-0.246746	-0.246746				7	22	22	38.094	74.8	688300000	13	0.713097	0.524987	-0.986986	-1.37094
A0A0R4J0R1;O70404;A0A0U1RPE8	A0A0R4J0R1;O70404	Vesicle-associated membrane protein 8	Vamp8	-0.176777	-0.176777	-0.176777	-0.176777	-0.176777	-0.176777	-0.176777	-0.176777	-0.176777	-0.176777	-0.176777	-0.176777	-0.176777	-0.176777	-0.176777	5.48008	-0.176777	-0.176777	-0.176777	-0.176777	-0.176777	-0.176777	-0.176777	-0.176777	-0.176777	-0.176777	-0.176777	-0.176777	-0.176777	-0.176777	-0.176777	-0.176777				4	46.5	46.5	11.435	24.336	663240000	8	0.433155	0.723255	-0.707107	-0.930949
A0A0R4J0S4;Q80Y17	A0A0R4J0S4;Q80Y17	Lethal(2) giant larvae protein homolog 1	Llgl1	0.364915	0.0742375	0.373358	0.235157	0.706249	0.767269	-1.20374	-0.523242	-0.875368	-1.20374	-1.20374	0.640918	0.679399	-1.20374	-1.20374	-0.74482	-1.20374	-0.515343	-1.20374	-1.20374	0.973628	2.03662	0.982107	1.44124	-0.685793	-1.20374	1.64836	0.95667	0.988774	0.36959	0.539315	0.400389				12	16.9	16.9	115.56	92.691	3721600000	38	1.05697	0.397274	1.03908	1.84649
A0A1L1SVG0;A0A0R4J0S7;Q8CGB3;Q8CGB3-3;Q8CGB3-2;A0A1L1STY4	A0A1L1SVG0;A0A0R4J0S7;Q8CGB3;Q8CGB3-3;Q8CGB3-2;A0A1L1STY4	Uveal autoantigen with coiled-coil domains and ankyrin repeats	Uaca	-0.176777	-0.176777	-0.176777	-0.176777	-0.176777	-0.176777	-0.176777	-0.176777	-0.176777	-0.176777	-0.176777	-0.176777	-0.176777	-0.176777	-0.176777	-0.176777	-0.176777	-0.176777	-0.176777	-0.176777	-0.176777	-0.176777	-0.176777	-0.176777	5.48008	-0.176777	-0.176777	-0.176777	-0.176777	-0.176777	-0.176777	-0.176777				11	10.5	10.5	160.8	40.222	897890000	23	0	0.98472	0	0
A0A0R4J0V4;Q9QXM1-3;Q9QXM1	A0A0R4J0V4;Q9QXM1-3;Q9QXM1	Junction-mediating and -regulatory protein	Jmy	-0.176777	-0.176777	-0.176777	-0.176777	-0.176777	-0.176777	-0.176777	-0.176777	-0.176777	-0.176777	-0.176777	-0.176777	-0.176777	-0.176777	-0.176777	-0.176777	5.48008	-0.176777	-0.176777	-0.176777	-0.176777	-0.176777	-0.176777	-0.176777	-0.176777	-0.176777	-0.176777	-0.176777	-0.176777	-0.176777	-0.176777	-0.176777				2	3.4	3.4	110.55	21.719	17105000	2	0.433155	0.722532	-0.707107	-0.930949
A0A0R4J0W6;Q9CRC8;F6RGS7;F6RDA7;D6RHB1	A0A0R4J0W6;Q9CRC8	Leucine-rich repeat-containing protein 40	Lrrc40	-0.176777	-0.176777	-0.176777	-0.176777	-0.176777	-0.176777	-0.176777	-0.176777	-0.176777	-0.176777	-0.176777	-0.176777	-0.176777	-0.176777	-0.176777	5.48008	-0.176777	-0.176777	-0.176777	-0.176777	-0.176777	-0.176777	-0.176777	-0.176777	-0.176777	-0.176777	-0.176777	-0.176777	-0.176777	-0.176777	-0.176777	-0.176777				8	15.4	15.4	68.048	19.761	1115400000	11	0.433155	0.72181	-0.707107	-0.930949
A0A0R4J0Z1;P08003	A0A0R4J0Z1;P08003	Protein disulfide-isomerase A4	Pdia4	0.757216	-0.69698	0.346367	0.420702	-0.69698	-0.69698	-0.144188	2.20502	0.464232	-0.69698	-0.69698	-0.69698	-0.69698	0.93114	-0.69698	0.674901	0.512958	-0.69698	-0.69698	-0.69698	-0.69698	-0.69698	0.0524811	0.203464	2.71405	2.7415	-0.69698	-0.69698	-0.69698	0.345544	-0.69698	-0.376721				40	50.2	50.2	72.369	323.31	23542000000	138	0.43099	0.780405	-0.290542	-0.927256
E9PX84;Q3TRE6;E9QL31;A0A0R4J104;P98078-3;P98078-2;P98078;F6TQN9;Q9DCE6;E0CXT5;E0CZ53;E0CYJ2	E9PX84;Q3TRE6;E9QL31;A0A0R4J104;P98078-3;P98078-2;P98078;F6TQN9;Q9DCE6;E0CXT5	Disabled homolog 2	Dab2	-0.176777	-0.176777	-0.176777	-0.176777	-0.176777	-0.176777	-0.176777	-0.176777	-0.176777	-0.176777	-0.176777	-0.176777	-0.176777	-0.176777	-0.176777	-0.176777	-0.176777	-0.176777	-0.176777	-0.176777	-0.176777	-0.176777	-0.176777	5.48008	-0.176777	-0.176777	-0.176777	-0.176777	-0.176777	-0.176777	-0.176777	-0.176777				12	31.5	31.5	56.503	109.35	2299200000	33	0.520085	0.588382	0.808122	1.07497
A0A0R4J107;Q8R146-2;Q8R146;A0A0A6YXV0	A0A0R4J107;Q8R146-2;Q8R146	Acylamino-acid-releasing enzyme	Apeh	-0.527179	-0.527179	-0.527179	-0.527179	-0.527179	-0.527179	-0.527179	-0.527179	-0.114095	-0.527179	-0.527179	-0.527179	-0.527179	-0.527179	1.35538	0.174347	0.278886	-0.527179	-0.527179	-0.527179	-0.527179	2.06952	2.82858	1.58101	-0.527179	-0.527179	2.14764	-0.527179	1.80385	-0.527179	-0.527179	-0.527179				12	20.7	20.7	79.704	95.103	2883600000	30	0.632901	0.542077	0.727753	1.25134
A0A0R4J138;P50429;P50429-2	A0A0R4J138;P50429;P50429-2	Arylsulfatase B	Arsb	2.37928	1.57683	1.92492	1.68652	-0.606389	-0.606389	-0.378372	0.0522824	-0.225828	-0.485297	-0.468914	-0.606389	-0.606389	-0.193073	-0.068418	-0.606389	-0.318678	-0.606389	-0.606389	-0.606389	-0.606389	2.154	-0.606389	2.204	-0.606389	0.173553	-0.606389	-0.606389	-0.31056	-0.606389	-0.606389	-0.606389				12	21.7	21.7	59.704	95.692	8302400000	49	0.636537	0.542203	0.608629	1.25685
A0A0R4J140;Q5SW19;Z4YLI8;Q5SW19-3;Q5SW19-2	A0A0R4J140;Q5SW19;Z4YLI8;Q5SW19-3	Clustered mitochondria protein homolog	Cluh	-0.318129	-0.318129	-0.318129	-0.318129	-0.318129	-0.318129	-0.318129	1.82748	-0.318129	-0.318129	-0.318129	-0.318129	-0.318129	-0.318129	-0.318129	-0.318129	-0.318129	3.2019	3.81715	-0.318129	-0.318129	-0.318129	-0.318129	-0.318129	-0.318129	-0.318129	-0.318129	-0.318129	-0.318129	0.0610928	-0.318129	-0.318129				16	12.5	12.5	151.83	29.395	1279300000	33	0.916254	0.449919	1.09362	1.65785
E9QN08;Q80T06;A0A0R4J1E2;P57776;P57776-3;D3YUQ9;Q91VK2;D3YZT9;D3YY68	E9QN08;Q80T06;A0A0R4J1E2;P57776;P57776-3;D3YUQ9;Q91VK2;D3YZT9;D3YY68	Elongation factor 1-delta	Eef1d	-0.407317	-0.407317	-0.407317	-0.407317	-0.407317	-0.407317	0.760348	-0.407317	-0.407317	-0.407317	-0.407317	-0.407317	-0.407317	0.0374232	1.04275	2.0701	4.37634	-0.407317	-0.407317	-0.407317	-0.407317	0.0516637	-0.407317	-0.407317	0.0557033	1.38129	-0.407317	-0.407317	-0.407317	-0.407317	-0.407317	-0.407317				16	57.1	19.6	27.217	323.31	20199000000	65	0.902696	0.462773	-1.07892	-1.6393
A0A0R4J1E3;Q9QXS6-3;Q9QXS6;Q9QXS6-2;F7CPL2	A0A0R4J1E3;Q9QXS6-3;Q9QXS6;Q9QXS6-2	Drebrin	Dbn1	-1.15713	-0.346135	-1.15713	-0.394391	0.0878903	0.130906	1.40921	0.234998	0.777951	-0.793822	-1.15713	0.471569	0.505913	0.186711	0.1893	0.879204	1.61818	-0.0364154	2.08449	2.67217	0.0190777	-1.15713	0.81479	-1.15713	-0.473872	-1.15713	-1.15713	-1.15713	-0.546646	-0.24407	0.141106	-0.131056				22	35.4	35.4	72.544	323.31	5290200000	64	0.140841	0.884284	0.225345	0.362183
A0A0R4J1H6;E9QP99;P55937-1;P55937	A0A0R4J1H6;E9QP99;P55937-1;P55937	Golgin subfamily A member 3	Golga3	-0.176777	-0.176777	-0.176777	5.48008	-0.176777	-0.176777	-0.176777	-0.176777	-0.176777	-0.176777	-0.176777	-0.176777	-0.176777	-0.176777	-0.176777	-0.176777	-0.176777	-0.176777	-0.176777	-0.176777	-0.176777	-0.176777	-0.176777	-0.176777	-0.176777	-0.176777	-0.176777	-0.176777	-0.176777	-0.176777	-0.176777	-0.176777				12	10.5	10.5	162.89	24.377	851200000	21	0	0.984163	0	0
A0A0R4J1H8;A0A286YDQ8;E9QMY5;Q9QXN0-4;Q9QXN0-3;Q9QXN0-2;Q9QXN0;E9Q6I3;G3UXH3	A0A0R4J1H8;A0A286YDQ8;E9QMY5;Q9QXN0-4;Q9QXN0-3;Q9QXN0-2;Q9QXN0;E9Q6I3	Protein Shroom3	Shroom3	0.501215	-0.499536	2.12654	1.55757	-0.499536	0.097365	-0.499536	-0.499536	-0.499536	-0.499536	-0.0156474	0.0566099	0.119951	-0.499536	-0.499536	-0.499536	2.27026	-0.499536	-0.499536	-0.499536	-0.499536	-0.499536	-0.144764	-0.499536	3.64436	-0.499536	-0.499536	-0.499536	-0.499536	0.276788	-0.499536	-0.499536				28	22.3	22.3	195.43	128.48	2028000000	43	0.733781	0.514437	-0.502982	-1.40113
A0A0R4J1N9;P40630-2;P40630;D3Z0F3	A0A0R4J1N9;P40630-2;P40630;D3Z0F3	Transcription factor A, mitochondrial	Tfam	-0.254063	-0.254063	-0.254063	-0.254063	-0.254063	-0.254063	-0.254063	-0.254063	-0.254063	-0.254063	-0.254063	-0.254063	-0.254063	-0.254063	-0.254063	-0.254063	-0.254063	-0.254063	3.71913	3.90277	-0.254063	-0.254063	-0.254063	-0.254063	-0.254063	-0.254063	-0.254063	-0.254063	-0.254063	-0.254063	-0.254063	-0.254063				4	20.6	20.6	23.384	14.443	624470000	8	0.921298	0.444639	1.16143	1.66474
G3X8W7;A0A0R4J1W7;Q8BGZ4;Q8BGZ4-2	G3X8W7;A0A0R4J1W7;Q8BGZ4;Q8BGZ4-2	Cell division cycle protein 23 homolog	Cdc23	-0.176777	-0.176777	-0.176777	-0.176777	-0.176777	-0.176777	-0.176777	5.48008	-0.176777	-0.176777	-0.176777	-0.176777	-0.176777	-0.176777	-0.176777	-0.176777	-0.176777	-0.176777	-0.176777	-0.176777	-0.176777	-0.176777	-0.176777	-0.176777	-0.176777	-0.176777	-0.176777	-0.176777	-0.176777	-0.176777	-0.176777	-0.176777				9	17.7	17.7	65.877	3.2683	2750500000	13	0	0.983607	0	0
A0A0R4J275;Q7TMF3;F6RBR6	A0A0R4J275;Q7TMF3;F6RBR6	NADH dehydrogenase [ubiquinone] 1 alpha subcomplex subunit 12	Ndufa12	1.23367	0.411682	-0.35589	-0.463054	0.204433	1.87084	-0.463054	-0.226368	-0.463054	-0.359168	-0.463054	-0.463054	-0.463054	-0.463054	3.9967	-0.463054	0.379182	-0.463054	-0.463054	-0.463054	-0.463054	-0.463054	-0.463054	-0.342924	-0.463054	-0.463054	0.240133	-0.463054	-0.463054	-0.463054	2.2088	-0.463054				10	63.1	63.1	17.633	99.365	5251400000	31	0.544323	0.578328	-0.658574	-1.11377
A0A0R4J2B2;Q6WVG3;Q8C7J6;Q5DTY9	A0A0R4J2B2;Q6WVG3	BTB/POZ domain-containing protein KCTD12	Kctd12	-0.254103	-0.254103	-0.254103	-0.254103	-0.254103	-0.254103	-0.254103	-0.254103	-0.254103	-0.254103	-0.254103	-0.254103	-0.254103	3.87147	3.75163	-0.254103	-0.254103	-0.254103	-0.254103	-0.254103	-0.254103	-0.254103	-0.254103	-0.254103	-0.254103	-0.254103	-0.254103	-0.254103	-0.254103	-0.254103	-0.254103	-0.254103				9	33.6	33.6	35.888	323.31	1837000000	27	0.748075	0.510695	-1.01641	-1.42184
A0A0U1RNV1;Q8K479;A0A0U1RNF8;D3YUN6	A0A0U1RNV1;Q8K479;A0A0U1RNF8	Complement C1q tumor necrosis factor-related protein 5	C1qtnf5	-0.607234	-0.607234	1.7958	1.41749	1.63613	1.94873	-0.607234	-0.607234	-0.607234	-0.607234	-0.607234	1.94644	-0.607234	-0.607234	-0.607234	-0.607234	-0.607234	-0.607234	-0.607234	-0.607234	-0.607234	1.30171	-0.607234	-0.607234	-0.607234	-0.607234	1.43063	1.54641	-0.607234	-0.607234	-0.607234	0.943052				4	33.8	33.8	15.359	55.19	1556600000	15	0.0386521	0.957269	-0.0465034	-0.109027
A0A0U1RPL0;Q7TQH0-3;Q7TQH0-2;Q7TQH0;E9Q5Q0;Q3TGG2;J3QP59	A0A0U1RPL0;Q7TQH0-3;Q7TQH0-2;Q7TQH0;E9Q5Q0;Q3TGG2	Ataxin-2-like protein	Atxn2l	-0.308639	-0.308639	-0.308639	-0.308639	-0.308639	-0.308639	-0.308639	2.50363	-0.308639	-0.308639	-0.308639	-0.308639	-0.308639	-0.308639	-0.308639	-0.308639	3.99421	-0.308639	-0.308639	-0.308639	-0.308639	-0.308639	-0.308639	-0.308639	-0.308639	2.45267	-0.308639	-0.308639	-0.308639	-0.308639	-0.308639	-0.308639				18	20.8	20.8	115.26	137.19	1386500000	30	0.433155	0.72109	-0.537856	-0.930949
A0A140LHA2;Q9WVA3;A0A140LJ21;A0A140LIM5;A0A140LI47	A0A140LHA2;Q9WVA3	Mitotic checkpoint protein BUB3	Bub3	-0.608332	-0.608332	-0.608332	-0.608332	1.73005	1.69198	-0.608332	-0.608332	-0.608332	-0.608332	-0.608332	2.10537	1.59662	-0.608332	-0.608332	-0.608332	-0.608332	-0.608332	-0.608332	-0.608332	1.77161	1.3112	1.24337	1.36426	-0.608332	-0.608332	-0.608332	-0.608332	-0.608332	-0.608332	1.17718	-0.608332				10	40.4	40.4	36.766	209.54	3111600000	21	0.43703	0.739137	0.545705	0.937548
A0A140T8I9;E9Q3L2;A0A338P6S0;A0A338P7D3	A0A140T8I9;E9Q3L2		Pi4ka	-0.176777	-0.176777	-0.176777	-0.176777	-0.176777	-0.176777	-0.176777	-0.176777	-0.176777	-0.176777	-0.176777	-0.176777	-0.176777	5.48008	-0.176777	-0.176777	-0.176777	-0.176777	-0.176777	-0.176777	-0.176777	-0.176777	-0.176777	-0.176777	-0.176777	-0.176777	-0.176777	-0.176777	-0.176777	-0.176777	-0.176777	-0.176777				9	5.8	5.8	231.35	8.4831	405560000	10	0.433155	0.720371	-0.707107	-0.930949
A0A171EBL2;E9Q555	A0A171EBL2;E9Q555	E3 ubiquitin-protein ligase RNF213	Rnf213	-0.176777	-0.176777	-0.176777	-0.176777	-0.176777	-0.176777	-0.176777	-0.176777	-0.176777	-0.176777	-0.176777	-0.176777	-0.176777	-0.176777	-0.176777	-0.176777	-0.176777	5.48008	-0.176777	-0.176777	-0.176777	-0.176777	-0.176777	-0.176777	-0.176777	-0.176777	-0.176777	-0.176777	-0.176777	-0.176777	-0.176777	-0.176777				17	4.2	4.2	584.62	30.472	618290000	22	0.520085	0.599204	0.808122	1.07497
A0A171KXD3;Q9JIF0-3;Q9JIF0-2;Q9JIF0;A0A140LJ70;A0A140LJF4;A0A140LHF7;A0A140LHS4;A0A140LI33;A0A140LIF7;A0A140LJ68;Q6PAK3	A0A171KXD3;Q9JIF0-3;Q9JIF0-2;Q9JIF0;A0A140LJ70;A0A140LJF4;A0A140LHF7	Protein arginine N-methyltransferase 1	Prmt1	-0.715279	1.3824	0.87022	-0.715279	0.898959	-0.715279	-0.715279	2.29582	-0.715279	-0.715279	0.378727	-0.715279	-0.715279	2.15945	0.484897	-0.715279	1.48363	1.02462	-0.715279	1.26561	-0.715279	-0.715279	-0.715279	-0.715279	-0.715279	-0.715279	-0.715279	-0.715279	-0.715279	1.0044	1.05684	-0.715279				15	43.4	43.4	36.567	196.15	6882200000	47	0.318686	0.813865	-0.389435	-0.727055
A0A1B0GR19;A0A1B0GR86;Q8BH97;A0A1B0GSK5;A0A1B0GS22;A0A1B0GRI0	A0A1B0GR19;A0A1B0GR86;Q8BH97;A0A1B0GSK5;A0A1B0GS22	Reticulocalbin-3	Rcn3	-0.252509	-0.252509	-0.252509	-0.252509	-0.252509	-0.252509	-0.252509	-0.252509	4.23192	-0.252509	-0.252509	-0.252509	-0.252509	-0.252509	-0.252509	3.34335	-0.252509	-0.252509	-0.252509	-0.252509	-0.252509	-0.252509	-0.252509	-0.252509	-0.252509	-0.252509	-0.252509	-0.252509	-0.252509	-0.252509	-0.252509	-0.252509				9	38.3	38.3	31.843	145.68	1426000000	22	0.433155	0.719653	-0.449483	-0.930949
A0A1B0GRU8;Q9R1C7-2;Q9R1C7	A0A1B0GRU8;Q9R1C7-2;Q9R1C7	Pre-mRNA-processing factor 40 homolog A	Prpf40a	-0.252479	-0.252479	-0.252479	-0.252479	-0.252479	-0.252479	-0.252479	-0.252479	-0.252479	-0.252479	-0.252479	-0.252479	-0.252479	-0.252479	-0.252479	-0.252479	-0.252479	-0.252479	4.23554	3.33884	-0.252479	-0.252479	-0.252479	-0.252479	-0.252479	-0.252479	-0.252479	-0.252479	-0.252479	-0.252479	-0.252479	-0.252479				5	8.3	8.3	105.53	14.968	602300000	13	0.911354	0.450683	1.15419	1.65116
A0A1B0GSI7;P02463;A0A1B0GRC0;F7CK55;Q63ZW6	A0A1B0GSI7;P02463;A0A1B0GRC0	Collagen alpha-1(IV) chain;Arresten	Col4a1	3.36616	-0.369297	-0.369297	-0.369297	-0.259185	2.89738	0.065482	-0.369297	-0.369297	-0.369297	-0.369297	2.85376	-0.369297	-0.269251	-0.369297	-0.369297	-0.369297	-0.369297	-0.369297	-0.369297	-0.252766	-0.168873	-0.369297	-0.262442	-0.369297	-0.369297	-0.369297	-0.369297	-0.172274	-0.263084	-0.275728	-0.242534				4	3.7	3.7	149.16	139.63	4272800000	22	0.370365	0.799597	-0.354844	-0.821408
A0A1B0GT50;Q9Z0M9;A0A1B0GSF2	A0A1B0GT50;Q9Z0M9;A0A1B0GSF2	Interleukin-18-binding protein	Il18bp	-0.253313	-0.253313	-0.253313	-0.253313	-0.253313	-0.253313	-0.253313	-0.253313	-0.253313	-0.253313	-0.253313	-0.253313	-0.253313	-0.253313	-0.253313	4.11559	3.48381	-0.253313	-0.253313	-0.253313	-0.253313	-0.253313	-0.253313	-0.253313	-0.253313	-0.253313	-0.253313	-0.253313	-0.253313	-0.253313	-0.253313	-0.253313				2	11.9	11.9	21.9	0.67211	47866000	3	0.74426	0.509996	-1.01325	-1.41632
A0A1B0GT81;Q07813;A0A1B0GS13;A0A1B0GTA4;A0A1B0GT35	A0A1B0GT81;Q07813;A0A1B0GS13;A0A1B0GTA4	Apoptosis regulator BAX	Bax	-0.176777	-0.176777	-0.176777	-0.176777	-0.176777	-0.176777	-0.176777	-0.176777	-0.176777	-0.176777	-0.176777	-0.176777	-0.176777	-0.176777	-0.176777	-0.176777	-0.176777	-0.176777	-0.176777	-0.176777	5.48008	-0.176777	-0.176777	-0.176777	-0.176777	-0.176777	-0.176777	-0.176777	-0.176777	-0.176777	-0.176777	-0.176777				8	49.7	29.8	18.955	307.28	1816500000	19	0.520085	0.598422	0.808122	1.07497
A0A1D5RLV7;G3UYW1;Q6VNB8;G3UY81;Q6VNB8-2	A0A1D5RLV7;G3UYW1;Q6VNB8	WD repeat and FYVE domain-containing protein 3	Wdfy3	-0.25413	-0.25413	-0.25413	-0.25413	-0.25413	-0.25413	-0.25413	3.83007	3.79382	-0.25413	-0.25413	-0.25413	-0.25413	-0.25413	-0.25413	-0.25413	-0.25413	-0.25413	-0.25413	-0.25413	-0.25413	-0.25413	-0.25413	-0.25413	-0.25413	-0.25413	-0.25413	-0.25413	-0.25413	-0.25413	-0.25413	-0.25413				6	1.9	1.9	392.82	15.86	143590000	7	0	0.983051	0	0
A0A1D5RM83;E9PUA3;Q8R0S2;Q8R0S2-2;A0A0R4J1U6	A0A1D5RM83;E9PUA3;Q8R0S2;Q8R0S2-2	IQ motif and SEC7 domain-containing protein 1	Iqsec1	-0.241067	-0.241067	-0.241067	2.36986	-0.241067	-0.241067	-0.241067	-0.241067	-0.241067	-0.241067	-0.241067	-0.241067	-0.241067	-0.241067	-0.241067	-0.241067	4.86214	-0.241067	-0.241067	-0.241067	-0.241067	-0.241067	-0.241067	-0.241067	-0.241067	-0.241067	-0.241067	-0.241067	-0.241067	-0.241067	-0.241067	-0.241067				13	13.7	11.4	117.93	182.78	1017700000	20	0.433155	0.718937	-0.637901	-0.930949
B7ZWL1;A0A1D5RMJ8;Q6ZQ08-2;Q6ZQ08;Q6ZQ08-4;A0A1D5RMD8;Q6ZQ08-3;A0A1D5RM03;A0A1D5RMB6;A0A1D5RML9	B7ZWL1;A0A1D5RMJ8;Q6ZQ08-2;Q6ZQ08;Q6ZQ08-4;A0A1D5RMD8	CCR4-NOT transcription complex subunit 1	Cnot1	-0.176777	-0.176777	-0.176777	-0.176777	-0.176777	5.48008	-0.176777	-0.176777	-0.176777	-0.176777	-0.176777	-0.176777	-0.176777	-0.176777	-0.176777	-0.176777	-0.176777	-0.176777	-0.176777	-0.176777	-0.176777	-0.176777	-0.176777	-0.176777	-0.176777	-0.176777	-0.176777	-0.176777	-0.176777	-0.176777	-0.176777	-0.176777				14	7	7	260.95	55.76	665640000	28	0	0.982496	0	0
A0A1L1SQA7;A0A1L1SS47;A0A1L1SQF2;Q8BH15-5;Q8BH15-4;Q8BH15-3;Q8BH15-2;Q8BH15	A0A1L1SQA7;A0A1L1SS47;A0A1L1SQF2;Q8BH15-5;Q8BH15-4;Q8BH15-3;Q8BH15-2;Q8BH15	CCR4-NOT transcription complex subunit 10	Cnot10	-0.176777	-0.176777	-0.176777	-0.176777	-0.176777	-0.176777	-0.176777	-0.176777	-0.176777	-0.176777	-0.176777	-0.176777	-0.176777	5.48008	-0.176777	-0.176777	-0.176777	-0.176777	-0.176777	-0.176777	-0.176777	-0.176777	-0.176777	-0.176777	-0.176777	-0.176777	-0.176777	-0.176777	-0.176777	-0.176777	-0.176777	-0.176777				2	10.7	10.7	32.076	24.722	133930000	3	0.433155	0.718223	-0.707107	-0.930949
A0A1L1SQA8;P62852	A0A1L1SQA8;P62852	40S ribosomal protein S25	Rps25	-0.31194	-0.31194	-0.31194	-0.31194	-0.31194	-0.31194	3.25411	-0.31194	2.25796	-0.31194	-0.31194	-0.31194	-0.31194	-0.31194	3.53419	-0.31194	-0.31194	-0.31194	-0.31194	-0.31194	-0.31194	-0.31194	-0.31194	-0.31194	-0.31194	-0.31194	-0.31194	-0.31194	-0.31194	-0.31194	-0.31194	-0.31194				10	50.5	50.5	10.309	323.31	18040000000	37	0.433155	0.717509	-0.480767	-0.930949
A0A1L1SQX6;A0A1L1SV46;Q8BM13	A0A1L1SQX6;A0A1L1SV46;Q8BM13	Noelin-2	Olfm2	-0.176777	-0.176777	-0.176777	-0.176777	-0.176777	-0.176777	-0.176777	-0.176777	-0.176777	-0.176777	-0.176777	-0.176777	-0.176777	-0.176777	-0.176777	-0.176777	-0.176777	-0.176777	-0.176777	-0.176777	-0.176777	-0.176777	-0.176777	-0.176777	5.48008	-0.176777	-0.176777	-0.176777	-0.176777	-0.176777	-0.176777	-0.176777				9	22.4	22.4	51.68	37.684	1069500000	38	0	0.981941	0	0
A0A1L1SRX2;O08739;F6XQD0;D3Z4N3;A0A0G2JFD4;Q3V1D3;D3YU73	A0A1L1SRX2;O08739	AMP deaminase 3	Ampd3	-0.459359	-0.459359	-0.459359	-0.459359	-0.459359	-0.459359	1.72874	-0.459359	-0.459359	-0.459359	-0.459359	-0.459359	-0.459359	-0.459359	-0.459359	1.49601	-0.459359	-0.459359	1.64536	1.58727	-0.459359	-0.459359	-0.459359	-0.459359	-0.459359	-0.459359	-0.459359	-0.459359	2.66358	-0.459359	2.82238	-0.459359				18	25.3	25.3	89.567	152.52	3482800000	35	0.351756	0.804251	0.34863	0.787906
A0A1L1SS44;Q60709;Q06335-2;Q06335	A0A1L1SS44;Q60709;Q06335-2;Q06335	Amyloid-like protein 2	Aplp2	-0.176777	-0.176777	-0.176777	-0.176777	-0.176777	-0.176777	-0.176777	5.48008	-0.176777	-0.176777	-0.176777	-0.176777	-0.176777	-0.176777	-0.176777	-0.176777	-0.176777	-0.176777	-0.176777	-0.176777	-0.176777	-0.176777	-0.176777	-0.176777	-0.176777	-0.176777	-0.176777	-0.176777	-0.176777	-0.176777	-0.176777	-0.176777				14	23.2	21.8	71.302	122.58	1265200000	29	0	0.981387	0	0
A0A1L1SSA8;Q91XE8	A0A1L1SSA8;Q91XE8	Transmembrane protein 205	Tmem205	-0.253556	-0.253556	-0.253556	-0.253556	-0.253556	-0.253556	-0.253556	4.06839	-0.253556	-0.253556	-0.253556	-0.253556	-0.253556	-0.253556	-0.253556	-0.253556	-0.253556	-0.253556	-0.253556	-0.253556	-0.253556	-0.253556	-0.253556	-0.253556	-0.253556	3.53829	-0.253556	-0.253556	-0.253556	-0.253556	-0.253556	-0.253556				3	20.2	20.2	19.612	14.507	643560000	7	0	0.980834	0	0
A0A1L1SSC7;A0A338P6N2;D3YVV0;E9Q723	A0A1L1SSC7;A0A338P6N2;D3YVV0;E9Q723		Ttc13	-0.176777	5.48008	-0.176777	-0.176777	-0.176777	-0.176777	-0.176777	-0.176777	-0.176777	-0.176777	-0.176777	-0.176777	-0.176777	-0.176777	-0.176777	-0.176777	-0.176777	-0.176777	-0.176777	-0.176777	-0.176777	-0.176777	-0.176777	-0.176777	-0.176777	-0.176777	-0.176777	-0.176777	-0.176777	-0.176777	-0.176777	-0.176777				2	3.8	3.8	95.089	3.6432	38153000	2	0	0.980282	0	0
Q3UDS7;A0A1L1SSF2;Q8VDL4-3;Q8VDL4;Q8VDL4-2	Q3UDS7;A0A1L1SSF2;Q8VDL4-3;Q8VDL4	ADP-dependent glucokinase	Adpgk	0.56498	2.10468	-0.472369	0.269953	1.24445	0.910208	-0.825619	-0.825619	-0.825619	-0.825619	-0.825619	0.298143	0.213963	-0.825619	-0.825619	-0.825619	-0.825619	-0.825619	-0.825619	-0.825619	-0.779473	1.04856	0.168098	0.26121	-0.825619	-0.825619	1.67202	2.70653	0.812618	0.894612	0.294823	-0.65434				7	18.6	18.6	53.788	42.439	1168500000	11	0.429067	0.777288	0.301135	0.923971
A0A1L1ST22;Q8BRT1-5;Q8BSE7;A0A1L1SRY3;Q8BRT1-6	A0A1L1ST22;Q8BRT1-5;Q8BSE7	CLIP-associating protein 2	Clasp2	0.332484	0.199986	0.000506612	-0.283376	0.907197	1.003	-1.30478	0.427798	0.102537	-1.30478	-1.30478	0.122711	0.758179	1.69796	2.22677	-1.30478	-1.30478	-1.30478	-1.02888	-0.901089	1.39174	1.12497	0.562534	0.678176	-1.30478	-1.30478	0.0421678	-0.238087	0.0658676	0.0209641	0.741607	0.482531				4	7.8	2.7	66.341	0.27161	3320900000	2	0.0673379	0.935136	0.126357	0.184626
A0A1L1STC6;Q6ZWR6-4;Q6ZWR6;A0A1L1SRV6;Q6ZWR6-5	A0A1L1STC6;Q6ZWR6-4;Q6ZWR6;A0A1L1SRV6;Q6ZWR6-5	Nesprin-1	Syne1	-0.403514	-0.403514	-0.403514	-0.403514	-0.403514	-0.403514	-0.403514	-0.403514	-0.403514	-0.403514	-0.403514	-0.403514	2.71613	-0.403514	-0.403514	-0.403514	-0.403514	-0.403514	-0.403514	-0.403514	-0.403514	1.42534	3.13045	1.16642	-0.403514	-0.403514	-0.403514	-0.403514	-0.403514	-0.403514	-0.403514	2.45653				2	0.3	0.3	1009.9	4.2116	930650000	5	0.436455	0.739064	0.600437	0.936569
A0A1L1SV73;Q8BY87-2;Q8BY87	A0A1L1SV73;Q8BY87-2;Q8BY87	Ubiquitin carboxyl-terminal hydrolase 47	Usp47	-0.308711	-0.308711	-0.308711	-0.308711	-0.308711	-0.308711	-0.308711	-0.308711	-0.308711	-0.308711	-0.308711	3.98846	-0.308711	-0.308711	-0.308711	-0.308711	-0.308711	-0.308711	-0.308711	-0.308711	-0.308711	2.4233	-0.308711	-0.308711	-0.308711	-0.308711	-0.308711	-0.308711	-0.308711	-0.308711	2.54087	-0.308711				16	13	13	157.15	39.021	890000000	23	0.079471	0.926561	-0.14686	-0.215427
A0A1L1SVG6;Q8BY89-2;Q8BY89	A0A1L1SVG6;Q8BY89-2;Q8BY89	Choline transporter-like protein 2	Slc44a2	-0.176777	-0.176777	-0.176777	-0.176777	-0.176777	-0.176777	-0.176777	-0.176777	-0.176777	-0.176777	-0.176777	-0.176777	-0.176777	-0.176777	5.48008	-0.176777	-0.176777	-0.176777	-0.176777	-0.176777	-0.176777	-0.176777	-0.176777	-0.176777	-0.176777	-0.176777	-0.176777	-0.176777	-0.176777	-0.176777	-0.176777	-0.176777				5	9.7	9.7	62.643	13.093	1921900000	14	0.433155	0.716798	-0.707107	-0.930949
A0A1W2P788;P45700;A0A1W2P6N0	A0A1W2P788;P45700;A0A1W2P6N0	Mannosyl-oligosaccharide 1,2-alpha-mannosidase IA	Man1a1	-0.176777	-0.176777	-0.176777	-0.176777	-0.176777	-0.176777	-0.176777	-0.176777	-0.176777	-0.176777	-0.176777	-0.176777	-0.176777	-0.176777	-0.176777	-0.176777	-0.176777	-0.176777	-0.176777	5.48008	-0.176777	-0.176777	-0.176777	-0.176777	-0.176777	-0.176777	-0.176777	-0.176777	-0.176777	-0.176777	-0.176777	-0.176777				10	15.6	15.6	82.042	38.393	4900300000	24	0.520085	0.597643	0.808122	1.07497
A0A1W2P7Q6;Q9CRT8	A0A1W2P7Q6;Q9CRT8	Exportin-T	Xpot	-0.499191	-0.499191	-0.499191	-0.499191	-0.499191	-0.499191	-0.499191	2.68063	1.48488	-0.499191	-0.499191	-0.499191	-0.499191	-0.499191	2.75185	1.34745	1.61987	-0.499191	-0.499191	-0.499191	-0.499191	-0.499191	-0.499191	-0.499191	1.29211	1.30298	-0.499191	-0.499191	-0.499191	-0.499191	-0.499191	-0.499191				4	5.2	5.2	109.79	19.084	402340000	11	1.03483	0.404963	-0.902093	-1.81724
A0A1W2P8C6;P41731	A0A1W2P8C6;P41731	CD63 antigen	Cd63	-0.196666	-0.196666	-0.196666	-0.196666	-0.196666	-0.196666	-0.196666	-0.196666	-0.196666	-0.196666	-0.196666	-0.196666	-0.196666	-0.196666	-0.196666	5.44346	-0.196666	-0.196666	-0.196666	-0.196666	-0.196666	-0.196666	-0.196666	-0.196666	-0.196666	-0.196666	-0.196666	-0.196666	-0.196666	0.456533	-0.196666	-0.196666				3	12.8	12.8	17.865	8.1851	2463500000	11	0.433155	0.716087	-0.705016	-0.930949
A0A1Y7VJY8;A0A1Y7VM56;Q8K2C6;A0A1Y7VK33	A0A1Y7VJY8;A0A1Y7VM56;Q8K2C6	NAD-dependent protein deacylase sirtuin-5, mitochondrial	Sirt5	-0.176777	-0.176777	-0.176777	-0.176777	-0.176777	-0.176777	5.48008	-0.176777	-0.176777	-0.176777	-0.176777	-0.176777	-0.176777	-0.176777	-0.176777	-0.176777	-0.176777	-0.176777	-0.176777	-0.176777	-0.176777	-0.176777	-0.176777	-0.176777	-0.176777	-0.176777	-0.176777	-0.176777	-0.176777	-0.176777	-0.176777	-0.176777				3	14.9	14.9	31.888	7.7279	418120000	8	0	0.97973	0	0
E9Q7E9;A0A1Y7VLZ7;Q3V3Q7	E9Q7E9;A0A1Y7VLZ7;Q3V3Q7	Phosphofurin acidic cluster sorting protein 2	Pacs2	-0.183536	-0.183536	-0.183536	-0.183536	-0.183536	-0.183536	-0.170782	-0.12668	-0.183536	-0.163992	5.47965	-0.183536	-0.183536	-0.160413	-0.163756	-0.164666	-0.183536	-0.153568	-0.183536	-0.183536	-0.183536	-0.179661	-0.183536	-0.183536	-0.183536	-0.183536	-0.170682	-0.183536	-0.183536	-0.177294	-0.183536	-0.177449				10	13.9	12.1	98.192	47.444	2113600000	20	0.438392	0.739014	-0.713229	-0.939862
A0A1Y7VMH7;A0A1Y7VME9;E9Q9B7;A0A1Y7VNF8	A0A1Y7VMH7;A0A1Y7VME9;E9Q9B7;A0A1Y7VNF8		Kidins220	-0.350451	-0.301816	-0.296623	-0.204089	-0.766671	-0.766671	-0.766671	2.28996	2.42131	-0.766671	-0.766671	-0.220257	-0.237668	1.66812	1.47567	-0.311613	-0.766671	-0.766671	-0.766671	-0.766671	-0.0920042	-0.123293	-0.189143	-0.0565264	-0.766671	1.6175	-0.141512	2.23956	-0.238017	-0.164094	-0.766671	-0.351629				21	15.3	15.3	185.53	177.36	7219100000	45	0.483935	0.721517	-0.403706	-1.01605
A0A217FL69;Q8R3I2-2;Q8R3I2;Q8R3I2-3	A0A217FL69;Q8R3I2-2;Q8R3I2;Q8R3I2-3	Lysophospholipid acyltransferase 2	Mboat2	-0.253515	-0.253515	-0.253515	-0.253515	-0.253515	-0.253515	-0.253515	-0.253515	-0.253515	-0.253515	-0.253515	-0.253515	-0.253515	3.52841	-0.253515	4.07704	-0.253515	-0.253515	-0.253515	-0.253515	-0.253515	-0.253515	-0.253515	-0.253515	-0.253515	-0.253515	-0.253515	-0.253515	-0.253515	-0.253515	-0.253515	-0.253515				4	11.4	11.4	44.197	7.4795	502010000	10	0.745233	0.511744	-1.01406	-1.41773
A0A286YDB3;Q80XQ2	A0A286YDB3;Q80XQ2	TBC1 domain family member 5	Tbc1d5	-0.285261	-0.285261	-0.285261	-0.285261	-0.285261	-0.285261	-0.285261	-0.285261	-0.285261	-0.285261	-0.285261	-0.285261	2.28483	-0.285261	-0.285261	-0.285261	-0.285261	-0.285261	-0.285261	-0.285261	-0.285261	-0.285261	-0.285261	4.65115	-0.285261	-0.285261	-0.285261	-0.285261	-0.285261	-0.285261	1.3366	-0.285261				4	4.7	4.7	94.017	4.751	139970000	6	0.212409	0.850227	0.383941	0.517964
A0A286YDC5;A6H611;A0A286YCX4	A0A286YDC5;A6H611;A0A286YCX4	Mitochondrial intermediate peptidase	Mipep	-0.60851	-0.60851	-0.60851	-0.60851	-0.60851	1.06844	-0.60851	-0.60851	-0.60851	1.46148	-0.60851	-0.60851	-0.60851	-0.60851	-0.60851	-0.60851	-0.60851	-0.60851	-0.60851	-0.60851	1.49666	1.61969	0.715896	-0.60851	-0.60851	-0.60851	0.559943	1.11323	3.22149	-0.60851	1.07605	1.05434				2	3.5	3.5	64.322	1.1393	259500000	5	0.593717	0.553349	0.549506	1.19126
A0A286YDI8;G3X972;A0A286YD08	A0A286YDI8;G3X972		Sec24c	-0.360202	-0.360202	-0.360202	-0.360202	-0.360202	-0.360202	-0.360202	-0.360202	-0.360202	-0.360202	-0.360202	-0.360202	-0.360202	-0.360202	-0.360202	-0.360202	1.35991	-0.360202	-0.360202	-0.360202	-0.360202	-0.360202	2.93884	3.15497	-0.360202	-0.360202	-0.360202	2.63195	-0.360202	-0.360202	-0.360202	-0.360202				18	23	23	111.61	237.44	2356600000	41	0.603254	0.549475	0.758445	1.20599
A0A2C9F2A2;Q921Q7;A0A286YCC1;A0A286YCR5	A0A2C9F2A2;Q921Q7	Ras and Rab interactor 1	Rin1	-0.333054	-0.333054	-0.333054	-0.333054	-0.333054	-0.333054	-0.333054	3.10539	3.96247	-0.333054	-0.333054	-0.333054	-0.333054	1.15107	1.10659	-0.333054	-0.333054	-0.333054	-0.333054	-0.333054	-0.333054	-0.333054	-0.333054	-0.333054	-0.333054	-0.333054	-0.333054	-0.333054	-0.333054	-0.333054	-0.333054	-0.333054				11	20	20	84.313	68.772	1564300000	22	0.748066	0.50964	-0.365471	-1.42183
A0A2C9F2D2;Q07076;A0A286YCW4	A0A2C9F2D2;Q07076	Annexin A7	Anxa7	-0.360919	-0.360919	1.7768	-0.360919	-0.360919	3.55122	-0.360919	-0.360919	-0.360919	-0.360919	-0.360919	-0.360919	-0.360919	-0.360919	-0.360919	-0.360919	2.09632	-0.360919	-0.360919	-0.360919	-0.360919	-0.360919	2.6814	-0.360919	-0.360919	-0.360919	-0.360919	-0.360919	-0.360919	-0.360919	-0.360919	-0.360919				21	42.3	42.3	52.27	323.31	12557000000	85	0.0910608	0.917833	0.127462	0.244253
A0A2I3BPG9;P83882;A0A0A6YW33	A0A2I3BPG9;P83882	60S ribosomal protein L36a	Rpl36a	-0.176777	-0.176777	-0.176777	-0.176777	-0.176777	-0.176777	-0.176777	-0.176777	-0.176777	-0.176777	-0.176777	-0.176777	-0.176777	-0.176777	5.48008	-0.176777	-0.176777	-0.176777	-0.176777	-0.176777	-0.176777	-0.176777	-0.176777	-0.176777	-0.176777	-0.176777	-0.176777	-0.176777	-0.176777	-0.176777	-0.176777	-0.176777				7	34	34	12.455	14.998	2030300000	17	0.433155	0.715378	-0.707107	-0.930949
A0A2I3BRK6;Q9JIX0;A0A2I3BQB4;A0A2I3BRR5;A0A2I3BQK0;A0A2I3BQ37	A0A2I3BRK6;Q9JIX0;A0A2I3BQB4;A0A2I3BRR5;A0A2I3BQK0;A0A2I3BQ37	Transcription and mRNA export factor ENY2	Eny2	-0.493493	-0.493493	-0.493493	-0.493493	-0.493493	-0.493493	0.824697	1.9833	1.79643	-0.493493	-0.493493	-0.493493	-0.493493	1.11674	3.76419	0.637859	0.934435	-0.493493	-0.493493	-0.493493	-0.493493	-0.493493	-0.493493	-0.493493	-0.493493	0.786164	-0.493493	-0.493493	-0.493493	-0.493493	-0.493493	-0.493493				5	33.3	33.3	10.984	0.90631	1129400000	9	1.08602	0.385877	-1.0534	-1.88464
A0A2I3BRP6;A0A2I3BRK3;Q0KL02-2	A0A2I3BRP6;A0A2I3BRK3;Q0KL02-2	Triple functional domain protein	Trio	-0.176777	-0.176777	-0.176777	-0.176777	-0.176777	-0.176777	-0.176777	-0.176777	-0.176777	-0.176777	-0.176777	-0.176777	-0.176777	-0.176777	-0.176777	-0.176777	-0.176777	-0.176777	-0.176777	5.48008	-0.176777	-0.176777	-0.176777	-0.176777	-0.176777	-0.176777	-0.176777	-0.176777	-0.176777	-0.176777	-0.176777	-0.176777				2	1.2	0.6	211.67	0.2877	17976000000	0	0.520085	0.596866	0.808122	1.07497
Q8BNN3;A0A2I3BRU0;Q99LG4	Q8BNN3;A0A2I3BRU0;Q99LG4	Tetratricopeptide repeat protein 5	Ttc5	-0.176777	-0.176777	-0.176777	-0.176777	-0.176777	-0.176777	-0.176777	-0.176777	-0.176777	-0.176777	-0.176777	-0.176777	-0.176777	-0.176777	-0.176777	5.48008	-0.176777	-0.176777	-0.176777	-0.176777	-0.176777	-0.176777	-0.176777	-0.176777	-0.176777	-0.176777	-0.176777	-0.176777	-0.176777	-0.176777	-0.176777	-0.176777				2	9.7	9.7	20.93	6.4823	128720000	3	0.433155	0.714671	-0.707107	-0.930949
A0A2R8VHX5;Q8VD12-2;Q8VD12	A0A2R8VHX5;Q8VD12-2;Q8VD12	Zinc finger protein 385A	Znf385a	-0.176777	-0.176777	-0.176777	-0.176777	-0.176777	-0.176777	-0.176777	-0.176777	5.48008	-0.176777	-0.176777	-0.176777	-0.176777	-0.176777	-0.176777	-0.176777	-0.176777	-0.176777	-0.176777	-0.176777	-0.176777	-0.176777	-0.176777	-0.176777	-0.176777	-0.176777	-0.176777	-0.176777	-0.176777	-0.176777	-0.176777	-0.176777				2	7.5	7.5	36.28	1.4275	41892000	3	0	0.979178	0	0
A0A2U3TZ82;Q99KW3-1;Q99KW3-4;Q99KW3;Q99KW3-2;G5E8W1;J9JI90;A0A2R8VI29	A0A2U3TZ82;Q99KW3-1;Q99KW3-4;Q99KW3;Q99KW3-2;G5E8W1	TRIO and F-actin-binding protein	Triobp	-0.176777	-0.176777	-0.176777	-0.176777	-0.176777	-0.176777	-0.176777	-0.176777	-0.176777	-0.176777	-0.176777	-0.176777	-0.176777	5.48008	-0.176777	-0.176777	-0.176777	-0.176777	-0.176777	-0.176777	-0.176777	-0.176777	-0.176777	-0.176777	-0.176777	-0.176777	-0.176777	-0.176777	-0.176777	-0.176777	-0.176777	-0.176777				12	20.7	19.3	71.684	82.475	725020000	22	0.433155	0.713964	-0.707107	-0.930949
A0A338P6D4;E9Q7X6-2;E9Q7X6;E9Q440;E9Q7X6-3;Q8BRS4	A0A338P6D4;E9Q7X6-2;E9Q7X6;E9Q440	Protein HEG homolog 1	Heg1	-0.628323	-0.628323	-0.628323	-0.628323	-0.628323	-0.628323	1.7629	-0.628323	-0.628323	0.943658	1.08355	-0.628323	-0.628323	1.5319	2.6429	1.85579	-0.628323	-0.628323	1.17171	1.15225	-0.628323	-0.628323	-0.628323	-0.628323	0.480453	1.198	-0.628323	-0.628323	-0.628323	-0.628323	-0.628323	-0.628323				19	19.9	19.9	138.91	114.68	2340700000	41	0.841844	0.482691	-0.888411	-1.55506
A0A338P7L1;A0A338P6S3;Q6ZPR5-3;Q6ZPR5-2;Q6ZPR5-4;Q6ZPR5;A0A338P735;Q6ZPR5-5;A0A338P695;A0A338P715;A0A338P6P4;A0A338P7A7;A0A338P6I0;A0A338P6B0;A0A338P6U9	A0A338P7L1;A0A338P6S3;Q6ZPR5-3;Q6ZPR5-2;Q6ZPR5-4;Q6ZPR5;A0A338P735;Q6ZPR5-5;A0A338P695	Sphingomyelin phosphodiesterase 4	Smpd4	-0.312471	-0.312471	-0.312471	-0.312471	-0.312471	-0.312471	-0.312471	-0.312471	-0.312471	-0.312471	-0.312471	2.29279	-0.312471	3.42252	3.34634	-0.312471	-0.312471	-0.312471	-0.312471	-0.312471	-0.312471	-0.312471	-0.312471	-0.312471	-0.312471	-0.312471	-0.312471	-0.312471	-0.312471	-0.312471	-0.312471	-0.312471				7	11.3	11.3	65.497	4.8148	481410000	11	1.07666	0.391941	-1.24988	-1.87238
A0A338P721;Q9JI59;Q9CWD9	A0A338P721;Q9JI59;Q9CWD9	Junctional adhesion molecule B	Jam2	-0.2138	1.07874	-0.2138	-0.2138	5.33526	-0.2138	-0.2138	-0.2138	-0.2138	-0.2138	-0.2138	-0.2138	-0.2138	-0.2138	-0.2138	-0.2138	-0.2138	-0.2138	-0.2138	-0.2138	-0.2138	-0.2138	-0.2138	-0.2138	-0.2138	-0.2138	-0.2138	-0.2138	-0.2138	-0.2138	-0.2138	-0.2138				4	12.7	12.7	35.548	12.739	297270000	11	0	0.978628	0	0
A0A338P7E5;P68037;A0A338P786;A0A338P702	A0A338P7E5;P68037;A0A338P786;A0A338P702	Ubiquitin-conjugating enzyme E2 L3	Ube2l3	-0.431685	1.98668	0.199815	-0.431685	0.553802	0.480205	1.60905	-0.431685	-0.431685	-0.431685	3.83332	-0.431685	2.12925	-0.431685	-0.431685	-0.431685	-0.431685	-0.431685	-0.431685	-0.431685	-0.431685	-0.431685	-0.431685	-0.431685	-0.431685	-0.431685	-0.431685	-0.431685	-0.431685	-0.431685	-0.431685	-0.431685				5	59	59	14.121	44.259	6603800000	24	0.710009	0.524108	-0.853242	-1.36641
A0A338P7L8;Q8BJF9	A0A338P7L8;Q8BJF9	Charged multivesicular body protein 2b	Chmp2b	2.57704	-0.303243	-0.303243	-0.303243	-0.303243	-0.303243	4.1963	-0.303243	-0.303243	-0.303243	-0.303243	-0.303243	-0.303243	-0.303243	-0.303243	-0.303243	-0.303243	-0.303243	-0.303243	-0.303243	-0.303243	-0.303243	-0.303243	-0.303243	-0.303243	-0.303243	-0.303243	-0.303243	-0.303243	-0.303243	-0.303243	2.0207				5	23	23	23.528	6.3627	605470000	8	0	0.978078	0	0
A0A3B2WAQ7;Q3UHP6;P59672;P59672-2;A0A3B2W7H4;A0A3B2WCH8;A0A3B2W4H6	A0A3B2WAQ7;Q3UHP6;P59672;P59672-2	Ankyrin repeat and SAM domain-containing protein 1A	Anks1;Anks1a	-0.243257	-0.243257	-0.243257	-0.243257	-0.243257	-0.243257	-0.243257	2.50943	4.78827	-0.243257	-0.243257	-0.243257	-0.243257	-0.243257	-0.243257	-0.243257	-0.243257	-0.243257	-0.243257	-0.243257	-0.243257	-0.243257	-0.243257	-0.243257	-0.243257	-0.243257	-0.243257	-0.243257	-0.243257	-0.243257	-0.243257	-0.243257				5	5.2	5.2	122.78	2.4409	290700000	9	0	0.977528	0	0
A0A3B2WBL1;Q5XJF6;A0A3B2WDD2;P53026;A0A3B2W824;A0A3B2W820;A0A3B2WCA5;D6RE43	A0A3B2WBL1;Q5XJF6;A0A3B2WDD2;P53026;A0A3B2W824;A0A3B2W820	Ribosomal protein;60S ribosomal protein L10a	Rpl10a	-0.253471	-0.253471	-0.253471	-0.253471	-0.253471	-0.253471	-0.253471	-0.253471	-0.253471	-0.253471	-0.253471	-0.253471	-0.253471	-0.253471	-0.253471	-0.253471	-0.253471	-0.253471	4.08594	3.51819	-0.253471	-0.253471	-0.253471	-0.253471	-0.253471	-0.253471	-0.253471	-0.253471	-0.253471	-0.253471	-0.253471	-0.253471				11	46.8	46.8	24.744	243.66	17180000000	72	0.91757	0.453909	1.15872	1.65965
A1L3P4;A0A140LJ55;D3Z0Q9;B0QZV3	A1L3P4;A0A140LJ55;D3Z0Q9;B0QZV3	Sodium/hydrogen exchanger	Slc9a6	-0.471029	-0.471029	-0.471029	-0.471029	2.09168	2.32199	-0.471029	-0.471029	2.2224	-0.471029	-0.471029	-0.471029	-0.471029	-0.471029	-0.471029	-0.471029	-0.471029	-0.471029	-0.471029	-0.471029	-0.471029	-0.471029	-0.471029	-0.471029	-0.471029	-0.471029	-0.471029	-0.471029	-0.471029	1.89291	1.98456	1.73321				2	4.3	4.3	77.952	4.6237	195140000	4	0	0.976979	0	0
A1L3S7;Q8VHR5;Q8VHR5-2;A0A0U1RNM2;A0A1I7Q4G8;E9QMN5;Q8CHY6	A1L3S7;Q8VHR5;Q8VHR5-2;A0A0U1RNM2	Transcriptional repressor p66-beta	Gatad2b	-0.215603	-0.215603	-0.215603	-0.215603	-0.215603	-0.215603	-0.215603	-0.215603	-0.215603	-0.215603	-0.215603	-0.215603	-0.215603	5.39502	-0.215603	-0.215603	-0.215603	0.727101	-0.215603	-0.215603	-0.215603	-0.215603	-0.215603	0.130349	-0.215603	-0.215603	-0.215603	-0.215603	-0.215603	-0.215603	-0.215603	-0.215603				4	11.9	11.9	63.638	158.61	912860000	6	0.292285	0.829038	-0.517235	-0.677168
E9PXY1;A2A432;A2A432-2;J3QJX0	E9PXY1;A2A432;A2A432-2	Cullin-4B	Cul4b	-0.315925	-0.315925	-0.315925	-0.315925	-0.315925	-0.315925	2.86368	-0.315925	-0.315925	-0.315925	-0.315925	-0.315925	-0.315925	-0.315925	-0.315925	3.33822	-0.315925	-0.315925	-0.315925	-0.315925	-0.315925	-0.315925	-0.315925	-0.315925	2.95992	-0.315925	-0.315925	-0.315925	-0.315925	-0.315925	-0.315925	-0.315925				11	15.2	8.1	102.41	240.77	1164500000	23	0.433155	0.71326	-0.456768	-0.930949
A2A4A6;Q62077;G3UXP4	A2A4A6;Q62077	Phosphoinositide phospholipase C;1-phosphatidylinositol 4,5-bisphosphate phosphodiesterase gamma-1	Plcg1	-0.176777	-0.176777	-0.176777	-0.176777	-0.176777	-0.176777	-0.176777	-0.176777	-0.176777	-0.176777	5.48008	-0.176777	-0.176777	-0.176777	-0.176777	-0.176777	-0.176777	-0.176777	-0.176777	-0.176777	-0.176777	-0.176777	-0.176777	-0.176777	-0.176777	-0.176777	-0.176777	-0.176777	-0.176777	-0.176777	-0.176777	-0.176777				6	6	6	148.53	4.1683	373070000	9	0.433155	0.712556	-0.707107	-0.930949
A2A547;P84099	A2A547;P84099	Ribosomal protein L19;60S ribosomal protein L19	Rpl19	0.410321	-0.397748	-0.397748	-0.397748	-0.397748	-0.397748	-0.397748	0.604249	-0.397748	-0.397748	-0.397748	-0.397748	-0.397748	-0.397748	-0.397748	-0.397748	-0.397748	1.31359	3.66238	3.34411	-0.397748	-0.397748	-0.397748	-0.397748	0.351083	0.257969	-0.397748	-0.397748	-0.397748	-0.397748	-0.397748	-0.397748				10	36.6	36.6	23.247	83.506	6915000000	49	1.24684	0.378792	1.35905	2.09184
A2A7S7;Q91WQ3;F6VXZ2	A2A7S7;Q91WQ3	Tyrosine--tRNA ligase;Tyrosine--tRNA ligase, cytoplasmic;Tyrosine--tRNA ligase, cytoplasmic, N-terminally processed	Yars	-0.285048	-0.285048	-0.285048	-0.285048	-0.285048	-0.285048	4.733	-0.285048	1.7657	-0.285048	-0.285048	-0.285048	-0.285048	-0.285048	-0.285048	-0.285048	1.76768	-0.285048	-0.285048	-0.285048	-0.285048	-0.285048	-0.285048	-0.285048	-0.285048	-0.285048	-0.285048	-0.285048	-0.285048	-0.285048	-0.285048	-0.285048				24	46.6	46.6	63.001	130.15	8060500000	47	0.433155	0.711854	-0.256591	-0.930949
A2A839;A2A838;A2A842;A2A841;P48193-2;P48193;A0A1D5RLV1;A2AD32;F7CR30;F7BUB8;F6S4K9	A2A839;A2A838;A2A842;A2A841;P48193-2;P48193;A0A1D5RLV1;A2AD32	Protein 4.1	Epb4.1;Epb41	-0.358231	-0.358231	-0.358231	2.45765	-0.358231	1.3022	-0.358231	-0.358231	-0.358231	-0.358231	-0.358231	-0.358231	3.06256	-0.358231	-0.358231	-0.358231	-0.358231	-0.358231	-0.358231	-0.358231	-0.358231	-0.358231	-0.358231	-0.358231	-0.358231	-0.358231	3.20807	-0.358231	-0.358231	-0.358231	-0.358231	-0.358231				5	7.8	3.6	72.423	15.848	80149000	2	0.433155	0.711154	-0.427599	-0.930949
A2A9Q2;Q8BHG1;A6PWC3;Q3V3G9	A2A9Q2;Q8BHG1;A6PWC3	Nardilysin	Nrd1	0.0476606	0.50908	0.380214	0.428098	-0.86849	0.137171	-0.436839	-0.86849	0.889116	-0.86849	0.00972551	-0.86849	-0.86849	1.57947	3.79966	-0.86849	1.15204	-0.86849	-0.86849	-0.150054	-0.86849	-0.0107402	-0.86849	-0.0279452	0.468638	0.622669	1.15047	-0.86849	0.261728	-0.165291	-0.86849	-0.222987				17	15.6	15.6	140.62	42.934	3270000000	49	0.713099	0.525966	-0.906609	-1.37094
A2AA71;Q3U2P1;A2AA72;Q3U2P1-2	A2AA71;Q3U2P1	Protein transport protein Sec24A	Sec24a	-0.246209	-0.246209	-0.246209	-0.246209	-0.246209	-0.246209	2.7177	-0.246209	-0.246209	-0.246209	-0.246209	-0.246209	-0.246209	-0.246209	-0.246209	-0.246209	-0.246209	4.66857	-0.246209	-0.246209	-0.246209	-0.246209	-0.246209	-0.246209	-0.246209	-0.246209	-0.246209	-0.246209	-0.246209	-0.246209	-0.246209	-0.246209				8	7	6.2	118.65	8.401	563220000	11	0.520085	0.596091	0.702111	1.07497
A2AAE1-4;A2AAE1-6;A2AAE1;A2AAE1-2;A2AAE1-3;A0A1D5RMC4;A2AB97;F6YAT5;F6RPM4	A2AAE1-4;A2AAE1-6;A2AAE1;A2AAE1-2;A2AAE1-3;A0A1D5RMC4	Uncharacterized protein KIAA1109	Kiaa1109	-0.162012	0.116029	-0.168298	-0.45165	0.0317282	-0.0282162	-0.45165	-0.45165	1.90699	-0.45165	-0.45165	1.44688	-0.45165	-0.45165	4.64261	-0.45165	-0.45165	-0.45165	-0.408133	-0.364727	-0.45165	0.245052	0.0917742	0.165352	0.0221885	-0.45165	-0.420699	-0.45165	-0.206419	-0.45165	-0.329491	-0.257514				3	0.9	0.9	510.34	2.7133	13163000000	6	0.37989	0.795474	-0.590162	-0.838365
A2AAN2;Q8BMA6	A2AAN2;Q8BMA6	Signal recognition particle subunit SRP68	Srp68	-0.176777	-0.176777	5.48008	-0.176777	-0.176777	-0.176777	-0.176777	-0.176777	-0.176777	-0.176777	-0.176777	-0.176777	-0.176777	-0.176777	-0.176777	-0.176777	-0.176777	-0.176777	-0.176777	-0.176777	-0.176777	-0.176777	-0.176777	-0.176777	-0.176777	-0.176777	-0.176777	-0.176777	-0.176777	-0.176777	-0.176777	-0.176777				8	16.7	16.7	65.952	141.21	468020000	16	0	0.976431	0	0
A2ACG7;Q9DBG6	A2ACG7;Q9DBG6	Dolichyl-diphosphooligosaccharide--protein glycosyltransferase subunit 2	Rpn2	-0.436306	1.23722	-0.436306	-0.436306	-0.436306	-0.436306	0.351289	0.399055	3.88068	-0.436306	-0.436306	-0.436306	-0.436306	-0.436306	-0.436306	-0.436306	-0.436306	-0.436306	-0.436306	-0.436306	-0.436306	-0.436306	-0.436306	-0.436306	1.69843	0.998869	-0.436306	-0.436306	-0.436306	-0.436306	2.34212	-0.436306				17	39	39	67.501	323.31	15333000000	63	0	0.975883	0	0
A2ACM0;Q8K4Q0;F7CN67;Q8K4Q0-4	A2ACM0;Q8K4Q0	Regulatory-associated protein of mTOR	Rptor	-0.176777	-0.176777	-0.176777	-0.176777	-0.176777	5.48008	-0.176777	-0.176777	-0.176777	-0.176777	-0.176777	-0.176777	-0.176777	-0.176777	-0.176777	-0.176777	-0.176777	-0.176777	-0.176777	-0.176777	-0.176777	-0.176777	-0.176777	-0.176777	-0.176777	-0.176777	-0.176777	-0.176777	-0.176777	-0.176777	-0.176777	-0.176777				4	4.8	4.8	149.5	10.123	249100000	8	0	0.975336	0	0
A2AEC2;Q8R0A5;Q9DB24;A2AEC1	A2AEC2;Q8R0A5;Q9DB24	Transcription elongation factor A protein-like 3	Tceal3;Tceal6	-0.239718	-0.239718	-0.239718	-0.239718	-0.239718	-0.239718	-0.239718	-0.239718	2.28868	-0.239718	-0.239718	-0.239718	-0.239718	-0.239718	-0.239718	-0.239718	-0.239718	4.90286	-0.239718	-0.239718	-0.239718	-0.239718	-0.239718	-0.239718	-0.239718	-0.239718	-0.239718	-0.239718	-0.239718	-0.239718	-0.239718	-0.239718				11	56.2	20.5	19.925	164.3	6753100000	47	0.520085	0.595318	0.734654	1.07497
A2AEM2;Q99LI2;Z4YMG1	A2AEM2;Q99LI2	Chloride channel CLIC-like protein 1	Clcc1	-0.376613	-0.376613	-0.376613	2.91344	-0.376613	-0.376613	-0.376613	-0.376613	-0.376613	0.42759	-0.376613	2.93082	-0.376613	-0.376613	-0.376613	-0.376613	-0.376613	-0.376613	-0.376613	-0.376613	-0.376613	-0.376613	-0.376613	-0.376613	0.871887	-0.376613	-0.376613	-0.376613	-0.376613	-0.376613	-0.376613	3.02481				3	7	7	61.239	10.775	280590000	3	0.575774	0.561997	-0.513955	-1.16335
A2AEW9;A2AEW8;Q8VD04;A2AEW6;A2AEW5	A2AEW9;A2AEW8;Q8VD04;A2AEW6;A2AEW5	GRIP1-associated protein 1	Gripap1	-0.254128	-0.254128	-0.254128	-0.254128	-0.254128	-0.254128	-0.254128	-0.254128	-0.254128	-0.254128	-0.254128	-0.254128	-0.254128	-0.254128	-0.254128	-0.254128	-0.254128	-0.254128	3.78797	3.83587	-0.254128	-0.254128	-0.254128	-0.254128	-0.254128	-0.254128	-0.254128	-0.254128	-0.254128	-0.254128	-0.254128	-0.254128				4	5.4	5.4	90.764	2.4953	84666000	5	0.921704	0.442111	1.16173	1.66529
A2AFJ1;Q60973;A2AFI9;F6ZLC6;F6U539	A2AFJ1;Q60973;A2AFI9	Histone-binding protein RBBP7	Rbbp7	-0.599862	-0.599862	-0.599862	-0.599862	-0.599862	-0.599862	0.20475	-0.00497631	-0.599862	-0.171515	-0.136911	-0.0586365	0.198307	0.0883838	0.0897004	-0.599862	2.55261	0.762599	-0.599862	0.682294	-0.0153686	-0.0584355	3.76351	1.82947	-0.599862	-0.599862	-0.599862	-0.127996	-0.599862	-0.599862	-0.599862	-0.599862				13	34.9	25.2	46.908	323.31	3245200000	51	0.500834	0.714575	0.663913	1.04375
Q99N15;A2AFQ2;O08756	Q99N15;A2AFQ2;O08756	3-hydroxyacyl-CoA dehydrogenase type-2	Hsd17b10	-0.381568	-0.381568	-0.381568	-0.381568	2.48128	2.40986	-0.381568	-0.381568	-0.381568	-0.381568	-0.381568	-0.381568	-0.381568	-0.381568	0.0074623	-0.381568	-0.381568	-0.381568	-0.381568	-0.381568	-0.381568	-0.381568	-0.381568	-0.381568	-0.381568	-0.381568	2.19959	-0.381568	3.20414	-0.381568	-0.381568	-0.381568				12	56.7	56.7	27.273	323.31	7164900000	42	0.433155	0.710454	-0.0486288	-0.930949
A2AH25;Q5FWK3	A2AH25;Q5FWK3	Rho GTPase-activating protein 1	Arhgap1	-0.367669	-0.367669	-0.367669	-0.367669	-0.367669	-0.367669	-0.367669	-0.367669	-0.367669	-0.367669	-0.367669	-0.367669	-0.367669	-0.367669	-0.367669	-0.367669	2.2768	-0.367669	-0.367669	-0.367669	2.65014	2.13558	-0.367669	-0.367669	-0.367669	-0.367669	-0.367669	-0.367669	-0.367669	3.23221	-0.367669	-0.367669				18	42	42	54.437	316.18	5743100000	46	0.34248	0.805099	0.458163	0.771012
A2AH85;O08810;G3UZ34;G3UXK8	A2AH85;O08810;G3UZ34	116 kDa U5 small nuclear ribonucleoprotein component	Eftud2	0.449778	0.621654	-0.0590076	0.0286308	1.80452	1.6015	-0.79952	-0.79952	-0.79952	-0.79952	-0.79952	1.51075	1.19942	-0.79952	-0.79952	-0.79952	-0.79952	-0.79952	-0.79952	-0.79952	1.06966	-0.79952	-0.79952	-0.79952	-0.79952	-0.79952	0.849074	0.782723	-0.79952	1.41587	1.46069	1.65609				23	27.8	26.7	109.49	217.96	5019300000	45	0.251824	0.844633	-0.271626	-0.5982
A2AHX9;Q9QWX2;Q64373-2;Q64373-3;Q64373-4;Q64373;A2AHX7;A2AHX8	A2AHX9;Q9QWX2;Q64373-2;Q64373-3;Q64373-4;Q64373;A2AHX7;A2AHX8	Bcl-2-like protein 1	Bcl2l1	-0.176777	-0.176777	-0.176777	-0.176777	-0.176777	-0.176777	-0.176777	-0.176777	-0.176777	-0.176777	-0.176777	-0.176777	-0.176777	-0.176777	-0.176777	-0.176777	5.48008	-0.176777	-0.176777	-0.176777	-0.176777	-0.176777	-0.176777	-0.176777	-0.176777	-0.176777	-0.176777	-0.176777	-0.176777	-0.176777	-0.176777	-0.176777				2	12.3	12.3	17.127	1.527	322890000	3	0.433155	0.709756	-0.707107	-0.930949
A2AJ72;Q3TIX6;A0A0A6YVV5;A0A0A6YY39;F7AM43;A2AJ71;A0A0A6YX76;A0A0A6YW42;F6W2V3	A2AJ72;Q3TIX6		Fubp3	-0.510879	2.28507	-0.510879	-0.510879	1.67158	-0.510879	-0.510879	-0.510879	-0.510879	-0.510879	-0.510879	-0.510879	1.667	-0.510879	-0.510879	-0.510879	-0.510879	1.01814	-0.510879	-0.510879	-0.510879	-0.510879	-0.510879	-0.510879	-0.510879	-0.510879	-0.510879	-0.510879	1.88067	2.32185	1.92768	-0.510879				22	55.5	52.7	61.447	188.26	4199400000	47	0.0544214	0.942032	-0.0538025	-0.151091
A2AJH3;O70311;F7APP3	A2AJH3;O70311;F7APP3	Glycylpeptide N-tetradecanoyltransferase;Glycylpeptide N-tetradecanoyltransferase 2	Nmt2	0.381503	0.306104	-0.676388	-0.676388	-0.676388	-0.676388	-0.676388	2.09158	1.2979	1.25555	-0.676388	-0.676388	-0.676388	1.65775	-0.676388	-0.676388	-0.676388	-0.676388	-0.676388	-0.676388	-0.676388	-0.676388	-0.676388	-0.676388	1.50699	-0.676388	1.49631	1.05233	1.86643	1.29171	-0.676388	-0.676388				10	22.3	20.7	56.984	73.876	670310000	12	0.742444	0.511711	-0.53326	-1.4137
A2AJI0;A8Y5P4;A2AJI0-2;A2AJI1;F6WF36;O88735;O88735-2	A2AJI0;A8Y5P4;A2AJI0-2;A2AJI1;F6WF36	MAP7 domain-containing protein 1	Map7d1	-0.23657	-0.23657	-0.23657	-0.23657	-0.23657	-0.23657	-0.23657	-0.23657	-0.23657	-0.23657	-0.23657	-0.23657	-0.23657	2.1104	4.98671	-0.23657	-0.23657	-0.23657	-0.23657	-0.23657	-0.23657	-0.23657	-0.23657	-0.23657	-0.23657	-0.23657	-0.23657	-0.23657	-0.23657	-0.23657	-0.23657	-0.23657				22	27.7	26.6	93.275	72.186	3551200000	51	0.66668	0.526067	-0.946281	-1.30223
A2AL12;Q8BG05;A2AL13;V9GX38	A2AL12;Q8BG05	Heterogeneous nuclear ribonucleoprotein A3	Hnrnpa3	-0.235414	-0.235414	-0.235414	-0.235414	-0.235414	-0.235414	5.19753	-0.235414	-0.0920992	-0.235414	-0.235414	-0.235414	-0.235414	-0.235414	-0.235414	-0.235414	-0.069671	-0.235414	-0.235414	-0.235414	-0.235414	-0.235414	-0.235414	-0.235414	1.55584	-0.235414	-0.235414	-0.235414	-0.235414	-0.235414	-0.235414	-0.235414				31	67.9	10.7	34.476	323.31	30185000000	175	0.433155	0.70906	-0.0207179	-0.930949
A2AL85;Q8BSY0;Q8CBM2;A2AL83;A2AL79;Q6P8S1;A2AL78;Q3TU40;A2AL81	A2AL85;Q8BSY0;Q8CBM2	Aspartyl/asparaginyl beta-hydroxylase	Asph	-0.309668	-0.309668	-0.309668	-0.309668	-0.309668	-0.309668	2.4608	-0.309668	-0.309668	-0.309668	-0.309668	-0.309668	-0.309668	-0.309668	2.58485	-0.309668	-0.309668	-0.309668	-0.309668	-0.309668	3.93473	-0.309668	-0.309668	-0.309668	-0.309668	-0.309668	-0.309668	-0.309668	-0.309668	-0.309668	-0.309668	-0.309668				12	21.9	21.9	81.467	19.34	1222300000	24	0.138565	0.884571	0.244528	0.356981
A2ALF0;Q6NZB0;A2ALF3;F6TQL3;F6QIL6;F7CXJ2	A2ALF0;Q6NZB0;A2ALF3;F6TQL3	DnaJ homolog subfamily C member 8	Dnajc8	-0.176777	-0.176777	-0.176777	-0.176777	-0.176777	-0.176777	-0.176777	-0.176777	-0.176777	-0.176777	-0.176777	-0.176777	-0.176777	-0.176777	-0.176777	5.48008	-0.176777	-0.176777	-0.176777	-0.176777	-0.176777	-0.176777	-0.176777	-0.176777	-0.176777	-0.176777	-0.176777	-0.176777	-0.176777	-0.176777	-0.176777	-0.176777				3	20.5	20.5	25.835	63.115	313720000	8	0.433155	0.708365	-0.707107	-0.930949
A2AN08-3;A2AN08;A2AN08-5;A2AN08-2;F6SSP6;Z4YMA7;Z4YLP1	A2AN08-3;A2AN08;A2AN08-5;A2AN08-2	E3 ubiquitin-protein ligase UBR4	Ubr4	-0.279139	-0.279139	-0.279139	-0.279139	-0.279139	-0.279139	-0.279139	-0.279139	-0.279139	-0.279139	-0.279139	-0.279139	0.22855	0.789372	-0.279139	-0.279139	0.487941	-0.279139	-0.279139	5.26265	-0.279139	-0.279139	-0.10588	-0.279139	-0.279139	-0.279139	-0.279139	0.594984	-0.279139	-0.279139	-0.279139	-0.279139				43	9.3	9.3	570.29	174.04	3444700000	83	0.30273	0.824603	0.523525	0.697052
A2AN84;P70290;B7ZCL8;B7ZCL9;B7ZCM0;B7ZCM1;D6RFD5	A2AN84;P70290;B7ZCL8;B7ZCL9	55 kDa erythrocyte membrane protein	Mpp1	-0.221015	-0.221015	-0.221015	-0.221015	-0.221015	-0.221015	-0.221015	-0.221015	-0.221015	-0.221015	-0.221015	-0.221015	-0.221015	1.37187	5.25857	-0.221015	-0.221015	-0.221015	-0.221015	-0.221015	-0.221015	-0.221015	-0.221015	-0.221015	-0.221015	-0.221015	-0.221015	-0.221015	-0.221015	-0.221015	-0.221015	-0.221015				13	35.4	35.4	50.535	147.79	2399100000	29	0.599828	0.551673	-0.884059	-1.2007
A2AP88;Q8BYK8	A2AP88;Q8BYK8	Zinc finger CCCH domain-containing protein 6	Zc3h6	-0.374142	-0.374142	-0.374142	0.0568087	-0.374142	-0.374142	-0.374142	-0.374142	-0.374142	-0.374142	-0.374142	-0.374142	0.554159	-0.374142	-0.374142	3.85605	3.52804	-0.374142	-0.374142	0.0636663	-0.374142	-0.0162557	0.0291858	0.210291	-0.374142	-0.374142	-0.374142	-0.374142	-0.374142	-0.374142	0.323316	-0.374142				2	1.3	1.3	131.26	1.2204	1287900000	10	0.62934	0.540209	-0.877805	-1.24592
A2API8;O54931-2;O54931-5;O54931;O54931-4;O54931-3;A2APJ1;A2API9	A2API8;O54931-2;O54931-5;O54931;O54931-4;O54931-3	A-kinase anchor protein 2	Akap2	-0.300943	-0.300943	-0.300943	-0.300943	-0.300943	-0.300943	3.66778	-0.300943	-0.300943	-0.300943	-0.300943	-0.300943	-0.300943	-0.300943	-0.300943	3.55966	-0.300943	-0.300943	-0.300943	1.49992	-0.300943	-0.300943	-0.300943	-0.300943	-0.300943	-0.300943	-0.300943	-0.300943	-0.300943	-0.300943	-0.300943	-0.300943				23	31.4	1.4	101.6	323.31	18098000000	51	0.1552	0.87942	-0.225309	-0.394622
A2AQ43;A2AQ44;A2AQ42;A2AQ45;A2AQ41;Q80TY0-2;Q80TY0-3;Q80TY0;Q80TY0-5;Q80TY0-4;F6VVN1;A2AQ47;A2AQ39;A0A0A6YWT1	A2AQ43;A2AQ44;A2AQ42;A2AQ45;A2AQ41;Q80TY0-2;Q80TY0-3;Q80TY0;Q80TY0-5;Q80TY0-4;F6VVN1	Formin-binding protein 1	Fnbp1	-0.176777	-0.176777	-0.176777	-0.176777	-0.176777	-0.176777	5.48008	-0.176777	-0.176777	-0.176777	-0.176777	-0.176777	-0.176777	-0.176777	-0.176777	-0.176777	-0.176777	-0.176777	-0.176777	-0.176777	-0.176777	-0.176777	-0.176777	-0.176777	-0.176777	-0.176777	-0.176777	-0.176777	-0.176777	-0.176777	-0.176777	-0.176777				12	28.2	28.2	64.628	39.82	684820000	18	0	0.97479	0	0
A2AQN5;A2AQN4;Q9QXG4;F7CU63;D6RHA7	A2AQN5;A2AQN4;Q9QXG4	Acetyl-coenzyme A synthetase, cytoplasmic	Acss2	-0.176777	-0.176777	-0.176777	-0.176777	-0.176777	-0.176777	-0.176777	-0.176777	-0.176777	-0.176777	-0.176777	-0.176777	-0.176777	-0.176777	-0.176777	-0.176777	-0.176777	-0.176777	5.48008	-0.176777	-0.176777	-0.176777	-0.176777	-0.176777	-0.176777	-0.176777	-0.176777	-0.176777	-0.176777	-0.176777	-0.176777	-0.176777				9	12.6	12.6	79.343	20.832	1243600000	18	0.520085	0.594547	0.808122	1.07497
A2ARV4;A2ARV5	A2ARV4	Low-density lipoprotein receptor-related protein 2	Lrp2	-0.176777	-0.176777	-0.176777	-0.176777	-0.176777	-0.176777	-0.176777	-0.176777	-0.176777	-0.176777	-0.176777	-0.176777	-0.176777	-0.176777	-0.176777	5.48008	-0.176777	-0.176777	-0.176777	-0.176777	-0.176777	-0.176777	-0.176777	-0.176777	-0.176777	-0.176777	-0.176777	-0.176777	-0.176777	-0.176777	-0.176777	-0.176777				17	4.2	4.2	519.2	58.188	3047500000	38	0.433155	0.707671	-0.707107	-0.930949
A2AS45;Q68FH0-2;Q68FH0;A2AS44;A2AS47;Q68FH0-3	A2AS45;Q68FH0-2;Q68FH0;A2AS44;A2AS47	Plakophilin-4	Pkp4	3.23022	-0.251685	-0.251685	-0.251685	-0.251685	-0.251685	-0.251685	-0.251685	-0.251685	-0.251685	-0.251685	-0.251685	-0.251685	-0.251685	4.32034	-0.251685	-0.251685	-0.251685	-0.251685	-0.251685	-0.251685	-0.251685	-0.251685	-0.251685	-0.251685	-0.251685	-0.251685	-0.251685	-0.251685	-0.251685	-0.251685	-0.251685				5	5.2	3.6	128.53	4.8296	162970000	5	0.433155	0.706978	-0.571503	-0.930949
A2AS98;P28660;P28660-2;A0A2R8VHC4	A2AS98;P28660;P28660-2	Nck-associated protein 1	Nckap1	2.69597	2.03841	1.1109	1.57903	-0.528654	-0.528654	0.990643	-0.528654	-0.528654	-0.528654	-0.528654	-0.528654	-0.528654	-0.528654	-0.528654	2.20628	1.79404	-0.528654	-0.528654	-0.528654	-0.528654	-0.528654	-0.528654	-0.528654	-0.528654	-0.528654	0.272424	-0.528654	-0.528654	-0.528654	-0.528654	-0.528654				20	21.3	19.8	129.51	145.1	3366900000	52	0.743892	0.51144	-0.632203	-1.41579
A2ATQ5;P53995	A2ATQ5;P53995	Anaphase-promoting complex subunit 1	Anapc1	-0.449577	-0.449577	-0.449577	-0.449577	-0.449577	-0.449577	1.04446	1.38514	1.42259	-0.449577	-0.449577	-0.449577	-0.449577	-0.449577	-0.449577	2.99458	2.52227	-0.449577	-0.449577	-0.449577	-0.449577	-0.449577	2.31997	-0.449577	-0.449577	-0.449577	-0.449577	-0.449577	-0.449577	-0.449577	-0.449577	-0.449577				9	8.7	8.7	134.72	12.535	778380000	15	0.253665	0.844414	-0.406351	-0.601864
A2AU61;A2AU62;Q64012-2;Q64012;A2AU60	A2AU61;A2AU62;Q64012-2;Q64012;A2AU60	RNA-binding protein Raly	Raly	-0.176777	-0.176777	-0.176777	-0.176777	-0.176777	-0.176777	-0.176777	5.48008	-0.176777	-0.176777	-0.176777	-0.176777	-0.176777	-0.176777	-0.176777	-0.176777	-0.176777	-0.176777	-0.176777	-0.176777	-0.176777	-0.176777	-0.176777	-0.176777	-0.176777	-0.176777	-0.176777	-0.176777	-0.176777	-0.176777	-0.176777	-0.176777				5	26.1	26.1	23.12	5.8513	306880000	8	0	0.974244	0	0
Q3TAI4;A2AUD5;Q9CYZ2;V9GWU5	Q3TAI4;A2AUD5;Q9CYZ2;V9GWU5	Tumor protein D54	Tpd52l2	-0.310883	-0.310883	2.14971	-0.310883	-0.310883	-0.310883	-0.310883	-0.310883	-0.310883	-0.310883	-0.310883	-0.310883	3.48658	-0.310883	-0.310883	-0.310883	-0.310883	-0.310883	-0.310883	-0.310883	3.37931	-0.310883	-0.310883	-0.310883	-0.310883	-0.310883	-0.310883	-0.310883	-0.310883	-0.310883	-0.310883	-0.310883				8	35.4	15.5	22.466	323.31	2450000000	21	0.0259553	0.968944	0.0524877	0.0741927
A2AWA9;A2AWA9-2;A2AWA7;A6H6A9-3;A2AWA9-3;A2AWB0;A0A0A6YWT4;A0A0A6YY35	A2AWA9	Rab GTPase-activating protein 1	Rabgap1	-0.25026	-0.25026	-0.25026	-0.25026	-0.25026	-0.25026	-0.25026	-0.25026	-0.25026	-0.25026	-0.25026	-0.25026	-0.25026	-0.25026	-0.25026	-0.25026	-0.25026	-0.25026	3.06926	4.43855	-0.25026	-0.25026	-0.25026	-0.25026	-0.25026	-0.25026	-0.25026	-0.25026	-0.25026	-0.25026	-0.25026	-0.25026				13	14.8	14.8	120.8	128.5	807130000	21	0.897571	0.462775	1.14405	1.63226
A2CES4;Q9CQI7	A2CES4;Q9CQI7	U2 small nuclear ribonucleoprotein B	Snrpb2	-0.176777	-0.176777	-0.176777	-0.176777	-0.176777	-0.176777	-0.176777	-0.176777	-0.176777	-0.176777	-0.176777	-0.176777	-0.176777	-0.176777	-0.176777	-0.176777	-0.176777	-0.176777	-0.176777	5.48008	-0.176777	-0.176777	-0.176777	-0.176777	-0.176777	-0.176777	-0.176777	-0.176777	-0.176777	-0.176777	-0.176777	-0.176777				3	28	22.4	16.009	2.5429	228190000	3	0.520085	0.593777	0.808122	1.07497
Q91YZ8;A3KFU5;A3KFU8;Q6PHQ9;V9GXG3	Q91YZ8;A3KFU5;A3KFU8;Q6PHQ9	Polyadenylate-binding protein	Pabpc4	-0.34725	-0.34725	-0.34725	-0.34725	-0.34725	-0.34725	-0.34725	-0.34725	3.49003	0.843762	-0.34725	-0.34725	-0.34725	-0.34725	-0.34725	3.01832	2.3709	-0.34725	-0.34725	-0.34725	-0.34725	-0.34725	-0.34725	-0.34725	-0.34725	-0.34725	-0.34725	-0.34725	-0.34725	-0.34725	-0.34725	-0.34725				13	22.3	10.2	67.852	19.792	1149400000	17	0.964254	0.436132	-0.909342	-1.72298
G3UZ30;A5A4Y9;Q8K1L5	G3UZ30;A5A4Y9;Q8K1L5	Protein phosphatase 1 regulatory subunit 11	Ppp1r11	-0.310999	-0.310999	-0.310999	-0.310999	-0.310999	-0.310999	-0.310999	-0.310999	2.96493	-0.310999	-0.310999	-0.310999	-0.310999	-0.310999	3.76138	2.29267	-0.310999	-0.310999	-0.310999	-0.310999	-0.310999	-0.310999	-0.310999	-0.310999	-0.310999	-0.310999	-0.310999	-0.310999	-0.310999	-0.310999	-0.310999	-0.310999				3	20.8	20.8	13.836	4.8874	394220000	3	0.718107	0.524053	-0.834506	-1.37827
A6P3E4;G3X8U9	A6P3E4;G3X8U9	Mitogen-activated protein kinase	Mapk8	-0.176777	-0.176777	-0.176777	-0.176777	-0.176777	-0.176777	-0.176777	-0.176777	-0.176777	-0.176777	-0.176777	-0.176777	-0.176777	-0.176777	-0.176777	-0.176777	-0.176777	-0.176777	-0.176777	-0.176777	-0.176777	-0.176777	-0.176777	-0.176777	5.48008	-0.176777	-0.176777	-0.176777	-0.176777	-0.176777	-0.176777	-0.176777				6	16.4	4.2	44.021	1.9357	13827000	2	0	0.973699	0	0
A6X8Z5;E9QMX7;Q640N3-2;Q640N3	A6X8Z5	Rho GTPase-activating protein 31	Arhgap31	-0.246511	-0.246511	-0.246511	-0.246511	-0.246511	-0.246511	4.65462	-0.246511	-0.246511	-0.246511	-0.246511	-0.246511	-0.246511	-0.246511	-0.246511	-0.246511	-0.246511	-0.246511	-0.246511	2.74071	-0.246511	-0.246511	-0.246511	-0.246511	-0.246511	-0.246511	-0.246511	-0.246511	-0.246511	-0.246511	-0.246511	-0.246511				5	4.7	4.7	155.27	17.968	160930000	8	0.520085	0.59301	0.426746	1.07497
A6X919;A6X919-3;A6X919-2	A6X919;A6X919-3;A6X919-2	Probable C-mannosyltransferase DPY19L1	Dpy19l1	-0.176777	-0.176777	-0.176777	5.48008	-0.176777	-0.176777	-0.176777	-0.176777	-0.176777	-0.176777	-0.176777	-0.176777	-0.176777	-0.176777	-0.176777	-0.176777	-0.176777	-0.176777	-0.176777	-0.176777	-0.176777	-0.176777	-0.176777	-0.176777	-0.176777	-0.176777	-0.176777	-0.176777	-0.176777	-0.176777	-0.176777	-0.176777				4	7.8	7.8	84.186	2.5727	138910000	6	0	0.973154	0	0
A8C756-3;A8C756-2;A8C756;A8C756-5	A8C756-3;A8C756-2;A8C756;A8C756-5	Thyroid adenoma-associated protein homolog	Thada	2.02736	1.37083	2.15721	2.27978	-0.505574	-0.505574	-0.505574	-0.505574	-0.505574	0.788624	-0.505574	-0.505574	-0.505574	-0.505574	-0.505574	-0.505574	-0.505574	1.80116	-0.505574	-0.505574	-0.505574	-0.505574	-0.505574	-0.505574	-0.505574	-0.505574	-0.505574	-0.505574	-0.505574	-0.505574	2.21438	-0.505574				2	4.8	4.8	56.646	11.256	1054800000	5	0.192516	0.859165	0.167758	0.476073
B1AQF4;Q9D7X3;Q3V2Y9;H3BKL8;H3BKD1	B1AQF4;Q9D7X3;Q3V2Y9;H3BKL8;H3BKD1	Dual specificity protein phosphatase 3	Dusp3	-0.176777	-0.176777	-0.176777	-0.176777	-0.176777	-0.176777	-0.176777	-0.176777	-0.176777	-0.176777	-0.176777	-0.176777	-0.176777	-0.176777	-0.176777	-0.176777	-0.176777	-0.176777	-0.176777	-0.176777	-0.176777	-0.176777	-0.176777	5.48008	-0.176777	-0.176777	-0.176777	-0.176777	-0.176777	-0.176777	-0.176777	-0.176777				6	31.9	31.9	23.223	46.906	7350400000	21	0.520085	0.587563	0.808122	1.07497
B7ZC46;B1AQY9;B1AQZ0;Q8CHH9;Q8CHH9-2;E0CYM4	B7ZC46;B1AQY9;B1AQZ0;Q8CHH9;Q8CHH9-2	Septin-8	Sep-08	-0.270477	-0.270477	-0.270477	-0.270477	-0.270477	-0.270477	-0.270477	-0.270477	-0.270477	-0.270477	-0.270477	-0.270477	-0.270477	-0.270477	-0.270477	0.455854	4.52448	-0.270477	-0.270477	-0.270477	-0.270477	-0.270477	-0.270477	-0.270477	-0.270477	-0.270477	-0.270477	-0.270477	-0.270477	-0.270477	2.86352	-0.270477				25	49.5	38	50.895	323.31	11913000000	72	0.525096	0.58588	-0.69016	-1.08304
Q0VF62;B1AR74;Q8CCN5;F7C0F2;B1AR76;F7CPM1;Q8CCN5-2;F6VJ09;B1B0B3	Q0VF62;B1AR74;Q8CCN5;F7C0F2;B1AR76;F7CPM1;Q8CCN5-2	Breast carcinoma-amplified sequence 3 homolog	Bcas3	1.03599	0.408229	0.854577	0.71783	0.861809	0.504013	-1.40173	0.390287	0.383386	-1.40173	-1.40173	0.380902	0.779717	-1.40173	-0.136553	-0.790037	-1.40173	-1.40173	-0.483086	-1.40173	0.994748	1.09164	-0.220301	-0.110053	-0.00825171	0.181881	1.31826	1.22231	1.4804	-1.40173	1.20487	-0.848722				8	10.4	10.4	99.464	9.5177	2193000000	11	0.427848	0.77747	0.452966	0.921886
B1ART1;B1ART2;F6XI52;V9GX23	B1ART1;B1ART2		Vps13d	-0.470552	-0.470552	-0.470552	-0.470552	-0.470552	-0.470552	-0.470552	1.73474	1.9332	-0.470552	-0.470552	-0.470552	-0.470552	-0.470552	-0.470552	2.15328	1.90325	-0.470552	-0.470552	-0.470552	-0.470552	-0.470552	-0.470552	-0.470552	2.07052	2.43935	-0.470552	-0.470552	-0.470552	-0.470552	-0.470552	-0.470552				7	1.8	1.8	487.32	7.8027	180130000	11	0.74658	0.51225	-0.624705	-1.41968
B1AST8;B1AST7;E9QLW6;E9Q1Q1;Q60592;B1AST6;B1AST5	B1AST8;B1AST7;E9QLW6;E9Q1Q1;Q60592	Microtubule-associated serine/threonine-protein kinase 2	Mast2	2.09471	1.79067	1.85102	2.15319	1.56193	-0.560626	-0.560626	-0.560626	-0.560626	-0.560626	-0.560626	-0.560626	-0.560626	-0.560626	-0.560626	-0.560626	-0.560626	-0.560626	-0.560626	-0.560626	-0.560626	-0.560626	-0.560626	1.2461	-0.560626	-0.560626	1.43326	-0.560626	-0.560626	-0.560626	-0.560626	1.32415				3	2.5	2.1	190.36	6.387	72655000	2	0.520085	0.592245	0.258103	1.07497
B1ASW6;Q5NCF2;B1ASW5	B1ASW6;Q5NCF2;B1ASW5	Trafficking protein particle complex subunit 1	Trappc1	0.957146	2.17464	-0.773987	1.54454	1.17022	0.859444	-0.773987	-0.773987	-0.773987	-0.773987	-0.773987	-0.773987	-0.773987	-0.773987	-0.773987	-0.773987	-0.773987	-0.773987	-0.773987	-0.773987	0.488671	0.836062	-0.773987	-0.773987	0.328444	-0.773987	1.5328	1.2948	-0.773987	1.58693	0.859599	1.07246				2	12.1	12.1	19.193	1.9059	277260000	4	0.909444	0.44751	0.410387	1.64854
B1ASZ3;Q64516-1;Q64516-2;Q64516;Q9WU65;Q8C635	B1ASZ3;Q64516-1;Q64516-2;Q64516	Glycerol kinase	Gyk;Gk	-0.251878	-0.251878	-0.251878	-0.251878	-0.251878	-0.251878	-0.251878	3.25486	-0.251878	-0.251878	-0.251878	-0.251878	-0.251878	-0.251878	-0.251878	4.30146	-0.251878	-0.251878	-0.251878	-0.251878	-0.251878	-0.251878	-0.251878	-0.251878	-0.251878	-0.251878	-0.251878	-0.251878	-0.251878	-0.251878	-0.251878	-0.251878				15	26.8	26.8	59.832	30.71	1996600000	26	0.433155	0.706287	-0.569168	-0.930949
B1AT92;Q60631;Q60631-2;B1AT95	B1AT92;Q60631;Q60631-2	Growth factor receptor-bound protein 2	Grb2	-0.254089	-0.254089	-0.254089	-0.254089	-0.254089	-0.254089	-0.254089	-0.254089	-0.254089	-0.254089	-0.254089	-0.254089	-0.254089	-0.254089	-0.254089	-0.254089	-0.254089	-0.254089	3.88398	3.7387	-0.254089	-0.254089	-0.254089	-0.254089	-0.254089	-0.254089	-0.254089	-0.254089	-0.254089	-0.254089	-0.254089	-0.254089				8	50.7	50.7	23.587	32.951	1289100000	20	0.921461	0.449172	1.16155	1.66496
B1AV77;B1ATI0;P47740;A0A140LJF9	B1AV77;B1ATI0;P47740	Aldehyde dehydrogenase;Fatty aldehyde dehydrogenase	Aldh3a2	-0.176777	-0.176777	-0.176777	-0.176777	-0.176777	-0.176777	-0.176777	-0.176777	-0.176777	5.48008	-0.176777	-0.176777	-0.176777	-0.176777	-0.176777	-0.176777	-0.176777	-0.176777	-0.176777	-0.176777	-0.176777	-0.176777	-0.176777	-0.176777	-0.176777	-0.176777	-0.176777	-0.176777	-0.176777	-0.176777	-0.176777	-0.176777				11	23.2	20.7	54.33	164.39	1596000000	24	0.433155	0.705598	-0.707107	-0.930949
B1ATZ0;B1ATZ1;Q3UMA3;Q99LI8;B1ATY9;F6VV02	B1ATZ0;B1ATZ1;Q3UMA3;Q99LI8;B1ATY9	Hepatocyte growth factor-regulated tyrosine kinase substrate	Hgs	-0.176777	-0.176777	-0.176777	-0.176777	-0.176777	5.48008	-0.176777	-0.176777	-0.176777	-0.176777	-0.176777	-0.176777	-0.176777	-0.176777	-0.176777	-0.176777	-0.176777	-0.176777	-0.176777	-0.176777	-0.176777	-0.176777	-0.176777	-0.176777	-0.176777	-0.176777	-0.176777	-0.176777	-0.176777	-0.176777	-0.176777	-0.176777				14	17.9	17.9	85.778	117.27	2240400000	27	0	0.97261	0	0
B1AU25;Q9Z0X1	B1AU25;Q9Z0X1	Apoptosis-inducing factor 1, mitochondrial	Aifm1	-0.435364	-0.435364	-0.435364	-0.435364	-0.435364	-0.435364	-0.435364	-0.435364	-0.435364	-0.435364	2.44345	-0.435364	-0.435364	1.67652	-0.435364	-0.435364	-0.435364	1.39626	3.41475	-0.435364	-0.435364	-0.435364	-0.435364	-0.435364	1.83777	-0.435364	-0.435364	-0.435364	-0.435364	0.550718	-0.435364	-0.435364				15	29.9	29.9	66.113	140.7	3397100000	31	0.102299	0.910866	0.18784	0.27168
B1AU74;Q9CWP6-2;Q9CWP6-3;Q9CWP6;Q9CWP6-4	B1AU74;Q9CWP6-2;Q9CWP6-3;Q9CWP6	Motile sperm domain-containing protein 2	Mospd2	-0.176777	-0.176777	5.48008	-0.176777	-0.176777	-0.176777	-0.176777	-0.176777	-0.176777	-0.176777	-0.176777	-0.176777	-0.176777	-0.176777	-0.176777	-0.176777	-0.176777	-0.176777	-0.176777	-0.176777	-0.176777	-0.176777	-0.176777	-0.176777	-0.176777	-0.176777	-0.176777	-0.176777	-0.176777	-0.176777	-0.176777	-0.176777				5	14.7	14.7	59.81	26.645	458080000	11	0	0.972067	0	0
B1AU76;B1AU75;Q99MD9;Q99MD9-2	B1AU76;B1AU75;Q99MD9;Q99MD9-2	Nuclear autoantigenic sperm protein	Nasp	-0.176777	-0.176777	-0.176777	-0.176777	-0.176777	-0.176777	-0.176777	-0.176777	-0.176777	-0.176777	-0.176777	-0.176777	-0.176777	-0.176777	-0.176777	-0.176777	-0.176777	-0.176777	-0.176777	-0.176777	-0.176777	-0.176777	-0.176777	-0.176777	-0.176777	-0.176777	-0.176777	-0.176777	-0.176777	5.48008	-0.176777	-0.176777				4	10.3	10.3	48.765	98.468	557490000	8	0	0.971524	0	0
B1AV57;Q8BWR2;B1AV58;Q8BWR2-2	B1AV57;Q8BWR2;B1AV58;Q8BWR2-2	PITH domain-containing protein 1	Pithd1	-0.176777	-0.176777	-0.176777	-0.176777	-0.176777	-0.176777	-0.176777	-0.176777	-0.176777	-0.176777	-0.176777	-0.176777	-0.176777	-0.176777	-0.176777	-0.176777	-0.176777	-0.176777	-0.176777	-0.176777	-0.176777	-0.176777	-0.176777	-0.176777	-0.176777	-0.176777	-0.176777	-0.176777	-0.176777	-0.176777	-0.176777	5.48008				2	28.8	28.8	13.762	4.7237	109060000	4	0	0.970982	0	0
B1B1A8;Q6PDN3-2;Q6PDN3-3;Q6PDN3;Q6PDN3-4	B1B1A8;Q6PDN3-2;Q6PDN3-3;Q6PDN3	Myosin light chain kinase, smooth muscle;Myosin light chain kinase, smooth muscle, deglutamylated form	Mylk	-0.211087	-0.211087	-0.211087	5.3586	-0.211087	-0.211087	-0.211087	-0.211087	-0.211087	-0.211087	-0.211087	-0.211087	-0.211087	-0.211087	-0.211087	-0.211087	-0.211087	-0.211087	-0.211087	-0.211087	-0.211087	-0.211087	-0.211087	-0.211087	-0.211087	-0.211087	-0.211087	-0.211087	-0.211087	-0.211087	0.974017	-0.211087				3	3.5	3.5	213.61	1.8363	709210000	6	0	0.970441	0	0
B2C3G8;P42232;P42230	B2C3G8;P42232;P42230	Signal transducer and activator of transcription;Signal transducer and activator of transcription 5B;Signal transducer and activator of transcription 5A	Stat5a;Stat5b	-0.235462	-0.235462	-0.235462	-0.235462	-0.235462	-0.235462	-0.235462	-0.235462	-0.235462	-0.235462	-0.235462	-0.235462	5.01309	-0.235462	-0.235462	-0.235462	-0.235462	-0.235462	-0.235462	-0.235462	-0.235462	-0.235462	-0.235462	-0.235462	-0.235462	-0.235462	-0.235462	-0.235462	2.05077	-0.235462	-0.235462	-0.235462				5	8.2	8.2	91.622	60.943	335810000	10	0.433155	0.704909	-0.656069	-0.930949
D3Z5B1;B2RPU8;Q9D1L0	D3Z5B1;B2RPU8;Q9D1L0	Coiled-coil-helix-coiled-coil-helix domain-containing protein 2	Zbed5;Chchd2	-0.254122	-0.254122	-0.254122	-0.254122	-0.254122	3.84847	-0.254122	-0.254122	3.77517	-0.254122	-0.254122	-0.254122	-0.254122	-0.254122	-0.254122	-0.254122	-0.254122	-0.254122	-0.254122	-0.254122	-0.254122	-0.254122	-0.254122	-0.254122	-0.254122	-0.254122	-0.254122	-0.254122	-0.254122	-0.254122	-0.254122	-0.254122				3	25.7	25.7	19.183	60.171	816060000	6	0	0.9699	0	0
E9QNG1;B2RR82;Q9Z0R6-2;Q9Z0R6;A0A1W2P775;REV__A0A0M3U1B0	E9QNG1;B2RR82;Q9Z0R6-2;Q9Z0R6	Intersectin-2	Itsn2	-0.255915	-0.255915	-0.255915	-0.255915	-0.255915	-0.255915	0.213576	-0.255915	-0.255915	-0.255915	-0.255915	-0.255915	-0.255915	0.005532	5.39601	0.0188309	0.313547	-0.255915	-0.255915	-0.255915	-0.255915	-0.255915	-0.255915	-0.255915	0.222813	0.227563	-0.255915	-0.255915	-0.255915	-0.255915	-0.255915	-0.255915				3	1.6	1.1	188.78	-0.14289	4205800000	2	0.560107	0.572446	-0.844698	-1.13876
K3W4L0;B2RRE2;E9QAX2;Q9JMH9-1;Q9JMH9;Q9JMH9-6;Q9JMH9-4;E9Q405;A0A1C7ZN10;Q9JMH9-5;Q9JMH9-7;Q9JMH9-2;E9QA74	K3W4L0;B2RRE2;E9QAX2;Q9JMH9-1;Q9JMH9;Q9JMH9-6;Q9JMH9-4;E9Q405;A0A1C7ZN10;Q9JMH9-5;Q9JMH9-7;Q9JMH9-2;E9QA74	Unconventional myosin-XVIIIa	Myo18a	-0.39356	2.85197	-0.39356	-0.39356	-0.39356	-0.093169	-0.39356	-0.39356	-0.39356	-0.39356	-0.39356	-0.39356	-0.39356	-0.39356	-0.39356	-0.39356	-0.39356	-0.39356	-0.39356	-0.39356	-0.39356	-0.39356	-0.39356	-0.39356	-0.39356	-0.39356	2.92223	3.15201	0.673436	-0.39356	0.135506	0.197019				49	27.3	27.3	230.99	323.31	6506100000	94	0	0.969359	0	0
B7ZWM8;B2RXP1;E9QAU9;Q8BVU0;F6YZL6;F6TPH7	B7ZWM8;B2RXP1;E9QAU9;Q8BVU0	Leucine-rich repeat and calponin homology domain-containing protein 3	Lrch3	-0.248814	-0.248814	-0.248814	-0.248814	-0.248814	-0.248814	-0.248814	-0.248814	-0.248814	-0.248814	-0.248814	-0.248814	-0.248814	2.93094	-0.248814	-0.248814	-0.248814	-0.248814	-0.248814	-0.248814	-0.248814	-0.248814	-0.248814	-0.248814	-0.248814	-0.248814	-0.248814	-0.248814	4.53347	-0.248814	-0.248814	-0.248814				3	6.1	6.1	76.286	8.3511	203420000	8	0.433155	0.704222	-0.397469	-0.930949
B2RXQ9;F7BEU1;D3Z0E9;D3Z2C7;A0A1B0GRL6;D3Z0N2	B2RXQ9		Sorbs2	-0.29314	-0.29314	-0.29314	-0.29314	-0.29314	-0.29314	-0.29314	-0.29314	-0.29314	-0.29314	-0.29314	-0.29314	-0.29314	-0.29314	-0.29314	-0.29314	-0.29314	-0.29314	3.32405	4.01293	-0.29314	-0.29314	-0.29314	-0.29314	-0.29314	-0.29314	-0.29314	-0.29314	-0.29314	-0.29314	1.16408	-0.29314				45	74.7	1.5	72.403	208.5	2963000000	24	0.915329	0.447333	1.13189	1.65659
B2RXS4;Q9QZC2;Q3UH93	B2RXS4	Plexin-B2	Plxnb2	-0.44221	-0.44221	-0.44221	-0.44221	3.16396	-0.44221	-0.44221	-0.44221	-0.44221	1.88502	0.906183	-0.44221	-0.44221	-0.44221	-0.44221	-0.44221	-0.44221	-0.44221	1.25984	1.51927	-0.44221	-0.44221	-0.44221	-0.44221	-0.44221	-0.44221	-0.44221	-0.44221	-0.44221	-0.44221	-0.44221	2.76318				39	25	25	206.23	323.31	10904000000	124	0.0495536	0.947464	0.0639088	0.138242
B7ZCJ0;B7ZCJ1;Q6DFV3;A0A0A0MQE8;G3UWM5;F6WQR2;A2BHQ2	B7ZCJ0;B7ZCJ1;Q6DFV3;A0A0A0MQE8;G3UWM5	Rho GTPase-activating protein 21	Arhgap21	-0.297301	-0.297301	-0.297301	-0.297301	-0.297301	-0.297301	-0.297301	-0.297301	1.89847	-0.297301	-0.297301	-0.297301	4.4179	-0.297301	-0.297301	-0.297301	-0.297301	-0.297301	-0.297301	-0.297301	-0.297301	-0.297301	-0.297301	-0.297301	-0.297301	-0.297301	-0.297301	2.30537	-0.297301	-0.297301	-0.297301	-0.297301				7	5	5	215.86	90.81	318880000	9	0.433155	0.703537	-0.5894	-0.930949
B7ZCU2;B7ZCU5;B7ZCU4;B7ZCU3;B7ZCU0;J3QNK8;Q8CBW3-5;Q8CBW3-2;Q8CBW3-4;Q8CBW3-3;Q8CBW3	B7ZCU2;B7ZCU5;B7ZCU4;B7ZCU3;B7ZCU0;J3QNK8;Q8CBW3-5;Q8CBW3-2;Q8CBW3-4;Q8CBW3-3;Q8CBW3	Abl interactor 1	Abi1	-0.231657	-0.231657	-0.231657	-0.231657	-0.231657	-0.231657	-0.231657	-0.231657	-0.231657	-0.231657	-0.231657	-0.231657	5.09363	1.85607	-0.231657	-0.231657	-0.231657	-0.231657	-0.231657	-0.231657	-0.231657	-0.231657	-0.231657	-0.231657	-0.231657	-0.231657	-0.231657	-0.231657	-0.231657	-0.231657	-0.231657	-0.231657				11	36.1	29	43.174	118.51	1995800000	21	0.645045	0.539281	-0.926627	-1.26973
B8JJM5;F6VQX8;B8JJN0;P04186;F6XQ00;B8JJM6;F6W2T4;B8JJM3;H3BK95	B8JJM5;F6VQX8;B8JJN0;P04186;F6XQ00;B8JJM6;F6W2T4	Complement factor B;Complement factor B Ba fragment;Complement factor B Bb fragment	Cfb;Gm20547	-0.232682	-0.232682	-0.232682	-0.232682	-0.232682	-0.232682	-0.232682	-0.232682	-0.232682	-0.232682	-0.232682	1.90716	-0.232682	-0.232682	-0.232682	5.07331	-0.232682	-0.232682	-0.232682	-0.232682	-0.232682	-0.232682	-0.232682	-0.232682	-0.232682	-0.232682	-0.232682	-0.232682	-0.232682	-0.232682	-0.232682	-0.232682				5	6.3	3.1	85.236	1.7347	115770000	5	0.649521	0.53538	-0.93073	-1.27648
B9EHJ3;P39447;A0A0U1RPW2;A0A0U1RPB2	B9EHJ3;P39447;A0A0U1RPW2	Tight junction protein ZO-1	Tjp1	-0.0455301	-0.521491	-0.521491	-0.521491	-0.521491	0.856757	-0.0240943	-0.521491	-0.521491	0.876376	1.42287	-0.521491	-0.521491	0.873482	-0.521491	-0.521491	-0.208432	-0.521491	-0.521491	2.00164	-0.521491	1.43438	3.85753	-0.521491	-0.521491	-0.521491	-0.0936512	-0.521491	-0.521491	-0.521491	-0.521491	-0.521491				48	36.5	36.5	188.85	323.31	13029000000	161	0.430407	0.778583	0.634148	0.926261
B9EKJ3;Q80TL7-2;Q80TL7;A0A1W2P878	B9EKJ3;Q80TL7-2;Q80TL7	Protein MON2 homolog	Mon2	-0.237365	-0.237365	2.15409	4.96686	-0.237365	-0.237365	-0.237365	-0.237365	-0.237365	-0.237365	-0.237365	-0.237365	-0.237365	-0.237365	-0.237365	-0.237365	-0.237365	-0.237365	-0.237365	-0.237365	-0.237365	-0.237365	-0.237365	-0.237365	-0.237365	-0.237365	-0.237365	-0.237365	-0.237365	-0.237365	-0.237365	-0.237365				11	7.2	7.2	188.35	11.664	623650000	18	0	0.96882	0	0
C0HKG6;C0HKG5;A0A338P7E3;A0A338P711	C0HKG6;C0HKG5;A0A338P7E3;A0A338P711			-0.335185	-0.335185	-0.335185	-0.335185	-0.335185	-0.335185	-0.335185	0.836619	-0.335185	-0.335185	-0.335185	-0.335185	-0.335185	3.7571	3.27876	-0.335185	1.5127	-0.335185	-0.335185	-0.335185	-0.335185	-0.335185	-0.335185	-0.335185	-0.335185	-0.335185	-0.335185	-0.335185	-0.335185	-0.335185	-0.335185	-0.335185				7	23.9	23.9	29.608	135.2	1423700000	31	1.00788	0.415111	-1.19426	-1.78145
D0VYV6;Q9WV92-3;Q9WV92;Q9WV92-2;A7YY80;Q9WV92-6;Q9WV92-4;Q9WV92-5;Q9WV92-8;A0A3B2WD96;A0A3B2WBE1;Q9WV92-7;A0A286YDY4;A0A286YD84;A0A286YCY1;A0A286YCY8;A0A286YD94;A0A286YDD0	D0VYV6;Q9WV92-3;Q9WV92;Q9WV92-2;A7YY80;Q9WV92-6;Q9WV92-4;Q9WV92-5;Q9WV92-8;A0A3B2WD96;A0A3B2WBE1;Q9WV92-7;A0A286YDY4;A0A286YD84	Band 4.1-like protein 3;Band 4.1-like protein 3, N-terminally processed	Epb4.1l3;Epb41l3	2.79741	3.12704	2.08248	2.29538	-0.36794	-0.36794	-0.36794	-0.36794	-0.36794	-0.36794	-0.36794	-0.36794	-0.36794	-0.36794	-0.36794	-0.36794	-0.36794	-0.36794	-0.36794	-0.36794	-0.36794	-0.36794	-0.36794	-0.36794	-0.36794	-0.36794	-0.36794	-0.36794	-0.36794	-0.36794	-0.36794	-0.36794				23	33.5	17.7	101.42	216.97	2802400000	34	0	0.96828	0	0
F6VQH5;D3YTQ3;Q9Z130	F6VQH5;D3YTQ3;Q9Z130	Heterogeneous nuclear ribonucleoprotein D-like	Hnrnpdl	-0.176777	-0.176777	-0.176777	-0.176777	-0.176777	-0.176777	-0.176777	-0.176777	-0.176777	-0.176777	-0.176777	-0.176777	-0.176777	-0.176777	-0.176777	5.48008	-0.176777	-0.176777	-0.176777	-0.176777	-0.176777	-0.176777	-0.176777	-0.176777	-0.176777	-0.176777	-0.176777	-0.176777	-0.176777	-0.176777	-0.176777	-0.176777				8	25.4	22.9	35.534	45.326	1675000000	18	0.433155	0.702852	-0.707107	-0.930949
D3YU17;Q8VCM8;F6S731	D3YU17;Q8VCM8	Nicalin	Ncln	-0.224798	-0.485495	-0.225006	-0.28644	-0.220448	-0.230793	0.0651657	-0.0338757	0.88691	0.120619	-0.485495	-0.372346	-0.485495	0.257628	0.607333	4.70429	-0.485495	-0.0450538	-0.485495	-0.485495	-0.164932	-0.362153	-0.485495	-0.368691	1.97306	-0.485495	-0.485495	-0.485495	-0.404752	-0.485495	-0.485495	0.150219				13	21.9	21.9	62.779	43.586	5442500000	23	0.620653	0.542906	-0.825104	-1.23268
D3YU60;E9QJW0;Q91VS7;A0A0N4SV17;D3YVR3	D3YU60;E9QJW0;Q91VS7	Microsomal glutathione S-transferase 1	Mgst1	0.97444	1.04953	-0.524355	-0.524355	-0.524355	-0.524355	-0.524355	2.63745	1.95272	1.83929	0.116751	-0.524355	-0.524355	2.25902	1.75531	-0.524355	-0.524355	-0.524355	-0.524355	-0.524355	-0.524355	-0.524355	-0.524355	-0.524355	-0.524355	-0.524355	-0.524355	-0.524355	-0.524355	-0.524355	-0.524355	-0.524355				4	30.4	30.4	11.687	37.13	1071900000	8	1.28271	0.370722	-1.00847	-2.13726
D3YUM1;Q91YT0;D3Z1U9;D3YXX5;D3Z0K1;D6RG60	D3YUM1;Q91YT0;D3Z1U9	NADH dehydrogenase [ubiquinone] flavoprotein 1, mitochondrial	Ndufv1	-0.391955	0.765461	0.855457	1.03485	-0.391955	-0.391955	-0.391955	-0.391955	-0.391955	3.32823	3.63495	-0.391955	-0.391955	-0.391955	-0.391955	-0.391955	-0.391955	-0.391955	-0.391955	-0.391955	-0.391955	-0.391955	-0.391955	-0.391955	-0.391955	-0.391955	-0.391955	-0.391955	-0.391955	0.571878	-0.391955	-0.391955				16	33	33	49.913	106.2	4569400000	38	0.747191	0.512872	-0.968386	-1.42056
D3YUX2;Q8VBX6-2;Q8VBX6;Q8VBX6-4;B2RQR2;A3KG84;A3KG82;A3KG83;F7D0H8;A2ADS6;Q8VBX6-3;Q63ZW7-4;Q63ZW7-3;Q63ZW7-2;Q63ZW7	D3YUX2;Q8VBX6-2;Q8VBX6;Q8VBX6-4;B2RQR2	Multiple PDZ domain protein	Mpdz	-0.176777	-0.176777	-0.176777	-0.176777	-0.176777	-0.176777	-0.176777	-0.176777	-0.176777	-0.176777	-0.176777	-0.176777	-0.176777	-0.176777	-0.176777	-0.176777	-0.176777	-0.176777	-0.176777	-0.176777	-0.176777	-0.176777	-0.176777	-0.176777	-0.176777	-0.176777	-0.176777	-0.176777	5.48008	-0.176777	-0.176777	-0.176777				21	12.7	12.7	218.8	111.7	1526300000	41	0	0.967742	0	0
D3Z3E8;E9PW39;D3YVL0;P23249	D3Z3E8;E9PW39;D3YVL0;P23249	Putative helicase MOV-10	Mov10	-0.365787	-0.365787	-0.365787	-0.365787	-0.365787	-0.365787	-0.365787	1.79807	-0.365787	-0.365787	-0.365787	-0.365787	-0.365787	-0.365787	-0.365787	3.14925	-0.365787	-0.365787	-0.365787	-0.365787	-0.365787	-0.365787	-0.365787	-0.365787	2.85447	2.44024	-0.365787	-0.365787	-0.365787	-0.365787	-0.365787	-0.365787				7	7	7	113.6	30.127	298040000	13	0.433155	0.702169	-0.43938	-0.930949
D3YWF6;Q7TQI3;D3Z7K0	D3YWF6;Q7TQI3;D3Z7K0	Ubiquitin thioesterase OTUB1	Otub1	-0.288592	-0.288592	4.04372	-0.288592	-0.288592	-0.288592	0.963099	-0.288592	-0.288592	-0.288592	3.36237	-0.288592	-0.288592	-0.288592	-0.288592	-0.288592	-0.288592	-0.288592	-0.288592	-0.288592	-0.288592	-0.288592	-0.288592	-0.288592	-0.288592	-0.288592	-0.288592	-0.288592	-0.288592	-0.288592	-0.288592	-0.288592				9	45.6	45.6	28.036	130.53	6767600000	40	0.433155	0.701487	-0.45637	-0.930949
D3YX85;Q7SIG6-2;Q7SIG6;E9PX52;H3BK40	D3YX85;Q7SIG6-2;Q7SIG6;E9PX52	Arf-GAP with SH3 domain, ANK repeat and PH domain-containing protein 2	Asap2	-0.248409	-0.248409	-0.248409	-0.248409	-0.248409	-0.248409	-0.248409	-0.248409	-0.248409	-0.248409	-0.248409	-0.248409	-0.248409	2.89529	-0.248409	-0.248409	-0.248409	-0.248409	-0.248409	-0.248409	-0.248409	-0.248409	-0.248409	-0.248409	-0.248409	-0.248409	-0.248409	-0.248409	-0.248409	4.55698	-0.248409	-0.248409				11	19.7	17.6	106.4	245.87	1032400000	26	0.433155	0.700807	-0.392962	-0.930949
D3YXP6;Q9D1G2;Q9D1G2-2;Q9D1G2-3	D3YXP6;Q9D1G2;Q9D1G2-2	Phosphomevalonate kinase	Pmvk	-0.176777	-0.176777	-0.176777	-0.176777	-0.176777	-0.176777	5.48008	-0.176777	-0.176777	-0.176777	-0.176777	-0.176777	-0.176777	-0.176777	-0.176777	-0.176777	-0.176777	-0.176777	-0.176777	-0.176777	-0.176777	-0.176777	-0.176777	-0.176777	-0.176777	-0.176777	-0.176777	-0.176777	-0.176777	-0.176777	-0.176777	-0.176777				5	34.8	34.8	17.942	4.7934	433790000	9	0	0.967204	0	0
D3YY41;P42337	D3YY41;P42337	Phosphatidylinositol 4,5-bisphosphate 3-kinase catalytic subunit alpha isoform	Pik3ca	-0.508512	-0.508512	0.926226	-0.508512	2.57073	1.79886	-0.508512	-0.508512	-0.508512	-0.508512	-0.508512	-0.508512	-0.508512	-0.508512	-0.508512	-0.508512	-0.508512	-0.508512	-0.508512	-0.508512	1.89381	-0.508512	-0.508512	-0.508512	-0.508512	-0.508512	-0.508512	-0.508512	1.6156	1.98308	1.92449	-0.508512				3	4.1	4.1	110.14	6.7804	171570000	5	0.520085	0.591482	0.343189	1.07497
D3YYE1;D3Z7M9;O35381;F6UFG6;Q64G17	D3YYE1;D3Z7M9;O35381;F6UFG6	Acidic leucine-rich nuclear phosphoprotein 32 family member A	Anp32a	-0.476849	-0.476849	-0.476849	-0.476849	2.81339	3.2913	-0.476849	-0.476849	-0.476849	-0.476849	-0.476849	-0.476849	-0.476849	0.0880559	-0.476849	0.0385856	0.104857	-0.476849	-0.476849	-0.476849	-0.476849	2.35519	-0.476849	-0.294978	0.459894	0.661558	-0.476849	-0.476849	-0.476849	-0.476849	-0.476849	0.972823				15	62.1	54	22.954	323.31	11006000000	44	0.23934	0.844816	0.222803	0.573164
D3YYM6;D3Z1S8;Q91V55;P97461	D3YYM6;D3Z1S8;Q91V55;P97461	40S ribosomal protein S5;40S ribosomal protein S5, N-terminally processed	Rps5	-0.277436	-0.277436	-0.277436	-0.277436	-0.277436	-0.277436	-0.277436	-0.277436	-0.277436	-0.277436	-0.277436	-0.277436	-0.277436	0.498526	-0.277436	3.91461	3.63251	-0.277436	-0.277436	-0.277436	-0.277436	-0.277436	-0.277436	-0.277436	-0.277436	-0.277436	-0.277436	-0.277436	-0.277436	-0.277436	-0.277436	-0.277436				10	52.7	52.7	20.413	83.604	7046500000	44	0.86771	0.480991	-1.10974	-1.59106
D3YYN7;Q6PIE5;Q9WV27	D3YYN7;Q6PIE5	Sodium/potassium-transporting ATPase subunit alpha-2	Atp1a2	-0.254097	-0.254097	-0.254097	-0.254097	-0.254097	-0.254097	-0.254097	-0.254097	-0.254097	3.87701	-0.254097	-0.254097	-0.254097	-0.254097	-0.254097	3.74591	-0.254097	-0.254097	-0.254097	-0.254097	-0.254097	-0.254097	-0.254097	-0.254097	-0.254097	-0.254097	-0.254097	-0.254097	-0.254097	-0.254097	-0.254097	-0.254097				45	44.8	22.9	103.58	214.71	7787100000	63	0.748047	0.509121	-1.01639	-1.4218
D3YYW8;Q91V81;Q91V81-2	D3YYW8;Q91V81;Q91V81-2	RNA-binding protein 42	Rbm42	-0.176777	-0.176777	-0.176777	5.48008	-0.176777	-0.176777	-0.176777	-0.176777	-0.176777	-0.176777	-0.176777	-0.176777	-0.176777	-0.176777	-0.176777	-0.176777	-0.176777	-0.176777	-0.176777	-0.176777	-0.176777	-0.176777	-0.176777	-0.176777	-0.176777	-0.176777	-0.176777	-0.176777	-0.176777	-0.176777	-0.176777	-0.176777				2	6	6	47.214	17.862	71342000	4	0	0.966667	0	0
D3YZ61;Q9ES30	D3YZ61;Q9ES30	Complement C1q tumor necrosis factor-related protein 3	C1qtnf3	-0.176777	-0.176777	-0.176777	-0.176777	-0.176777	-0.176777	-0.176777	-0.176777	-0.176777	-0.176777	-0.176777	-0.176777	-0.176777	-0.176777	-0.176777	-0.176777	-0.176777	-0.176777	-0.176777	-0.176777	-0.176777	-0.176777	-0.176777	-0.176777	-0.176777	5.48008	-0.176777	-0.176777	-0.176777	-0.176777	-0.176777	-0.176777				6	15	15	34.984	67.136	1353500000	22	0	0.96613	0	0
D3Z442;D3YZD8;Q8R0P4;D3Z1Q3;D3YWY5;Q8R0P4-2;D3YX09;Q8CF11;D3YY39	D3Z442;D3YZD8;Q8R0P4;D3Z1Q3;D3YWY5;Q8R0P4-2	Mth938 domain-containing protein	Aamdc	-0.366303	-0.366303	-0.366303	2.3909	-0.366303	-0.366303	-0.366303	-0.366303	3.3961	-0.366303	-0.366303	-0.366303	-0.366303	2.28472	-0.366303	-0.366303	-0.366303	-0.366303	-0.366303	-0.366303	-0.366303	-0.366303	-0.366303	-0.366303	-0.366303	-0.366303	-0.366303	-0.366303	-0.366303	-0.366303	-0.366303	2.18475				6	46	46	15.242	18.081	1050800000	11	0.433155	0.700128	-0.331378	-0.930949
D3YZP9;F6SXB0	D3YZP9	Coiled-coil domain-containing protein 6	Ccdc6	-0.252307	-0.252307	-0.252307	-0.252307	-0.252307	-0.252307	-0.252307	-0.252307	-0.252307	-0.252307	-0.252307	-0.252307	-0.252307	-0.252307	-0.252307	-0.252307	-0.252307	-0.252307	4.2556	3.31362	-0.252307	-0.252307	-0.252307	-0.252307	-0.252307	-0.252307	-0.252307	-0.252307	-0.252307	-0.252307	-0.252307	-0.252307				9	23.9	23.9	52.938	45.015	3932800000	10	0.910281	0.449533	1.15341	1.64969
E9Q7G1;D3YZZ5	E9Q7G1;D3YZZ5		Tmed7	-1.25618	-1.25618	-1.25618	0.465786	-1.25618	1.75092	-1.25618	1.66479	1.25727	-1.25618	-1.25618	-0.0679624	0.302768	0.694788	0.913661	-0.924626	0.409673	-1.25618	-1.25618	-1.25618	1.40434	1.05868	0.25109	0.109362	0.336763	0.66749	0.0938246	-0.00503885	0.410588	0.457459	0.357966	0.952234				7	39.9	39.9	21.276	105.11	5297100000	24	0.00855736	0.989248	0.0129977	0.0249308
D3Z041;P41216;D3YVF6;D3Z457;F6WNZ2	D3Z041;P41216	Long-chain-fatty-acid--CoA ligase 1	Acsl1	-0.176777	-0.176777	-0.176777	-0.176777	-0.176777	-0.176777	-0.176777	-0.176777	-0.176777	-0.176777	-0.176777	-0.176777	-0.176777	-0.176777	-0.176777	-0.176777	-0.176777	-0.176777	5.48008	-0.176777	-0.176777	-0.176777	-0.176777	-0.176777	-0.176777	-0.176777	-0.176777	-0.176777	-0.176777	-0.176777	-0.176777	-0.176777				11	17	14.6	78.034	13.535	658890000	15	0.520085	0.590721	0.808122	1.07497
D3Z061;Q8C7R4	D3Z061;Q8C7R4	Ubiquitin-like modifier-activating enzyme 6	Uba6	-0.176777	-0.176777	-0.176777	-0.176777	-0.176777	-0.176777	-0.176777	-0.176777	-0.176777	-0.176777	-0.176777	-0.176777	-0.176777	-0.176777	-0.176777	-0.176777	-0.176777	-0.176777	-0.176777	-0.176777	-0.176777	-0.176777	-0.176777	-0.176777	-0.176777	-0.176777	-0.176777	-0.176777	-0.176777	5.48008	-0.176777	-0.176777				12	13.5	13.5	114.77	34.257	970950000	23	0	0.965594	0	0
F6XC54;D3Z074;E9PXV7;E9PV41;O08808	F6XC54;D3Z074;E9PXV7;E9PV41;O08808	Protein diaphanous homolog 1	Diap1;Diaph1	-0.358395	-0.358395	-0.358395	-0.358395	-0.358395	-0.358395	1.29407	0.138995	-0.358395	0.559742	0.455764	-0.358395	-0.358395	-0.358395	0.211363	0.565854	5.04633	-0.358395	-0.014894	-0.358395	-0.358395	-0.358395	-0.358395	-0.358395	-0.0141516	-0.358395	-0.358395	-0.358395	-0.358395	-0.358395	-0.358395	-0.358395				8	7.5	7.5	135.84	44.825	465470000	19	0.807145	0.497427	-1.02981	-1.50628
D3Z080;Q3UTJ2-5;F6V513	D3Z080;Q3UTJ2-5		Sorbs2	-0.25409	-0.25409	-0.25409	-0.25409	-0.25409	-0.25409	3.73966	-0.25409	-0.25409	-0.25409	-0.25409	-0.25409	-0.25409	-0.25409	-0.25409	-0.25409	-0.25409	-0.25409	-0.25409	-0.25409	-0.25409	-0.25409	-0.25409	-0.25409	-0.25409	-0.25409	-0.25409	-0.25409	-0.25409	3.88305	-0.25409	-0.25409				47	72.3	1.8	78.154	323.31	35028000000	247	0	0.965058	0	0
D3Z0F5;O88545;F6QK86	D3Z0F5;O88545	COP9 signalosome complex subunit 6	Cops6	-0.246466	-0.246466	-0.246466	-0.246466	-0.246466	-0.246466	2.73724	-0.246466	-0.246466	-0.246466	-0.246466	-0.246466	-0.246466	-0.246466	-0.246466	-0.246466	-0.246466	-0.246466	-0.246466	-0.246466	-0.246466	-0.246466	-0.246466	-0.246466	4.65673	-0.246466	-0.246466	-0.246466	-0.246466	-0.246466	-0.246466	-0.246466				9	37	37	33.591	175.55	3855000000	31	0	0.964523	0	0
D3Z0F6;Q8R238	D3Z0F6;Q8R238	Serine dehydratase-like	Sdsl	4.60325	-0.247555	-0.247555	2.8234	-0.247555	-0.247555	-0.247555	-0.247555	-0.247555	-0.247555	-0.247555	-0.247555	-0.247555	-0.247555	-0.247555	-0.247555	-0.247555	-0.247555	-0.247555	-0.247555	-0.247555	-0.247555	-0.247555	-0.247555	-0.247555	-0.247555	-0.247555	-0.247555	-0.247555	-0.247555	-0.247555	-0.247555				2	20.8	20.8	12.848	18.661	113800000	4	0	0.963989	0	0
D3Z0J2;P49817-2;P51637	D3Z0J2;P49817-2	Caveolin;Caveolin-1	Cav1	-0.176777	-0.176777	-0.176777	-0.176777	-0.176777	-0.176777	5.48008	-0.176777	-0.176777	-0.176777	-0.176777	-0.176777	-0.176777	-0.176777	-0.176777	-0.176777	-0.176777	-0.176777	-0.176777	-0.176777	-0.176777	-0.176777	-0.176777	-0.176777	-0.176777	-0.176777	-0.176777	-0.176777	-0.176777	-0.176777	-0.176777	-0.176777				4	70.2	31.9	5.3828	1.966	138320000	1	0	0.963455	0	0
D3Z0S6;Q62189;D6RI83	D3Z0S6;Q62189	U1 small nuclear ribonucleoprotein A	Snrpa	-0.305928	2.52207	-0.305928	-0.305928	-0.305928	-0.305928	-0.305928	-0.305928	-0.305928	-0.305928	-0.305928	-0.305928	-0.305928	4.11427	-0.305928	-0.305928	-0.305928	-0.305928	2.23558	-0.305928	-0.305928	-0.305928	-0.305928	-0.305928	-0.305928	-0.305928	-0.305928	-0.305928	-0.305928	-0.305928	-0.305928	-0.305928				7	37.7	34.4	27.372	44.366	1959900000	12	0.104681	0.908083	-0.189452	-0.277431
D3Z111;P97823;J3QP56;P97823-2	D3Z111;P97823	Acyl-protein thioesterase 1	Lypla1	-0.176777	-0.176777	-0.176777	-0.176777	-0.176777	-0.176777	-0.176777	-0.176777	-0.176777	-0.176777	-0.176777	-0.176777	-0.176777	-0.176777	-0.176777	-0.176777	-0.176777	-0.176777	-0.176777	-0.176777	-0.176777	-0.176777	-0.176777	-0.176777	-0.176777	-0.176777	-0.176777	-0.176777	-0.176777	-0.176777	5.48008	-0.176777				3	20.4	20.4	21.151	25.208	1259300000	14	0	0.962922	0	0
D3Z637;D3Z125;E9PUA7;D3Z7X7;F8WHQ1;Q62393-2;Q62393-3;Q62393;D3Z2U2	D3Z637;D3Z125;E9PUA7;D3Z7X7;F8WHQ1;Q62393-2;Q62393-3;Q62393	Tumor protein D52	Tpd52	-0.176777	-0.176777	-0.176777	-0.176777	-0.176777	-0.176777	5.48008	-0.176777	-0.176777	-0.176777	-0.176777	-0.176777	-0.176777	-0.176777	-0.176777	-0.176777	-0.176777	-0.176777	-0.176777	-0.176777	-0.176777	-0.176777	-0.176777	-0.176777	-0.176777	-0.176777	-0.176777	-0.176777	-0.176777	-0.176777	-0.176777	-0.176777				5	27.2	27.2	17.603	184.76	1439100000	14	0	0.962389	0	0
D3Z131;D3Z132;Q5U4D9	D3Z131;D3Z132;Q5U4D9	THO complex subunit 6 homolog	Thoc6	-0.176777	-0.176777	-0.176777	-0.176777	-0.176777	-0.176777	-0.176777	-0.176777	5.48008	-0.176777	-0.176777	-0.176777	-0.176777	-0.176777	-0.176777	-0.176777	-0.176777	-0.176777	-0.176777	-0.176777	-0.176777	-0.176777	-0.176777	-0.176777	-0.176777	-0.176777	-0.176777	-0.176777	-0.176777	-0.176777	-0.176777	-0.176777				2	7.1	7.1	32.714	0.77932	280350000	4	0	0.961857	0	0
D3Z158;Q8BML9;A0A0A6YY08;A0A140LID3;A0A140LIN2;A0A140LJH2;F6TDS3;A0A140LIR0;A0A140LHB3;A0A140LIS6;A0A140LHZ5;A0A140LII8;A0A140LIZ4;A0A140LHJ3;A0A140LJH1;A0A140LJK5;A0A140LHC3	D3Z158;Q8BML9		Qars	-0.370095	-0.370095	-0.370095	-0.370095	-0.370095	-0.370095	-0.370095	-0.370095	-0.370095	-0.370095	-0.370095	-0.370095	-0.370095	-0.370095	-0.370095	-0.370095	-0.370095	-0.370095	-0.370095	-0.370095	-0.370095	-0.370095	-0.370095	-0.370095	-0.370095	-0.370095	2.92904	-0.370095	2.80582	2.26529	-0.370095	2.3625				22	37.5	37.5	85.054	240.38	4718800000	59	0	0.961326	0	0
F8WH20;D3Z194;D3YTT6;Q9DBS9;D3YVF7;A0A0N4SV33;F8VQM4;A2A716	F8WH20;D3Z194;D3YTT6;Q9DBS9	Oxysterol-binding protein;Oxysterol-binding protein-related protein 3	Osbpl3	-0.328382	-0.328382	-0.328382	-0.328382	-0.328382	-0.328382	-0.328382	-0.328382	1.65092	-0.328382	-0.328382	-0.328382	-0.328382	-0.328382	-0.328382	-0.328382	-0.328382	-0.328382	4.5563	-0.328382	-0.328382	1.62173	-0.328382	-0.328382	-0.328382	-0.328382	1.36574	-0.328382	-0.328382	-0.328382	-0.328382	-0.328382				18	27.7	18.9	93.02	323.31	2709500000	43	0.791944	0.502242	0.976399	1.48472
D3Z3A0;Q9DCL8	D3Z3A0;Q9DCL8	Protein phosphatase inhibitor 2	Ppp1r2	1.64262	-0.74931	1.39305	-0.74931	-0.74931	0.837996	0.655353	-0.74931	-0.74931	1.58472	1.38967	1.34506	1.41122	-0.74931	-0.74931	-0.74931	-0.74931	1.07996	-0.74931	-0.74931	0.894461	-0.74931	-0.74931	-0.74931	-0.74931	-0.74931	1.33369	1.41841	-0.74931	-0.74931	-0.74931	-0.74931				8	42.6	42.6	21.919	115.42	949900000	15	0.543398	0.578253	-0.594839	-1.1123
D3Z4B2;Q9CWZ7	D3Z4B2;Q9CWZ7	Gamma-soluble NSF attachment protein	Napg	-0.237197	-0.237197	-0.237197	-0.237197	-0.237197	-0.237197	2.14481	-0.237197	-0.237197	-0.237197	-0.237197	-0.237197	-0.237197	-0.237197	4.97111	-0.237197	-0.237197	-0.237197	-0.237197	-0.237197	-0.237197	-0.237197	-0.237197	-0.237197	-0.237197	-0.237197	-0.237197	-0.237197	-0.237197	-0.237197	-0.237197	-0.237197				6	18.7	18.7	39.366	4.4388	971240000	9	0.433155	0.69945	-0.651038	-0.930949
D3Z6H3;D3Z4E5;Q9WUB4;F6XWI6	D3Z6H3;D3Z4E5;Q9WUB4	Dynactin subunit 6	Dctn6	-0.447104	1.31679	-0.447104	-0.447104	-0.447104	2.52519	-0.447104	-0.447104	-0.447104	-0.447104	-0.447104	-0.447104	-0.447104	-0.447104	-0.447104	-0.447104	-0.447104	-0.447104	2.22181	2.64397	-0.447104	-0.447104	-0.447104	-0.447104	-0.447104	-0.447104	0.589351	-0.447104	-0.447104	-0.447104	-0.447104	2.32758				3	20	20	20.041	47.128	881890000	9	0.917171	0.450562	0.822856	1.65911
D3Z4U0;Q9R020;E9PUD0;Q9R020-2;A0A0H2UH20	D3Z4U0;Q9R020;E9PUD0;Q9R020-2	Zinc finger Ran-binding domain-containing protein 2	Zranb2	2.0945	2.92111	2.8103	2.5216	-0.369554	-0.369554	-0.369554	-0.369554	-0.369554	-0.369554	-0.369554	-0.369554	-0.369554	-0.369554	-0.369554	-0.369554	-0.369554	-0.369554	-0.369554	-0.369554	-0.369554	-0.369554	-0.369554	-0.369554	-0.369554	-0.369554	-0.369554	-0.369554	-0.369554	-0.369554	-0.369554	-0.369554				3	9.1	9.1	36.281	1.2148	195300000	6	0	0.960795	0	0
D3Z511;Q91WM6	D3Z511;Q91WM6	Protein eva-1 homolog A	Eva1a	-0.237164	-0.237164	-0.237164	-0.237164	-0.237164	-0.237164	-0.237164	-0.237164	-0.237164	-0.237164	-0.237164	-0.237164	-0.237164	-0.237164	-0.237164	-0.237164	-0.237164	-0.237164	-0.237164	-0.237164	-0.237164	-0.237164	-0.237164	-0.237164	-0.237164	-0.237164	-0.237164	-0.237164	4.97195	-0.237164	2.14298	-0.237164				2	21.9	21.9	17.647	0.59486	149650000	2	0	0.960265	0	0
D3Z5N5;Q9Z1T6-1;Q9Z1T6	D3Z5N5;Q9Z1T6-1;Q9Z1T6	1-phosphatidylinositol 3-phosphate 5-kinase	Pikfyve	-0.176777	-0.176777	-0.176777	-0.176777	-0.176777	-0.176777	-0.176777	-0.176777	-0.176777	-0.176777	-0.176777	-0.176777	-0.176777	-0.176777	-0.176777	-0.176777	-0.176777	5.48008	-0.176777	-0.176777	-0.176777	-0.176777	-0.176777	-0.176777	-0.176777	-0.176777	-0.176777	-0.176777	-0.176777	-0.176777	-0.176777	-0.176777				2	1.1	1.1	232.08	3.0371	42637000	2	0.520085	0.589961	0.808122	1.07497
D3Z5T2;Q9D0L7-2;Q9D0L7	D3Z5T2;Q9D0L7-2;Q9D0L7	Armadillo repeat-containing protein 10	Armc10	-0.25412	-0.25412	-0.25412	-0.25412	-0.25412	-0.25412	-0.25412	-0.25412	-0.25412	-0.25412	-0.25412	-0.25412	-0.25412	-0.25412	-0.25412	3.85097	3.77263	-0.25412	-0.25412	-0.25412	-0.25412	-0.25412	-0.25412	-0.25412	-0.25412	-0.25412	-0.25412	-0.25412	-0.25412	-0.25412	-0.25412	-0.25412				4	26.9	26.9	25.81	39.376	354090000	9	0.748157	0.510757	-1.01648	-1.42196
D3Z780;Q61749;Q61749-2;A0A0J9YUY0;F7CPG6	D3Z780;Q61749;Q61749-2;A0A0J9YUY0	Translation initiation factor eIF-2B subunit delta	Eif2b4	-0.254025	-0.254025	-0.254025	-0.254025	-0.254025	-0.254025	-0.254025	-0.254025	-0.254025	-0.254025	-0.254025	-0.254025	-0.254025	-0.254025	-0.254025	-0.254025	-0.254025	-0.254025	-0.254025	-0.254025	-0.254025	-0.254025	-0.254025	-0.254025	3.92478	3.69598	-0.254025	-0.254025	-0.254025	-0.254025	-0.254025	-0.254025				7	17.8	17.8	62.352	4.7677	450180000	9	0	0.959735	0	0
D3Z7C6;Q9R0Q7	D3Z7C6;Q9R0Q7	Prostaglandin E synthase 3	Ptges3	-0.302828	-0.302828	-0.302828	-0.302828	-0.302828	-0.302828	-0.302828	-0.302828	-0.302828	-0.302828	-0.302828	-0.302828	-0.302828	-0.302828	-0.302828	-0.302828	-0.302828	2.37295	2.16249	-0.302828	-0.302828	4.24657	-0.302828	-0.302828	-0.302828	-0.302828	-0.302828	-0.302828	-0.302828	-0.302828	-0.302828	-0.302828				6	43.8	43.8	14.982	307.26	8238300000	24	1.2762	0.369556	1.38435	2.12904
F8WI56;D3Z7D3;Q8BWT5	F8WI56;D3Z7D3;Q8BWT5	Disco-interacting protein 2 homolog A	Dip2a	-0.176777	-0.176777	-0.176777	-0.176777	-0.176777	-0.176777	-0.176777	-0.176777	-0.176777	-0.176777	-0.176777	-0.176777	-0.176777	-0.176777	-0.176777	-0.176777	-0.176777	-0.176777	-0.176777	-0.176777	-0.176777	-0.176777	5.48008	-0.176777	-0.176777	-0.176777	-0.176777	-0.176777	-0.176777	-0.176777	-0.176777	-0.176777				10	8.6	5.6	169.52	74.723	293020000	15	0.520085	0.586747	0.808122	1.07497
D3Z7E5;Q2NL51	D3Z7E5;Q2NL51	Glycogen synthase kinase-3 alpha	Gsk3a	-0.366193	-0.366193	-0.366193	-0.366193	-0.366193	-0.366193	-0.366193	-0.366193	-0.366193	-0.366193	-0.366193	-0.366193	3.14147	-0.366193	-0.366193	-0.366193	-0.366193	-0.366193	-0.366193	-0.366193	2.882	-0.366193	-0.366193	-0.366193	-0.366193	-0.366193	1.86567	-0.366193	-0.366193	-0.366193	-0.366193	2.36427				8	19.8	11.7	51.245	66.97	327340000	5	0.0138188	0.982791	0.0255705	0.0400244
D3Z7J3;Q9DCW2	D3Z7J3;Q9DCW2	Phospholipid scramblase 2	Plscr2	-0.176777	-0.176777	-0.176777	-0.176777	-0.176777	-0.176777	-0.176777	-0.176777	-0.176777	-0.176777	-0.176777	-0.176777	-0.176777	-0.176777	-0.176777	-0.176777	-0.176777	-0.176777	-0.176777	-0.176777	-0.176777	5.48008	-0.176777	-0.176777	-0.176777	-0.176777	-0.176777	-0.176777	-0.176777	-0.176777	-0.176777	-0.176777				2	11.6	11.6	19.295	3.7809	203810000	5	0.520085	0.589204	0.808122	1.07497
D3Z7P3-2;D3Z7P3;D3Z7P4;F6U529	D3Z7P3-2;D3Z7P3;D3Z7P4	Glutaminase kidney isoform, mitochondrial	Gls	-0.699657	-0.699657	-0.699657	-0.699657	2.04508	1.89135	-0.699657	-0.699657	0.739435	-0.699657	-0.699657	1.58321	1.20793	-0.699657	-0.699657	-0.699657	-0.699657	-0.699657	0.822204	0.770249	0.75225	0.306583	1.81213	1.92501	-0.699657	-0.699657	-0.699657	-0.699657	-0.699657	-0.699657	0.137702	-0.699657				7	15.1	15.1	65.994	143.41	974940000	14	1.20307	0.360484	0.988532	2.03606
G3X922;D4AFX7;A0A1L1STR9;A0A087WRC9;A0A087WSI0;A0A087WS25	G3X922;D4AFX7		Dnajc13	-0.176777	-0.176777	-0.176777	-0.176777	-0.176777	-0.176777	-0.176777	-0.176777	-0.176777	-0.176777	-0.176777	-0.176777	-0.176777	-0.176777	-0.176777	-0.176777	-0.176777	-0.176777	-0.176777	-0.176777	-0.176777	5.48008	-0.176777	-0.176777	-0.176777	-0.176777	-0.176777	-0.176777	-0.176777	-0.176777	-0.176777	-0.176777				29	16.3	16.3	254.44	323.31	2325400000	56	0.520085	0.588449	0.808122	1.07497
D6RGQ0;E9Q8H9;E9Q8I0;P06909;A0A0A6YWP4;A0A0A6YVP8;Q61405;Q4LDF6	D6RGQ0;E9Q8H9;E9Q8I0;P06909;A0A0A6YWP4;A0A0A6YVP8	Complement factor H	Cfh	-0.176777	-0.176777	-0.176777	-0.176777	-0.176777	-0.176777	-0.176777	-0.176777	-0.176777	-0.176777	-0.176777	-0.176777	-0.176777	-0.176777	-0.176777	-0.176777	-0.176777	-0.176777	-0.176777	5.48008	-0.176777	-0.176777	-0.176777	-0.176777	-0.176777	-0.176777	-0.176777	-0.176777	-0.176777	-0.176777	-0.176777	-0.176777				4	3.5	3.5	125.05	6.2471	244230000	7	0.520085	0.587695	0.808122	1.07497
E0CYJ0;E0CXA9;Q6PEB6;G8JL35	E0CYJ0;E0CXA9;Q6PEB6;G8JL35	MOB-like protein phocein	Mob4	-0.176777	-0.176777	-0.176777	-0.176777	-0.176777	-0.176777	-0.176777	-0.176777	-0.176777	-0.176777	-0.176777	-0.176777	-0.176777	-0.176777	-0.176777	-0.176777	-0.176777	-0.176777	-0.176777	5.48008	-0.176777	-0.176777	-0.176777	-0.176777	-0.176777	-0.176777	-0.176777	-0.176777	-0.176777	-0.176777	-0.176777	-0.176777				6	39.8	39.8	21.658	323.31	1375600000	14	0.520085	0.586944	0.808122	1.07497
E0CXB9;Q61301-2;Q61301-3;Q61301;Q8BS72;A0A0N4SUZ7	E0CXB9;Q61301-2;Q61301-3;Q61301;Q8BS72	Catenin alpha-2	Ctnna2	-0.368868	-0.368868	-0.368868	-0.368868	-0.368868	-0.368868	-0.368868	-0.368868	-0.368868	-0.368868	-0.368868	-0.368868	-0.368868	-0.368868	-0.368868	2.78499	3.07137	-0.368868	2.20732	2.26461	-0.368868	-0.368868	-0.368868	-0.368868	-0.368868	-0.368868	-0.368868	-0.368868	-0.368868	-0.368868	-0.368868	-0.368868				19	22.9	11.4	106.73	323.31	1723000000	13	0.0387331	0.957742	-0.0800242	-0.109247
E0CXC5;Q8K2A1;Q8K2A1-2	E0CXC5;Q8K2A1;Q8K2A1-2	PTB domain-containing engulfment adapter protein 1	Gulp1	-0.421456	-0.421456	-0.421456	-0.421456	-0.421456	-0.421456	-0.421456	-0.421456	2.75507	2.0595	2.18916	-0.421456	-0.421456	-0.421456	2.24648	-0.421456	-0.421456	-0.421456	-0.421456	2.12909	-0.421456	-0.421456	-0.421456	-0.421456	-0.421456	-0.421456	-0.421456	-0.421456	-0.421456	-0.421456	-0.421456	-0.421456				6	22.4	22.4	34.233	70.771	794850000	12	0.468564	0.727096	-0.605576	-0.990589
E0CXN5;P13707	E0CXN5;P13707	Glycerol-3-phosphate dehydrogenase [NAD(+)];Glycerol-3-phosphate dehydrogenase [NAD(+)], cytoplasmic	Gpd1	-0.354085	1.25808	-0.354085	-0.354085	-0.354085	-0.354085	-0.354085	-0.354085	-0.354085	-0.354085	-0.354085	-0.354085	-0.354085	-0.354085	-0.354085	-0.354085	3.56919	2.20571	2.88139	-0.354085	-0.354085	-0.354085	-0.354085	-0.354085	-0.354085	-0.354085	-0.354085	-0.354085	-0.354085	-0.354085	-0.354085	-0.354085				11	33.4	27.9	35.231	159.25	2566100000	25	0.186805	0.864167	0.337486	0.463858
E0CY11;Q9CS84-5;Q9CS84-4;Q9CS84-3;Q9CS84-2;Q9CS84;H3BK93;A0A0G2JE65;H3BK41	E0CY11;Q9CS84-5;Q9CS84-4;Q9CS84-3;Q9CS84-2;Q9CS84	Neurexin-1	Nrxn1	-0.803895	-0.803895	-0.803895	-0.295446	0.581328	0.276927	0.455614	0.435206	0.741296	-0.803895	-0.803895	0.0911913	0.568726	0.0124307	4.17573	1.04449	0.72881	-0.803895	-0.803895	-0.803895	-0.286999	-0.366614	0.981287	0.592863	-0.803895	-0.803895	0.207546	0.422196	0.0840454	-0.803895	-0.803895	-0.803895				9	7	7	164.19	16.716	483370000	16	0.655842	0.534	-0.83972	-1.28599
E0CZE0;Q8VBW6	E0CZE0;Q8VBW6	NEDD8-activating enzyme E1 regulatory subunit	Nae1	-0.176777	-0.176777	-0.176777	5.48008	-0.176777	-0.176777	-0.176777	-0.176777	-0.176777	-0.176777	-0.176777	-0.176777	-0.176777	-0.176777	-0.176777	-0.176777	-0.176777	-0.176777	-0.176777	-0.176777	-0.176777	-0.176777	-0.176777	-0.176777	-0.176777	-0.176777	-0.176777	-0.176777	-0.176777	-0.176777	-0.176777	-0.176777				10	24.9	24.9	57.619	56.32	2025200000	29	0	0.959206	0	0
E9PUQ9;F7AC58;E2JF22;F6PYU5;F6QY99	E9PUQ9;F7AC58;E2JF22;F6PYU5	Piezo-type mechanosensitive ion channel component;Piezo-type mechanosensitive ion channel component 1	Piezo1	1.66592	1.09296	-0.540609	-0.540609	-0.540609	-0.540609	-0.540609	-0.540609	-0.540609	-0.540609	-0.540609	-0.540609	-0.540609	1.18952	2.68304	-0.540609	-0.540609	-0.540609	-0.540609	-0.540609	-0.540609	2.42771	1.09047	1.81816	-0.540609	-0.540609	1.00683	-0.540609	-0.540609	-0.540609	-0.540609	-0.540609				14	8.1	8.1	291.99	140.25	1635000000	28	0.241536	0.843444	0.374802	0.577591
E9PUB7;Q2YDW2;D3YX87;Q2YDW2-2	E9PUB7;Q2YDW2;D3YX87;Q2YDW2-2	Protein misato homolog 1	Msto1	-0.36434	-0.36434	-0.36434	-0.36434	-0.36434	-0.36434	-0.36434	-0.36434	-0.36434	-0.36434	-0.36434	1.40796	1.34897	-0.36434	-0.36434	-0.36434	-0.36434	-0.36434	3.48785	3.37672	-0.36434	0.215672	-0.36434	-0.36434	-0.36434	-0.36434	-0.36434	-0.36434	-0.36434	-0.36434	-0.36434	-0.36434				8	15.6	15.6	61.207	15.494	992030000	10	0.496576	0.716472	0.731907	1.0368
E9PUF7;Q61210;Q61210-3;Q61210-4;Q61210-2;Q61210-5;F6ZN61;A0A0U1RPP2;A0A0U1RPN7;A0A0U1RPH2	E9PUF7;Q61210;Q61210-3;Q61210-4;Q61210-2;Q61210-5;F6ZN61	Rho guanine nucleotide exchange factor 1	Arhgef1	-0.176777	-0.176777	-0.176777	-0.176777	-0.176777	-0.176777	-0.176777	-0.176777	-0.176777	-0.176777	-0.176777	-0.176777	-0.176777	-0.176777	-0.176777	-0.176777	-0.176777	-0.176777	-0.176777	-0.176777	-0.176777	-0.176777	-0.176777	-0.176777	-0.176777	5.48008	-0.176777	-0.176777	-0.176777	-0.176777	-0.176777	-0.176777				12	17.3	17.3	108.69	105.84	1226800000	22	0	0.958678	0	0
Z4YJU8;E9PUQ5;Q921M4-2;Q921M4;A2AN46;A2AN45;A2AN48	Z4YJU8;E9PUQ5;Q921M4-2;Q921M4	Golgin subfamily A member 2	Golga2	-0.238829	-0.238829	-0.238829	-0.238829	-0.238829	-0.238829	-0.238829	-0.238829	2.23688	-0.238829	-0.238829	-0.238829	-0.238829	-0.238829	-0.238829	-0.238829	-0.238829	-0.238829	-0.238829	-0.238829	-0.238829	-0.238829	-0.238829	-0.238829	-0.238829	-0.238829	-0.238829	-0.238829	-0.238829	-0.238829	-0.238829	4.928				12	15.3	15.3	108.69	113.78	1098500000	19	0	0.95815	0	0
E9Q1M6;E9PUR0;F6SI14	E9Q1M6;E9PUR0		Ankhd1	-0.176777	-0.176777	-0.176777	-0.176777	-0.176777	-0.176777	-0.176777	-0.176777	5.48008	-0.176777	-0.176777	-0.176777	-0.176777	-0.176777	-0.176777	-0.176777	-0.176777	-0.176777	-0.176777	-0.176777	-0.176777	-0.176777	-0.176777	-0.176777	-0.176777	-0.176777	-0.176777	-0.176777	-0.176777	-0.176777	-0.176777	-0.176777				3	1.4	0.4	263.4	1.3565	42332000	3	0	0.957622	0	0
E9PV12;G3X914;Q9D5V5;E9Q6Z0	E9PV12;G3X914;Q9D5V5;E9Q6Z0	Cullin-5	Cul5	-0.176777	-0.176777	-0.176777	-0.176777	-0.176777	-0.176777	-0.176777	-0.176777	-0.176777	-0.176777	-0.176777	-0.176777	-0.176777	-0.176777	-0.176777	-0.176777	-0.176777	-0.176777	-0.176777	-0.176777	-0.176777	-0.176777	-0.176777	-0.176777	5.48008	-0.176777	-0.176777	-0.176777	-0.176777	-0.176777	-0.176777	-0.176777				13	17.3	17.3	95.85	71.251	1863100000	31	0	0.957096	0	0
E9PV22;Q505F5;F6Z4L9;F6YT33	E9PV22;Q505F5	Leucine-rich repeat-containing protein 47	Lrrc47	-0.323645	-0.323645	0.913532	0.894122	-0.323645	-0.323645	-0.323645	-0.323645	-0.323645	-0.323645	-0.323645	-0.323645	-0.323645	-0.323645	-0.323645	3.38237	3.87204	-0.323645	-0.323645	-0.323645	-0.323645	-0.323645	-0.323645	-0.323645	-0.323645	-0.323645	-0.323645	-0.323645	-0.323645	-0.323645	-0.323645	-0.323645				15	29	29	65.903	149.62	2927900000	38	0.745709	0.512644	-0.987712	-1.41842
E9PV44;O35143	E9PV44;O35143	ATPase inhibitor, mitochondrial	Atpif1	-0.203876	-0.203876	-0.203876	0.707773	-0.203876	-0.203876	-0.203876	-0.203876	-0.203876	5.40852	-0.203876	-0.203876	-0.203876	-0.203876	-0.203876	-0.203876	-0.203876	-0.203876	-0.203876	-0.203876	-0.203876	-0.203876	-0.203876	-0.203876	-0.203876	-0.203876	-0.203876	-0.203876	-0.203876	-0.203876	-0.203876	-0.203876				9	59.5	59.5	8.7887	186.97	1817900000	33	0.433155	0.698774	-0.70155	-0.930949
E9PVA8	E9PVA8		Gcn1l1	0.788629	0.75905	4.41766	0.786435	-0.426613	-0.426613	-0.426613	1.3346	-0.426613	-0.426613	-0.426613	-0.426613	-0.426613	-0.426613	-0.426613	-0.426613	-0.426613	-0.426613	-0.426613	-0.426613	-0.426613	-0.426613	-0.426613	-0.426613	-0.426613	-0.426613	1.21507	1.36387	-0.426613	-0.426613	-0.426613	-0.426613				64	27.8	27.8	293.02	323.31	9783900000	155	0	0.95657	0	0
E9PVK4;Q0HA38	E9PVK4;Q0HA38	Tetratricopeptide repeat protein 21B	Ttc21b	-0.176777	-0.176777	-0.176777	-0.176777	-0.176777	-0.176777	-0.176777	-0.176777	-0.176777	-0.176777	-0.176777	-0.176777	-0.176777	-0.176777	-0.176777	-0.176777	-0.176777	-0.176777	-0.176777	5.48008	-0.176777	-0.176777	-0.176777	-0.176777	-0.176777	-0.176777	-0.176777	-0.176777	-0.176777	-0.176777	-0.176777	-0.176777				3	2.3	2.3	145.37	0.6104	21587000	5	0.520085	0.586194	0.808122	1.07497
E9Q175;E9Q3L1;E9PVU0;E9Q174;V9GXM4;V9GX76;Q64331	E9Q175;E9Q3L1;E9PVU0;E9Q174;V9GXM4;V9GX76;Q64331	Unconventional myosin-VI	Myo6	-0.176777	-0.176777	-0.176777	-0.176777	-0.176777	-0.176777	-0.176777	-0.176777	-0.176777	-0.176777	5.48008	-0.176777	-0.176777	-0.176777	-0.176777	-0.176777	-0.176777	-0.176777	-0.176777	-0.176777	-0.176777	-0.176777	-0.176777	-0.176777	-0.176777	-0.176777	-0.176777	-0.176777	-0.176777	-0.176777	-0.176777	-0.176777				34	26.5	26.5	144.77	323.31	8272200000	89	0.433155	0.698099	-0.707107	-0.930949
H7BXB1;E9Q4G7;E9Q2U6;E9Q3W1;E9PWB2;Q8BK63-2;Q8BK63	H7BXB1;E9Q4G7;E9Q2U6;E9Q3W1;E9PWB2;Q8BK63-2;Q8BK63	Casein kinase I isoform alpha	Csnk1a1	-0.176777	-0.176777	-0.176777	-0.176777	-0.176777	-0.176777	-0.176777	5.48008	-0.176777	-0.176777	-0.176777	-0.176777	-0.176777	-0.176777	-0.176777	-0.176777	-0.176777	-0.176777	-0.176777	-0.176777	-0.176777	-0.176777	-0.176777	-0.176777	-0.176777	-0.176777	-0.176777	-0.176777	-0.176777	-0.176777	-0.176777	-0.176777				5	16.8	16.8	38.559	6.6233	441580000	17	0	0.956044	0	0
E9PWE8;Q3TT92;D3YUS0;D3Z567	E9PWE8;Q3TT92		Dpysl3	-0.385127	0.560999	-0.385127	-0.385127	-0.385127	-0.385127	0.579579	-0.385127	-0.385127	-0.385127	-0.385127	-0.385127	-0.385127	-0.385127	3.97669	3.22466	-0.385127	-0.0520861	-0.385127	-0.385127	-0.385127	-0.385127	-0.385127	0.104439	-0.385127	0.105574	-0.385127	-0.385127	-0.385127	0.743192	-0.385127	-0.385127				30	58.9	10.1	73.884	323.31	21257000000	121	0.625745	0.539342	-0.878936	-1.24045
E9PWG6	E9PWG6		Ncapg	0.678698	0.884154	0.217443	0.195446	2.09287	1.84471	-0.963818	0.486141	0.275509	-1.09552	-1.26082	-0.168844	-0.368921	-0.331558	0.503973	-0.741621	-0.71089	-1.97986	-1.97986	-1.97986	0.622653	0.503447	-0.463825	-0.282429	-0.149353	-0.273128	0.928714	0.626373	1.04319	0.64089	0.586301	0.619782				4	4.2	4.2	112.87	2.081	40353000000	5	0.245959	0.844059	-0.272471	-0.58648
G3UW40;E9PWI3	G3UW40;E9PWI3		Mcc	-0.176777	-0.176777	-0.176777	-0.176777	-0.176777	-0.176777	-0.176777	-0.176777	-0.176777	-0.176777	-0.176777	-0.176777	-0.176777	-0.176777	5.48008	-0.176777	-0.176777	-0.176777	-0.176777	-0.176777	-0.176777	-0.176777	-0.176777	-0.176777	-0.176777	-0.176777	-0.176777	-0.176777	-0.176777	-0.176777	-0.176777	-0.176777				4	7	7	92.813	10.247	212940000	10	0.433155	0.697425	-0.707107	-0.930949
E9PWR7	E9PWR7		Evi5	-0.176777	-0.176777	-0.176777	-0.176777	-0.176777	-0.176777	-0.176777	-0.176777	-0.176777	-0.176777	-0.176777	-0.176777	-0.176777	-0.176777	5.48008	-0.176777	-0.176777	-0.176777	-0.176777	-0.176777	-0.176777	-0.176777	-0.176777	-0.176777	-0.176777	-0.176777	-0.176777	-0.176777	-0.176777	-0.176777	-0.176777	-0.176777				4	7.3	1.8	76.629	5.1268	66639000	6	0.433155	0.696752	-0.707107	-0.930949
E9PWY9;Q8C0C7;D6RIJ2	E9PWY9;Q8C0C7	Phenylalanine--tRNA ligase alpha subunit	Farsa	-0.241829	-0.241829	-0.241829	-0.241829	-0.241829	-0.241829	-0.241829	-0.241829	-0.241829	-0.241829	-0.241829	2.41726	-0.241829	-0.241829	-0.241829	-0.241829	-0.241829	-0.241829	-0.241829	-0.241829	-0.241829	-0.241829	-0.241829	-0.241829	4.8376	-0.241829	-0.241829	-0.241829	-0.241829	-0.241829	-0.241829	-0.241829				13	32.9	32.9	57.47	323.31	4121300000	32	0.433155	0.696081	-0.332386	-0.930949
F8WHY8;E9PX23;Q8K4B0;Q3U3A7;E9Q794;Q924K8-2	F8WHY8;E9PX23;Q8K4B0	Metastasis-associated protein MTA1	Mta1	-0.132952	-0.0949592	-0.109617	-0.146598	-0.117767	-0.394246	2.33425	-0.394246	-0.394246	-0.394246	-0.394246	-0.394246	-0.394246	-0.394246	-0.0732058	3.82669	-0.394246	-0.394246	-0.394246	-0.394246	-0.394246	-0.394246	-0.133527	-0.127153	-0.394246	2.77011	-0.394246	-0.394246	-0.394246	-0.110344	-0.394246	-0.394246				14	26.1	18.8	79.189	59.169	9278400000	23	0.399511	0.784316	-0.492345	-0.872898
Q91ZE6;E9PX29;E9PZC2	Q91ZE6;E9PX29		Sptbn4	0.526092	0.555138	1.06798	0.83287	-0.201585	-0.086978	-1.17213	0.917543	-1.17213	1.79792	-1.17213	0.512357	0.433299	-1.17213	-1.17213	-1.17213	-1.17213	-1.17213	-1.17213	-1.17213	1.01676	1.15589	-1.17213	-1.17213	0.686308	0.934954	1.0717	1.40962	0.268842	0.685823	0.318854	0.162193				3	1.4	0.7	288.13	0.60095	1791200000	1	0.0870726	0.920052	-0.137224	-0.234397
E9PX63;O19441;A7VMS6;E9Q0G4;G3UXE9;P01898;V9GXI4;A0A0B4J1G3;V9GXR0;Q4KN81;P14426	E9PX63;O19441;A7VMS6;E9Q0G4;G3UXE9;P01898	H-2 class I histocompatibility antigen, Q10 alpha chain	H2-Q1;Gm8909;H2-Q10	-0.176777	-0.176777	-0.176777	-0.176777	-0.176777	-0.176777	-0.176777	-0.176777	-0.176777	-0.176777	-0.176777	-0.176777	-0.176777	-0.176777	-0.176777	5.48008	-0.176777	-0.176777	-0.176777	-0.176777	-0.176777	-0.176777	-0.176777	-0.176777	-0.176777	-0.176777	-0.176777	-0.176777	-0.176777	-0.176777	-0.176777	-0.176777				4	10.3	3.2	38.616	12.94	43123000	3	0.433155	0.695411	-0.707107	-0.930949
E9PXP7;Q8BZ60	E9PXP7;Q8BZ60	Stonin-2	Ston2	-0.176777	-0.176777	-0.176777	-0.176777	-0.176777	-0.176777	-0.176777	-0.176777	-0.176777	-0.176777	-0.176777	-0.176777	-0.176777	-0.176777	-0.176777	-0.176777	-0.176777	-0.176777	-0.176777	-0.176777	-0.176777	-0.176777	-0.176777	-0.176777	-0.176777	-0.176777	-0.176777	5.48008	-0.176777	-0.176777	-0.176777	-0.176777				8	12.4	12.4	99.893	23.441	550350000	13	0	0.955519	0	0
E9PXX7;Q91W90;A0A0R4J1Y7	E9PXX7;Q91W90;A0A0R4J1Y7	Thioredoxin domain-containing protein 5	Txndc5	-0.306674	-0.306674	-0.306674	-0.306674	-0.306674	-0.306674	-0.306674	-0.306674	-0.306674	-0.306674	-0.306674	-0.306674	-0.306674	4.04232	2.71291	2.13831	-0.306674	-0.306674	-0.306674	-0.306674	-0.306674	-0.306674	-0.306674	-0.306674	-0.306674	-0.306674	-0.306674	-0.306674	-0.306674	-0.306674	-0.306674	-0.306674				13	48.5	48.5	38.532	323.31	10217000000	56	1.03931	0.4016	-1.22669	-1.82318
Q8CCN6;E9PY58;Q60649	Q8CCN6;E9PY58;Q60649	Caseinolytic peptidase B protein homolog	Clpb	-0.176777	-0.176777	-0.176777	-0.176777	-0.176777	-0.176777	-0.176777	-0.176777	-0.176777	-0.176777	5.48008	-0.176777	-0.176777	-0.176777	-0.176777	-0.176777	-0.176777	-0.176777	-0.176777	-0.176777	-0.176777	-0.176777	-0.176777	-0.176777	-0.176777	-0.176777	-0.176777	-0.176777	-0.176777	-0.176777	-0.176777	-0.176777				5	9.9	9.9	76.144	10.042	320600000	6	0.433155	0.694742	-0.707107	-0.930949
E9PYG6;A0A286YDU0	E9PYG6;A0A286YDU0		Rasa1	-0.176777	-0.176777	-0.176777	-0.176777	5.48008	-0.176777	-0.176777	-0.176777	-0.176777	-0.176777	-0.176777	-0.176777	-0.176777	-0.176777	-0.176777	-0.176777	-0.176777	-0.176777	-0.176777	-0.176777	-0.176777	-0.176777	-0.176777	-0.176777	-0.176777	-0.176777	-0.176777	-0.176777	-0.176777	-0.176777	-0.176777	-0.176777				7	8.3	8.3	115.43	61.673	271130000	9	0	0.954995	0	0
E9QMK3;E9QMK2;G3XA35;E9PYH0;Q62059-4;Q62059-3;Q62059-2;Q62059;F7B603;Q8BS97	E9QMK3;E9QMK2;G3XA35;E9PYH0;Q62059-4;Q62059-3;Q62059-2;Q62059	Versican core protein	Vcan	-0.176777	-0.176777	-0.176777	-0.176777	-0.176777	-0.176777	-0.176777	-0.176777	-0.176777	-0.176777	-0.176777	-0.176777	-0.176777	-0.176777	-0.176777	-0.176777	-0.176777	-0.176777	5.48008	-0.176777	-0.176777	-0.176777	-0.176777	-0.176777	-0.176777	-0.176777	-0.176777	-0.176777	-0.176777	-0.176777	-0.176777	-0.176777				3	7.2	7.2	74.318	13.457	308500000	6	0.520085	0.585446	0.808122	1.07497
E9PYI8;Q9JMA1	E9PYI8;Q9JMA1	Ubiquitin carboxyl-terminal hydrolase;Ubiquitin carboxyl-terminal hydrolase 14	Usp14	-0.346337	-0.346337	-0.346337	3.4644	-0.346337	-0.346337	-0.346337	-0.346337	-0.346337	-0.346337	-0.346337	-0.346337	-0.346337	0.81679	-0.346337	0.611674	0.683143	-0.346337	-0.346337	-0.346337	-0.346337	-0.346337	-0.346337	-0.346337	-0.346337	-0.346337	-0.346337	-0.346337	-0.346337	3.7751	-0.346337	-0.346337				12	29.9	29.9	52.318	137.64	2717500000	26	1.09621	0.378076	-0.393827	-1.89796
E9PYN1;Q8R5M8-4;Q8R5M8-3;Q8R5M8-2;Q8R5M8;Q8R5M8-7;Q8R5M8-6;E0CY16;Q8R5M8-5	E9PYN1;Q8R5M8-4;Q8R5M8-3;Q8R5M8-2;Q8R5M8;Q8R5M8-7;Q8R5M8-6;E0CY16;Q8R5M8-5	Cell adhesion molecule 1	Cadm1	1.26717	-0.635606	1.43651	1.2159	-0.635606	-0.635606	-0.635606	1.05058	1.69398	-0.635606	-0.635606	-0.635606	-0.635606	-0.635606	-0.211496	-0.635606	-0.635606	-0.635606	-0.635606	-0.635606	-0.635606	-0.635606	-0.00375842	-0.635606	-0.635606	-0.635606	1.21354	2.75159	-0.635606	1.50649	1.42722	-0.635606				6	21.9	21.9	51.688	72.883	1666600000	19	0.143021	0.884063	0.0372502	0.367151
E9PYT0;P97393;A0A1W2P6H9	E9PYT0;P97393	Rho GTPase-activating protein 5	Arhgap5	-0.176777	-0.176777	-0.176777	-0.176777	-0.176777	-0.176777	-0.176777	-0.176777	-0.176777	-0.176777	-0.176777	-0.176777	-0.176777	-0.176777	-0.176777	-0.176777	-0.176777	-0.176777	-0.176777	-0.176777	5.48008	-0.176777	-0.176777	-0.176777	-0.176777	-0.176777	-0.176777	-0.176777	-0.176777	-0.176777	-0.176777	-0.176777				7	6.2	6.2	172.47	25.768	483300000	12	0.520085	0.584701	0.808122	1.07497
E9PZ43;A0A0G2JDN7;P27546-4	E9PZ43;A0A0G2JDN7;P27546-4	Microtubule-associated protein;Microtubule-associated protein 4	Map4	2.82332	3.7211	-0.34398	-0.34398	-0.34398	-0.34398	-0.34398	-0.34398	-0.34398	-0.34398	-0.34398	-0.34398	-0.34398	-0.34398	-0.34398	2.2866	-0.34398	-0.34398	-0.34398	-0.34398	-0.34398	-0.34398	-0.34398	-0.34398	-0.34398	-0.34398	-0.34398	-0.34398	0.800416	-0.34398	-0.34398	-0.34398				31	34	8	97.795	44.407	477430000	12	0.433155	0.694075	-0.328823	-0.930949
E9PZD8;Q61147;G3UXG1;G3UWP5;G3UZ53	E9PZD8;Q61147	Ceruloplasmin	Cp	-0.53669	-0.53669	-0.53669	-0.53669	-0.53669	-0.53669	-0.53669	-0.53669	-0.53669	-0.53669	-0.53669	2.4594	2.05038	-0.53669	-0.53669	1.77022	0.995554	-0.53669	-0.53669	-0.53669	2.05841	2.0687	0.514224	0.963661	-0.53669	-0.53669	-0.53669	-0.53669	-0.53669	-0.53669	-0.53669	-0.53669				52	46.6	1.1	124.21	1.0354	270180000	3	0.0383545	0.957102	-0.0703953	-0.108221
E9PZF0;Q01768	E9PZF0;Q01768	Nucleoside diphosphate kinase;Nucleoside diphosphate kinase B	Gm20390;Nme2	3.17339	4.0308	0.708689	0.759354	-0.392184	-0.392184	-0.392184	-0.294468	0.0409826	-0.358783	-0.334101	-0.343191	-0.392184	-0.392184	0.4814	-0.392184	-0.110876	-0.392184	-0.392184	-0.320233	-0.249183	-0.255117	-0.392184	-0.392184	-0.392184	-0.392184	-0.261534	-0.392184	-0.392184	-0.392184	-0.392184	-0.392184				22	82.8	30.3	30.2	323.31	171880000000	142	0.446066	0.73643	-0.111633	-0.952862
E9Q0G1;Q9CQJ6	E9Q0G1;Q9CQJ6	Density-regulated protein	Denr	-0.411821	-0.411821	-0.411821	-0.411821	-0.411821	-0.411821	2.34389	-0.411821	-0.411821	-0.411821	-0.411821	-0.411821	-0.411821	-0.411821	-0.411821	3.00362	2.62395	-0.411821	-0.411821	-0.411821	-0.411821	-0.411821	-0.411821	-0.411821	1.39196	1.75575	-0.411821	-0.411821	-0.411821	-0.411821	-0.411821	-0.411821				3	24.7	24.7	20.396	62.48	646090000	6	0.745954	0.51236	-0.806402	-1.41878
F8WGN6;E9Q0J5;Q9QXL2-3;Q9QXL2-2;Q9QXL2-4;Q9QXL2;A0A2R8VKM5;F8VQE2;E9Q0A4;Q9QXL1	F8WGN6;E9Q0J5;Q9QXL2-3;Q9QXL2-2;Q9QXL2-4;Q9QXL2	Kinesin-like protein;Kinesin-like protein KIF21A	Kif21a	-0.176777	-0.176777	-0.176777	-0.176777	-0.176777	-0.176777	-0.176777	-0.176777	-0.176777	-0.176777	-0.176777	-0.176777	-0.176777	-0.176777	-0.176777	-0.176777	-0.176777	-0.176777	5.48008	-0.176777	-0.176777	-0.176777	-0.176777	-0.176777	-0.176777	-0.176777	-0.176777	-0.176777	-0.176777	-0.176777	-0.176777	-0.176777				4	3.5	3.5	181.37	36.673	83178000	5	0.520085	0.583957	0.808122	1.07497
E9Q1J7;Q99MN9;D3YZC1;A0A087WQV1	E9Q1J7;Q99MN9	Propionyl-CoA carboxylase beta chain, mitochondrial	Pccb	1.79151	1.41881	-0.439072	-0.0762718	-0.439072	-0.439072	-0.0627349	-0.439072	-0.439072	-0.439072	-0.439072	-0.439072	-0.439072	-0.439072	-0.439072	-0.439072	-0.439072	-0.439072	-0.439072	-0.439072	-0.439072	-0.439072	3.27059	3.14174	-0.439072	-0.439072	-0.439072	0.622023	-0.439072	-0.439072	0.432044	-0.439072				13	33.7	33.7	54.613	257.29	2763900000	29	0.921467	0.450185	1.0415	1.66497
E9Q1S3;Q01405	E9Q1S3;Q01405	Protein transport protein Sec23A	Sec23a	-0.319981	-0.319981	-0.319981	-0.319981	-0.319981	-0.319981	-0.319981	0.971042	4.74013	-0.319981	-0.319981	-0.319981	-0.319981	-0.319981	-0.319981	-0.319981	0.42213	-0.319981	-0.319981	-0.319981	-0.319981	-0.319981	2.12059	0.385581	-0.319981	-0.319981	-0.319981	-0.319981	-0.319981	-0.319981	-0.319981	-0.319981				20	32.6	28.7	82.955	323.31	5904200000	62	0.509243	0.70977	0.356684	1.05743
E9Q1X8;O08532-3;O08532-2;O08532-4;O08532-5;O08532;Q8C6Y3	E9Q1X8;O08532-3;O08532-2;O08532-4;O08532-5;O08532	Voltage-dependent calcium channel subunit alpha-2/delta-1;Voltage-dependent calcium channel subunit alpha-2-1;Voltage-dependent calcium channel subunit delta-1	Cacna2d1	5.48008	-0.176777	-0.176777	-0.176777	-0.176777	-0.176777	-0.176777	-0.176777	-0.176777	-0.176777	-0.176777	-0.176777	-0.176777	-0.176777	-0.176777	-0.176777	-0.176777	-0.176777	-0.176777	-0.176777	-0.176777	-0.176777	-0.176777	-0.176777	-0.176777	-0.176777	-0.176777	-0.176777	-0.176777	-0.176777	-0.176777	-0.176777				4	3.7	3.7	123.2	6.4256	273360000	7	0	0.954471	0	0
E9Q242;P54822;E9Q3T7;A0A140LHU1;A0A0G2JFI8;E9Q0A0	E9Q242;P54822;E9Q3T7	Adenylosuccinate lyase	Adsl	-0.305263	-0.305263	2.57925	-0.305263	-0.305263	-0.305263	2.14488	-0.305263	-0.305263	-0.305263	-0.305263	-0.305263	-0.305263	4.12851	-0.305263	-0.305263	-0.305263	-0.305263	-0.305263	-0.305263	-0.305263	-0.305263	-0.305263	-0.305263	-0.305263	-0.305263	-0.305263	-0.305263	-0.305263	-0.305263	-0.305263	-0.305263				18	48	48	53.13	323.31	5003100000	44	0.433155	0.693409	-0.554221	-0.930949
E9Q3E2;Q8CC35-2;Q8CC35-3;Q8CC35	E9Q3E2;Q8CC35-2;Q8CC35-3;Q8CC35	Synaptopodin	Synpo	-0.318711	4.70817	-0.318711	-0.318711	-0.318711	-0.318711	1.26355	-0.318711	-0.318711	-0.318711	-0.318711	-0.318711	-0.318711	-0.318711	-0.318711	-0.318711	-0.318711	-0.318711	1.34429	1.60787	-0.318711	-0.318711	-0.318711	-0.318711	-0.318711	-0.318711	-0.318711	-0.318711	-0.318711	-0.318711	-0.318711	-0.318711				15	17.8	17.8	117.51	297.99	2745600000	47	0.917154	0.45006	0.512799	1.65908
E9Q3M0;Q62432-2;Q62432;A2CG44;Q8BUN5;F7BUP2;E9Q5P9;E9PXA8;Q9JIW5	E9Q3M0;Q62432-2;Q62432;A2CG44;Q8BUN5;F7BUP2;E9Q5P9	Mothers against decapentaplegic homolog;Mothers against decapentaplegic homolog 2;Mothers against decapentaplegic homolog 3	Smad2;Smad3	-0.33211	-0.33211	-0.33211	-0.33211	-0.33211	-0.33211	-0.33211	3.12264	3.95281	-0.33211	-0.33211	-0.33211	-0.33211	-0.33211	-0.33211	-0.33211	-0.33211	-0.33211	-0.33211	-0.33211	-0.33211	-0.33211	-0.33211	-0.33211	0.93317	1.29046	-0.33211	-0.33211	-0.33211	-0.33211	-0.33211	-0.33211				5	14.3	11.8	48.683	18.583	1267600000	9	0	0.953947	0	0
E9Q586;E9Q3M3;O08788-2;O08788;D3YX34;D3Z2M9;D3YYG9	E9Q586;E9Q3M3;O08788-2;O08788;D3YX34	Dynactin subunit 1	Dctn1	-0.752509	-0.752509	-0.752509	-0.752509	-0.752509	0.0512363	-0.752509	-0.752509	-0.752509	-0.752509	-0.752509	1.89983	1.54164	-0.752509	-0.752509	2.2787	-0.0375078	-0.752509	-0.752509	0.344672	1.47706	-0.752509	-0.752509	-0.752509	0.0403552	-0.752509	1.48955	1.71681	0.569181	0.98445	0.873979	0.315203				38	39.9	39.9	136.85	323.31	12190000000	101	0.491532	0.719009	-0.611336	-1.02854
E9Q3P4;E9PY14	E9Q3P4;E9PY14		Cenpf	-0.253487	-0.253487	-0.253487	-0.253487	-0.253487	-0.253487	-0.253487	-0.253487	-0.253487	3.52191	4.0827	-0.253487	-0.253487	-0.253487	-0.253487	-0.253487	-0.253487	-0.253487	-0.253487	-0.253487	-0.253487	-0.253487	-0.253487	-0.253487	-0.253487	-0.253487	-0.253487	-0.253487	-0.253487	-0.253487	-0.253487	-0.253487				2	0.7	0.7	342.47	-0.043691	717130000	3	0.745099	0.511728	-1.01395	-1.41754
E9Q4G8;E9Q3Q6;Q61490;Q5MPX5;F6QH25	E9Q4G8;E9Q3Q6;Q61490	CD166 antigen	Alcam	-0.299335	-0.299335	-0.299335	-0.299335	-0.299335	-0.299335	-0.299335	-0.299335	-0.299335	-0.299335	-0.299335	-0.299335	-0.299335	-0.299335	-0.299335	-0.299335	4.31485	-0.299335	-0.299335	-0.299335	2.53875	1.82713	-0.299335	-0.299335	-0.299335	-0.299335	-0.299335	-0.299335	-0.299335	-0.299335	-0.299335	-0.299335				5	11.5	11.5	61.9	19.266	532970000	9	0.0637408	0.937097	0.132449	0.175366
E9Q4D0;F6XJP7;H3BJL4;H3BLN2;Q04592-2;Q04592	E9Q4D0;F6XJP7;H3BJL4		Pcsk6	-0.176777	-0.176777	-0.176777	-0.176777	-0.176777	-0.176777	-0.176777	-0.176777	-0.176777	-0.176777	-0.176777	-0.176777	-0.176777	-0.176777	-0.176777	-0.176777	-0.176777	-0.176777	-0.176777	5.48008	-0.176777	-0.176777	-0.176777	-0.176777	-0.176777	-0.176777	-0.176777	-0.176777	-0.176777	-0.176777	-0.176777	-0.176777				9	10.4	10.4	104.73	11.808	546400000	12	0.520085	0.583215	0.808122	1.07497
E9Q4M4;Q91VN4	E9Q4M4;Q91VN4	MICOS complex subunit Mic25	Chchd6	-0.642728	-0.642728	0.149983	-0.642728	0.00120316	-0.642728	-0.642728	1.79209	1.31586	-0.642728	-0.642728	0.054275	0.373628	2.02791	2.54773	2.59299	-0.642728	-0.642728	-0.642728	-0.642728	0.220503	0.128162	-0.642728	-0.642728	-0.642728	0.77159	0.235898	-0.642728	-0.642728	-0.642728	-0.642728	-0.642728				7	32.2	32.2	26.388	111.47	1414100000	21	1.1505	0.368261	-1.11783	-1.96848
E9Q5B5;O08528;E9Q9M6	E9Q5B5;O08528	Hexokinase;Hexokinase-2	Hk2	-1.19901	-0.0976928	-0.035662	-1.19901	0.581065	0.270911	1.6258	-0.0738491	-1.19901	-1.19901	-1.19901	0.82242	-1.19901	-0.145525	0.463668	1.19653	1.19653	-1.19901	0.974444	-1.19901	0.709142	0.706513	1.34203	0.419665	1.80628	1.02391	0.251186	0.188141	-1.19901	-1.19901	-0.0363657	-1.19901				17	21.3	17	99.213	48.019	1271900000	25	0.191374	0.859678	0.258466	0.473637
F8WH23;E9Q5D9;Q61581	F8WH23;E9Q5D9;Q61581	Insulin-like growth factor-binding protein 7	Igfbp7	-0.523401	-0.523401	-0.523401	-0.523401	-0.523401	-0.523401	-0.523401	-0.523401	-0.523401	-0.523401	-0.523401	1.0695	0.536525	3.17631	3.01555	0.415501	1.09691	-0.523401	-0.523401	-0.523401	1.1967	0.994454	-0.523401	0.53676	-0.523401	-0.523401	-0.523401	-0.523401	-0.523401	-0.523401	-0.523401	-0.523401				6	24.5	24.5	29.1	42.399	1057800000	21	0.844091	0.48127	-0.942322	-1.5582
E9Q634;G3V011;Q8CG29;P70248;A0A1L1STM1	E9Q634	Unconventional myosin-Ie	Myo1e	-0.176777	-0.176777	-0.176777	-0.176777	-0.176777	-0.176777	-0.176777	-0.176777	-0.176777	-0.176777	-0.176777	-0.176777	-0.176777	-0.176777	-0.176777	-0.176777	-0.176777	-0.176777	-0.176777	-0.176777	-0.176777	-0.176777	-0.176777	-0.176777	-0.176777	-0.176777	-0.176777	-0.176777	-0.176777	-0.176777	-0.176777	5.48008				19	20.3	20.3	126.82	63.339	2147300000	32	0	0.953425	0	0
E9Q6R7;A0A1W2P7C0;Q61636;A0A1W2P8G5;A0A1W2P8A5;A0A1W2P6L4	E9Q6R7		Utrn	-0.403323	-0.403323	-0.403323	-0.403323	-0.403323	-0.403323	-0.403323	-0.403323	-0.403323	-0.403323	-0.403323	-0.403323	2.76255	-0.403323	-0.403323	-0.403323	-0.403323	-0.403323	-0.403323	1.91741	-0.403323	-0.403323	-0.403323	2.4623	0.821339	-0.403323	-0.403323	-0.403323	-0.403323	-0.403323	2.92614	-0.403323				60	21.5	20.8	392.7	323.31	6760800000	132	0.232206	0.847161	0.345174	0.558702
E9Q704;F8VQA4;P97467;F6TGI4;F6T0D3	E9Q704;F8VQA4;P97467	Peptidyl-glycine alpha-amidating monooxygenase;Peptidylglycine alpha-hydroxylating monooxygenase;Peptidyl-alpha-hydroxyglycine alpha-amidating lyase	Pam	1.41784	-0.520226	1.52601	3.09896	-0.520226	-0.520226	-0.520226	-0.520226	-0.520226	-0.520226	-0.520226	-0.520226	-0.520226	-0.520226	1.48193	-0.520226	-0.520226	-0.520226	-0.520226	-0.520226	0.128731	0.600596	-0.520226	-0.520226	-0.520226	-0.520226	1.04159	-0.520226	2.67852	-0.520226	-0.520226	-0.00896926				3	3	3	97.175	4.9026	321090000	10	0.00279056	0.997291	0.00255667	0.00818315
E9Q718;Q9R0B9	E9Q718;Q9R0B9	Procollagen-lysine,2-oxoglutarate 5-dioxygenase 2	Plod2	-0.290731	-0.290731	-0.290731	-0.290731	-0.290731	-0.290731	-0.290731	-0.290731	-0.290731	-0.290731	-0.290731	-0.290731	-0.290731	-0.290731	-0.290731	-0.290731	1.0209	-0.290731	-0.290731	-0.290731	-0.290731	-0.290731	3.86375	-0.290731	-0.290731	3.54654	-0.290731	-0.290731	-0.290731	-0.290731	-0.290731	-0.290731				19	28.9	28.9	86.9	99.008	3353800000	56	0.326295	0.811388	0.429544	0.741212
G3X9Y5;E9Q735;Q8VDS1;E9Q442	G3X9Y5;E9Q735	Ubiquitin conjugation factor E4 A	Ube4a	-0.176777	-0.176777	-0.176777	-0.176777	-0.176777	-0.176777	-0.176777	5.48008	-0.176777	-0.176777	-0.176777	-0.176777	-0.176777	-0.176777	-0.176777	-0.176777	-0.176777	-0.176777	-0.176777	-0.176777	-0.176777	-0.176777	-0.176777	-0.176777	-0.176777	-0.176777	-0.176777	-0.176777	-0.176777	-0.176777	-0.176777	-0.176777				4	4.6	4.6	124.46	4.8629	391570000	6	0	0.952903	0	0
E9Q740;F8VQC1	E9Q740;F8VQC1	Signal recognition particle subunit SRP72	Srp72	-0.176777	-0.176777	-0.176777	-0.176777	-0.176777	-0.176777	-0.176777	-0.176777	-0.176777	-0.176777	-0.176777	-0.176777	-0.176777	-0.176777	-0.176777	-0.176777	5.48008	-0.176777	-0.176777	-0.176777	-0.176777	-0.176777	-0.176777	-0.176777	-0.176777	-0.176777	-0.176777	-0.176777	-0.176777	-0.176777	-0.176777	-0.176777				15	28	28	67.928	175.32	2482400000	34	0.433155	0.692744	-0.707107	-0.930949
E9Q7A5;E9Q8R5;Q99JY4	E9Q7A5;E9Q8R5;Q99JY4	TraB domain-containing protein	Trabd	-0.435877	0.899609	-0.435877	-0.435877	-0.435877	-0.435877	-0.435877	-0.435877	-0.435877	-0.435877	-0.435877	-0.435877	-0.435877	2.60166	-0.435877	-0.435877	-0.435877	-0.435877	2.52837	2.8484	-0.435877	-0.435877	-0.435877	-0.435877	0.533333	1.92143	-0.435877	-0.435877	-0.435877	-0.435877	-0.435877	-0.435877				2	8.5	8.5	26.323	2.4167	1227100000	5	0.336849	0.806813	0.512954	0.760693
Q5UE59;E9Q7C9;Q8CD76;Q7TNF4;O88447;F6UYN4	Q5UE59;E9Q7C9;Q8CD76;Q7TNF4;O88447	Kinesin light chain 1	Klc1	1.72873	-0.608295	-0.608295	-0.608295	1.96925	2.01797	-0.608295	-0.280232	-0.608295	-0.608295	-0.608295	-0.608295	-0.608295	-0.608295	-0.119306	-0.608295	-0.608295	-0.608295	-0.608295	-0.608295	-0.608295	-0.608295	-0.282853	-0.608295	-0.608295	-0.608295	-0.608295	1.65578	1.36054	1.41589	1.80888	1.49955				26	47.8	38.6	61.629	323.31	6278300000	64	0.0679144	0.935041	-0.0146319	-0.186105
F7AA45;E9Q8F0;Q8VH51-3;Q8VH51-2;Q8VH51;B7ZD61	F7AA45;E9Q8F0;Q8VH51-3;Q8VH51-2;Q8VH51	RNA-binding protein 39	Rbm39	-0.254114	-0.254114	-0.254114	-0.254114	-0.254114	-0.254114	-0.254114	-0.254114	-0.254114	3.85905	3.76438	-0.254114	-0.254114	-0.254114	-0.254114	-0.254114	-0.254114	-0.254114	-0.254114	-0.254114	-0.254114	-0.254114	-0.254114	-0.254114	-0.254114	-0.254114	-0.254114	-0.254114	-0.254114	-0.254114	-0.254114	-0.254114				5	21.2	21.2	33.828	5.425	350270000	7	0.748129	0.511029	-1.01646	-1.42192
E9Q8N5;Q08EB6;Q8BRT1;Q08EB5;F7DCH5	E9Q8N5;Q08EB6;Q8BRT1;Q08EB5;F7DCH5	CLIP-associating protein 2	Clasp2	-0.422783	-0.422783	2.40434	2.44928	-0.422783	-0.422783	-0.422783	-0.422783	-0.422783	-0.422783	-0.422783	-0.422783	2.34182	-0.422783	-0.422783	-0.422783	-0.422783	-0.422783	-0.422783	-0.422783	-0.422783	2.16913	-0.422783	-0.422783	-0.422783	2.05056	-0.422783	-0.422783	-0.422783	-0.422783	-0.422783	-0.422783				20	18.3	14.3	140.72	165.19	2013300000	37	0.0168956	0.980886	0.0246974	0.0487705
Q3TU36;E9Q912;E9Q6Q4;A0A0G2JGC8;A0A0G2JF70	Q3TU36;E9Q912;E9Q6Q4;A0A0G2JGC8		Rap1gds1	-0.253316	-0.253316	-0.253316	-0.253316	-0.253316	-0.253316	-0.253316	-0.253316	-0.253316	-0.253316	-0.253316	-0.253316	-0.253316	-0.253316	-0.253316	4.115	3.48449	-0.253316	-0.253316	-0.253316	-0.253316	-0.253316	-0.253316	-0.253316	-0.253316	-0.253316	-0.253316	-0.253316	-0.253316	-0.253316	-0.253316	-0.253316				19	39.9	39.9	66.005	323.31	7325000000	56	0.744276	0.51098	-1.01327	-1.41635
E9QA16;E9Q0M9;E9QA15;F6QLP8;E9Q9F3;F6ZAW1;F6RGN9;F6T2Z7;REV__B2RXW8;REV__F7CYX4;REV__Q8BSS9;REV__B8QI34;REV__B2RXQ2	E9QA16;E9Q0M9;E9QA15		Cald1	-0.9894	-0.9894	-0.9894	-0.9894	-0.9894	-0.9894	1.05105	1.90682	-0.9894	-0.780429	-0.560916	1.30426	0.386341	-0.405863	0.886991	0.196634	0.281827	2.56972	0.0998036	1.38346	-0.9894	-0.9894	0.135847	1.18901	-0.0930103	-0.330748	0.97772	-0.703654	-0.602077	-0.76835	-0.250086	1.03026				72	66.2	4.9	61.836	323.31	167970000000	505	0.253587	0.843959	0.321972	0.60171
E9QAB6	E9QAB6		Ptar1	-0.350508	-0.350508	-0.350508	-0.350508	3.4615	-0.350508	-0.350508	-0.350508	-0.350508	-0.350508	-0.350508	-0.350508	-0.350508	-0.350508	-0.350508	-0.350508	-0.350508	-0.350508	-0.350508	-0.350508	-0.350508	-0.350508	3.29148	1.35936	-0.350508	-0.350508	-0.350508	-0.350508	-0.350508	1.70188	-0.350508	-0.350508				4	12.5	12.5	48.29	19.1	289410000	5	0.825007	0.485039	0.764551	1.53146
E9QAS4;E9QAS5;Q6PDQ2;E9PYU4;E9PYL1;A2A8L1;F6WR45;F7C528;E9Q614;B1AR17;B0QZH8;B0QZH7;F6V4V3	E9QAS4;E9QAS5;Q6PDQ2	Chromodomain-helicase-DNA-binding protein 4	Chd4	-0.176777	5.48008	-0.176777	-0.176777	-0.176777	-0.176777	-0.176777	-0.176777	-0.176777	-0.176777	-0.176777	-0.176777	-0.176777	-0.176777	-0.176777	-0.176777	-0.176777	-0.176777	-0.176777	-0.176777	-0.176777	-0.176777	-0.176777	-0.176777	-0.176777	-0.176777	-0.176777	-0.176777	-0.176777	-0.176777	-0.176777	-0.176777				20	11.9	11.9	216.37	155.93	2498300000	52	0	0.952381	0	0
E9QB02;Q68FL6;F6W0G8	E9QB02;Q68FL6	Methionine--tRNA ligase, cytoplasmic	Mars	-0.176777	-0.176777	-0.176777	-0.176777	-0.176777	-0.176777	-0.176777	-0.176777	-0.176777	-0.176777	-0.176777	-0.176777	-0.176777	-0.176777	-0.176777	-0.176777	-0.176777	-0.176777	5.48008	-0.176777	-0.176777	-0.176777	-0.176777	-0.176777	-0.176777	-0.176777	-0.176777	-0.176777	-0.176777	-0.176777	-0.176777	-0.176777				20	28.5	28.5	102.37	113.28	4223600000	44	0.520085	0.582475	0.808122	1.07497
Q7TQG5;E9QK04;P97798-5;P97798-2;P97798-3;P97798-4;P97798;A0A1L1SRD6	Q7TQG5;E9QK04;P97798-5;P97798-2;P97798-3;P97798-4;P97798	Neogenin	Neo1	-0.254077	-0.254077	-0.254077	-0.254077	-0.254077	-0.254077	-0.254077	-0.254077	-0.254077	-0.254077	-0.254077	-0.254077	-0.254077	-0.254077	-0.254077	-0.254077	-0.254077	-0.254077	-0.254077	-0.254077	-0.254077	-0.254077	3.89375	3.72855	-0.254077	-0.254077	-0.254077	-0.254077	-0.254077	-0.254077	-0.254077	-0.254077				4	4.4	4.4	159.97	21.454	120670000	10	0.921381	0.44849	1.16149	1.66485
E9QKZ2;Q91YE6;E0CXB2;F6TLX3;E0CY46;F6UT58	E9QKZ2;Q91YE6;E0CXB2	Importin-9	Ipo9	-0.176777	-0.176777	-0.176777	-0.176777	-0.176777	-0.176777	-0.176777	-0.176777	-0.176777	-0.176777	-0.176777	-0.176777	-0.176777	-0.176777	-0.176777	-0.176777	-0.176777	-0.176777	5.48008	-0.176777	-0.176777	-0.176777	-0.176777	-0.176777	-0.176777	-0.176777	-0.176777	-0.176777	-0.176777	-0.176777	-0.176777	-0.176777				20	23	23	115.95	287.97	4411000000	50	0.520085	0.581736	0.808122	1.07497
E9QLA5;Q0GNC1-3;Q0GNC1;A0A1Y7VM80	E9QLA5;Q0GNC1-3;Q0GNC1;A0A1Y7VM80	Inverted formin-2	Inf2	-0.347248	-0.347248	-0.347248	-0.347248	-0.347248	-0.347248	-0.347248	-0.347248	-0.347248	-0.347248	-0.347248	-0.347248	-0.347248	-0.347248	-0.347248	-0.347248	-0.347248	-0.347248	3.51408	3.27133	-0.347248	-0.347248	-0.347248	-0.347248	1.82851	1.10902	-0.347248	-0.347248	-0.347248	-0.347248	-0.347248	-0.347248				3	3.5	3.5	138.36	72.909	747180000	8	0.920835	0.446328	1.06856	1.66411
E9QLB2;Q3UFF7	E9QLB2;Q3UFF7	Lysophospholipase-like protein 1	Lyplal1	-0.253539	-0.253539	-0.253539	-0.253539	-0.253539	-0.253539	-0.253539	-0.253539	3.53412	-0.253539	-0.253539	-0.253539	-0.253539	-0.253539	-0.253539	-0.253539	-0.253539	-0.253539	-0.253539	-0.253539	-0.253539	-0.253539	-0.253539	-0.253539	-0.253539	4.07204	-0.253539	-0.253539	-0.253539	-0.253539	-0.253539	-0.253539				3	15.9	15.9	26.34	12.838	413920000	3	0	0.95186	0	0
E9QLQ7;Q91YQ1;M0QW55	E9QLQ7;Q91YQ1	Ras-related protein Rab-7L1	Rab29	-0.2541	-0.2541	-0.2541	-0.2541	3.74844	-0.2541	-0.2541	-0.2541	-0.2541	-0.2541	-0.2541	-0.2541	-0.2541	-0.2541	-0.2541	-0.2541	-0.2541	-0.2541	-0.2541	-0.2541	-0.2541	-0.2541	-0.2541	3.87456	-0.2541	-0.2541	-0.2541	-0.2541	-0.2541	-0.2541	-0.2541	-0.2541				5	29.4	24	23.061	3.2515	340470000	6	0.520085	0.581	0.589809	1.07497
E9QM77;O70305;O70305-2;F6U2C2;O70305-3;A0A286YDU2;F7B6X4;F6V8M6	E9QM77;O70305;O70305-2;F6U2C2;O70305-3;A0A286YDU2;F7B6X4	Ataxin-2	Atxn2	-0.176777	-0.176777	-0.176777	-0.176777	-0.176777	-0.176777	-0.176777	-0.176777	-0.176777	-0.176777	-0.176777	-0.176777	-0.176777	-0.176777	-0.176777	-0.176777	-0.176777	-0.176777	-0.176777	-0.176777	-0.176777	-0.176777	-0.176777	-0.176777	-0.176777	-0.176777	-0.176777	-0.176777	5.48008	-0.176777	-0.176777	-0.176777				12	13.6	13.6	136.46	103.98	1645600000	24	0	0.95134	0	0
G3X9J4;E9QM90;Q148V7;A0A087WSS1;Q148V7-3;Q148V7-2;A0A087WRM8	G3X9J4;E9QM90;Q148V7;A0A087WSS1;Q148V7-3;Q148V7-2	LisH domain and HEAT repeat-containing protein KIAA1468	2310035C23Rik;Kiaa1468	-0.237364	-0.237364	-0.237364	-0.237364	-0.237364	-0.237364	-0.237364	-0.237364	-0.237364	-0.237364	2.15407	-0.237364	-0.237364	-0.237364	-0.237364	-0.237364	-0.237364	-0.237364	-0.237364	-0.237364	-0.237364	-0.237364	-0.237364	-0.237364	-0.237364	-0.237364	-0.237364	-0.237364	-0.237364	-0.237364	-0.237364	4.96687				8	7.6	7.6	134.58	17.445	291260000	11	0.433155	0.69208	-0.298929	-0.930949
H3BKD4;H3BKE6;E9QMI7;E9QMJ1;H3BL41;H3BJY2;E9QN63;Q9QWY8-2;Q9QWY8-4;Q9QWY8-3;Q9QWY8	H3BKD4;H3BKE6;E9QMI7;E9QMJ1;H3BL41;H3BJY2;E9QN63;Q9QWY8-2;Q9QWY8-4;Q9QWY8-3;Q9QWY8	Arf-GAP with SH3 domain, ANK repeat and PH domain-containing protein 1	Asap1	-0.176777	-0.176777	-0.176777	-0.176777	-0.176777	-0.176777	-0.176777	-0.176777	-0.176777	-0.176777	-0.176777	-0.176777	-0.176777	-0.176777	-0.176777	-0.176777	-0.176777	-0.176777	-0.176777	-0.176777	-0.176777	-0.176777	-0.176777	-0.176777	-0.176777	-0.176777	5.48008	-0.176777	-0.176777	-0.176777	-0.176777	-0.176777				9	10.3	9.3	120.1	15.175	662650000	10	0	0.95082	0	0
E9QMK9;Q8BH86;Q8BH86-2;F7CUW7	E9QMK9;Q8BH86;Q8BH86-2	UPF0317 protein C14orf159 homolog, mitochondrial	9030617O03Rik	-0.358436	-0.358436	-0.358436	-0.358436	-0.358436	-0.358436	2.26948	-0.358436	-0.358436	-0.358436	-0.358436	-0.358436	-0.358436	-0.358436	-0.358436	1.55841	-0.358436	-0.358436	-0.358436	-0.358436	-0.358436	-0.358436	-0.358436	-0.358436	3.62942	2.57891	-0.358436	-0.358436	-0.358436	-0.358436	-0.358436	-0.358436				14	26.3	26.3	69.921	38.202	1735900000	23	0.433155	0.691418	-0.239605	-0.930949
E9QN31;Q922K7	E9QN31;Q922K7	Probable 28S rRNA (cytosine-C(5))-methyltransferase	Nop2	-0.176777	-0.176777	-0.176777	-0.176777	-0.176777	-0.176777	-0.176777	-0.176777	-0.176777	-0.176777	-0.176777	-0.176777	-0.176777	-0.176777	-0.176777	-0.176777	-0.176777	-0.176777	-0.176777	-0.176777	-0.176777	-0.176777	-0.176777	-0.176777	5.48008	-0.176777	-0.176777	-0.176777	-0.176777	-0.176777	-0.176777	-0.176777				3	4.3	4.3	86.906	4.7406	275280000	5	0	0.9503	0	0
Q3TQZ7;Q80W82;Q8C9D4;E9QN59;Q80W80;Q61831-2;Q61831;A0A0G2JG69;A0A0G2JGL2;Q7TSJ7;Q91Y86;D3Z1Z4;A0A0G2JEJ8	Q3TQZ7;Q80W82;Q8C9D4;E9QN59;Q80W80;Q61831-2;Q61831;A0A0G2JG69;A0A0G2JGL2;Q7TSJ7;Q91Y86;D3Z1Z4	Mitogen-activated protein kinase;Mitogen-activated protein kinase 10;Mitogen-activated protein kinase 8	Mapk10;Mapk8	0.540752	0.346079	0.52111	0.575409	1.62333	1.11272	0.826302	1.25257	0.505571	-1.35142	-1.35142	-1.35142	0.67746	0.807183	0.110202	0.954105	0.933939	-1.35142	-1.35142	-1.35142	0.719188	-1.35142	-0.0563613	-0.397868	-1.35142	0.956549	0.0482208	0.198023	-1.35142	0.568949	0.690729	-1.35142				9	21.8	5.5	48.003	17.496	2094400000	16	0.667613	0.525664	-0.662967	-1.30363
E9QNP0;E9Q4P0;D3YYZ2;D3Z2M8;D3YWA5;G3X9Z9;Q80XH1	E9QNP0;E9Q4P0		Kxd1	-0.176777	-0.176777	-0.176777	-0.176777	-0.176777	-0.176777	-0.176777	-0.176777	-0.176777	-0.176777	-0.176777	-0.176777	-0.176777	-0.176777	-0.176777	-0.176777	-0.176777	-0.176777	-0.176777	-0.176777	-0.176777	-0.176777	-0.176777	5.48008	-0.176777	-0.176777	-0.176777	-0.176777	-0.176777	-0.176777	-0.176777	-0.176777				11	33.6	3	26.856	100.93	293440000	7	0.520085	0.585933	0.808122	1.07497
E9QNX9;Q60751	E9QNX9;Q60751	Tyrosine-protein kinase receptor;Insulin-like growth factor 1 receptor;Insulin-like growth factor 1 receptor alpha chain;Insulin-like growth factor 1 receptor beta chain	Igf1r	-0.609856	-0.609856	-0.609856	-0.609856	0.893839	0.851632	-0.609856	-0.609856	-0.609856	-0.609856	-0.609856	-0.609856	0.896698	-0.609856	-0.609856	-0.609856	-0.609856	-0.609856	-0.609856	-0.609856	1.60372	-0.367418	0.130995	-0.609856	-0.609856	-0.609856	1.26928	1.51068	3.17716	1.66075	1.17964	-0.609856				18	15	13	155.28	37.178	2181600000	38	0.337104	0.807184	0.268376	0.761161
G5E8R3;E9QPD7;Q05920;A0A286YCC5	G5E8R3;E9QPD7;Q05920	Pyruvate carboxylase;Pyruvate carboxylase, mitochondrial	Pcx;Pc	-0.57673	-0.57673	1.21496	-0.57673	-0.57673	-0.57673	-0.57673	-0.57673	0.624282	-0.57673	-0.57673	-0.245132	-0.57673	-0.57673	0.500587	-0.491108	-0.57673	-0.57673	-0.57673	-0.57673	0.383831	2.94457	-0.57673	-0.57673	-0.57673	-0.57673	-0.234607	0.361225	0.589003	2.88607	2.11888	0.305312				55	52.5	52.5	129.7	323.31	31577000000	195	0.434659	0.740183	0.453449	0.933512
F6Q8D3;E9QKK8;Q9QZW0-2;Q9QZW0	F6Q8D3;E9QKK8;Q9QZW0-2;Q9QZW0	Phospholipid-transporting ATPase;Phospholipid-transporting ATPase 11C	Atp11c	-0.390506	-0.390506	-0.390506	-0.390506	-0.390506	-0.390506	-0.390506	3.47061	2.77092	-0.390506	-0.390506	-0.390506	-0.390506	-0.390506	-0.390506	-0.390506	-0.390506	0.661429	-0.390506	-0.390506	-0.390506	-0.390506	-0.390506	-0.390506	1.60284	2.03787	-0.390506	-0.390506	-0.390506	-0.390506	-0.390506	-0.390506				3	4.3	4.3	129.11	0.82817	751780000	3	0.520085	0.580265	0.150277	1.07497
F6RJ39;Q9JIX8-4;Q9JIX8;Q52KR6;B8JJ92;B8JJ91;Q9JIX8-3;Q9JIX8-2;F6Q8C0;B8JJ90	F6RJ39;Q9JIX8-4;Q9JIX8;Q52KR6;B8JJ92;B8JJ91;Q9JIX8-3;Q9JIX8-2	Apoptotic chromatin condensation inducer in the nucleus	Acin1	-0.253653	-0.253653	-0.253653	-0.253653	-0.253653	-0.253653	4.04658	-0.253653	-0.253653	-0.253653	-0.253653	-0.253653	-0.253653	-0.253653	-0.253653	-0.253653	-0.253653	-0.253653	-0.253653	-0.253653	-0.253653	-0.253653	-0.253653	-0.253653	3.56301	-0.253653	-0.253653	-0.253653	-0.253653	-0.253653	-0.253653	-0.253653				5	4.8	4.8	143.54	12.331	202130000	10	0	0.949782	0	0
F6RPJ9;Q9JHR7	F6RPJ9;Q9JHR7	Insulin-degrading enzyme	Ide	-0.176777	-0.176777	-0.176777	-0.176777	-0.176777	-0.176777	-0.176777	-0.176777	-0.176777	-0.176777	-0.176777	-0.176777	-0.176777	-0.176777	-0.176777	-0.176777	-0.176777	-0.176777	5.48008	-0.176777	-0.176777	-0.176777	-0.176777	-0.176777	-0.176777	-0.176777	-0.176777	-0.176777	-0.176777	-0.176777	-0.176777	-0.176777				22	26.7	26.7	114.15	116.42	3234300000	41	0.520085	0.579533	0.808122	1.07497
F6TVP2;Q60710-2;Q60710;E9PYG9	F6TVP2;Q60710-2;Q60710;E9PYG9	Deoxynucleoside triphosphate triphosphohydrolase SAMHD1	Samhd1	-0.517371	-0.517371	-0.517371	-0.517371	0.88111	-0.517371	-0.517371	1.48425	2.59898	-0.517371	0.374354	-0.517371	-0.517371	-0.517371	-0.517371	1.43254	3.0362	-0.517371	-0.517371	-0.517371	-0.517371	-0.517371	-0.517371	-0.517371	1.19001	1.41947	-0.517371	-0.517371	-0.517371	-0.517371	-0.517371	-0.517371				19	39	39	72.746	156.01	5169700000	48	0.874274	0.483855	-0.799401	-1.60015
F6YVP7;P62270;A0A1Y7VKY1;S4R1N6	F6YVP7;P62270;A0A1Y7VKY1;S4R1N6	40S ribosomal protein S18	Gm10260;Rps18	-0.517487	-0.517487	-0.517487	-0.517487	-0.517487	-0.517487	0.275297	-0.517487	-0.517487	1.79525	3.11711	-0.517487	0.542153	-0.517487	-0.517487	-0.517487	-0.517487	-0.517487	-0.517487	2.63002	0.283079	0.280851	1.5898	1.38863	-0.517487	-0.517487	-0.517487	-0.517487	-0.517487	-0.517487	-0.517487	-0.517487				15	65.1	65.1	17.671	73.45	18544000000	54	0.23274	0.848336	0.375531	0.559789
F6ZHD8;Q9D6Y9;G3UW30	F6ZHD8;Q9D6Y9;G3UW30	1,4-alpha-glucan-branching enzyme	Gbe1	-0.312164	-0.312164	-0.312164	-0.312164	-0.312164	-0.312164	-0.312164	-0.312164	-0.312164	-0.312164	-0.312164	-0.312164	-0.312164	2.29295	-0.312164	-0.312164	3.19431	-0.312164	-0.312164	-0.312164	-0.312164	-0.312164	-0.312164	-0.312164	-0.312164	3.5655	-0.312164	-0.312164	-0.312164	-0.312164	-0.312164	-0.312164				9	17.5	17.5	80.336	248.74	2063300000	22	0.73429	0.514637	-0.763949	-1.40187
Q6ZWZ6;F7AEH4;A0A1W2P7A1;P63323	Q6ZWZ6;F7AEH4;A0A1W2P7A1;P63323	40S ribosomal protein S12	Rps12	-0.422545	-0.422545	4.03655	-0.422545	-0.422545	-0.422545	-0.110558	0.117359	-0.422545	-0.422545	-0.422545	-0.422545	0.0910153	-0.422545	0.0878651	0.454154	0.366795	-0.0939797	-0.422545	-0.422545	-0.422545	0.158725	-0.422545	0.569273	-0.422545	-0.422545	-0.422545	-0.422545	3.19624	-0.422545	-0.422545	-0.422545				13	81.8	81.8	14.515	323.31	19697000000	62	0.124459	0.896216	-0.0645863	-0.324356
[truncated: 1,286 more rows]
[truncated: 1 more columns]

## Sheet: Supp Table 2
Supplementary Table 2. Tools used to predict extracellular or secreted proteins
Software	Features Identified	Methods
LAGO	Previously reported subcellular localisation	Gene Ontology Cell Component Annotation
[truncated: 6 more rows]

## Sheet: Supp Table 3
Supplementary Table 3. Table showing the individual and combined results from the protein secretion/localisation prediction analysis of all proteins differentially secreted by astrocytes treated with oligomeric Aβ. Where appropriate the significance cut-off was set to 0.05.
[truncated: 46 more rows]

[truncated: 7 more sheets: Supp Table 4, Supp Table 5, Supp Table 6, Supp Table 7, Supp Table 8, Supp Table 9, Supp Table 10]
