# Supplementary material for: Proteomics of the astrocyte secretome reveals changes in their response to soluble oligomeric Aβ
Source: J Neurochem. 2023 Jun 11;166(2):346–66. doi: 10.1111/jnc.15875 (PMC10952722; doi:10.1111/jnc.15875)
Supplement: Supplementary file 2 — Figure S1. Figure S2. Figure S3. Figure S4. [file JNC-166-346-s002.zip]

Archive with 2 entries (2 files):
- RawData.xlsx
- Supplementary Figure 1-4.pdf
