# Supplementary material for: Proteomics of the astrocyte secretome reveals changes in their response to soluble oligomeric Aβ
Source: J Neurochem. 2023 Jun 11;166(2):346–66. doi: 10.1111/jnc.15875 (PMC10952722; doi:10.1111/jnc.15875)
Supplement: Supplementary file 2 — Figure S1. Figure S2. Figure S3. Figure S4. [file JNC-166-346-s002.zip › RawData.xlsx]

## Sheet: Supp Fig 1A
Supplementary Figure 1A
ApoE ELISA (#ab215086)
Absorbance			Absorbance values are displayed as OD
	1. Blank correct absorbance value (600)
		RE1	RE2	RE3
Tech RE1	WT_ACM	0.55	0.574	0.477
	APPSwe_ACM	0.956	1.24	1.134
Tech RE2	WT_ACM	0.641	1.187	0.869
	APPSwe_ACM	0.935	1.065	0.952
	2. concentration calculation
		RE1	RE2	RE3
Tech RE1	WT_ACM	11.6238	12.1784	9.93665
	APPSwe_ACM	21.0068	27.5703	25.1206
Tech RE2	WT_ACM	13.7269	26.3455	18.9962
	APPSwe_ACM	20.5215	23.5259	20.9144
	3. X5 (sample has been diluted 5 time before ELISA)
		RE1	RE2	RE3
Tech RE1	WT_ACM	58.1188	60.8921	49.6833
	APPSwe_ACM	105.034	137.852	125.603
Tech RE2	WT_ACM	68.6343	131.727	94.9808
	APPSwe_ACM	102.607	117.63	104.572
	4. summary (ng/ml)
		RE1	RE2	RE3
	WT_ACM	63.3765	96.3097	72.332
	APPSwe_ACM	103.821	127.741	115.087

## Sheet: Supp Fig 1B
Supplementary Figure 1B
								PPIB							PPIB_800 channel
								GADPH							GAPDH_680 channel

## Sheet: Supp Fig 1C
Supplementary Figure 1C
		Blot		Quantification: PPIB in astrocyte conditoned media relative to intracellular PPIB				Normalized values (sum)
Biological Replicate 2
		PPIB signal
Astrocyte lysates	WT	117030		PPIB Media/lysates	WT	0.257573		PPIB Media/lysates	WT	0.440427
	APPswe	99173.7			APPswe	0.327253			APPswe	0.559573
Astrocyte conditoned media	WT	30143.8
	APPswe	32454.9
Biological Replicate 1
		PPIB signal
Astrocyte lysates	WT	655.066		PPIB Media/lysates	WT	36.1343		PPIB Media/lysates	WT	0.420267
	APPswe	392.877			APPswe	49.8452			APPswe	0.579733
Astrocyte conditoned media	WT	23670.4
	APPswe	19583
Biological Replicate 3
		PPIB signal
Astrocyte lysates	WT	81150		PPIB Media/lysates	WT	0.27516		PPIB Media/lysates	WT	0.478479
	APPswe	96822.1			APPswe	0.299913			APPswe	0.521521
Astrocyte conditoned media	WT	22329.2
	APPswe	29038.2
Biological Replicate 4
		PPIB signal
Astrocyte lysates	WT	84159.8		PPIB Media/lysates	WT	0.238932		PPIB Media/lysates	WT	0.418756
	APPswe	76670.1			APPswe	0.331644			APPswe	0.581244
Astrocyte conditoned media	WT	20108.4
	APPswe	25427.2
Biological Replicate 5
		PPIB signal
Astrocyte lysates	WT	80070		PPIB Media/lysates	WT	0.289568		PPIB Media/lysates	WT	0.412976
	APPswe	85360.5			APPswe	0.411605			APPswe	0.587024
Astrocyte conditoned media	WT	23185.7
	APPswe	35134.8
